# Supplementary material for: Model-based economic evaluation of the effectiveness of “‘Hypos’ can strike twice”, a leaflet-based ambulance clinician referral intervention to prevent recurrent hypoglycaemia
Source: PLoS One. 2023 Mar 16;18(3):e0282987. doi: 10.1371/journal.pone.0282987 (PMC10019663; doi:10.1371/journal.pone.0282987)
Supplement: S3 File — (NB) [file pone.0282987.s003.nb]

(* Content-type: application/vnd.wolfram.mathematica *)

(*** Wolfram Notebook File ***)
(* http://www.wolfram.com/nb *)

(* CreatedBy='Mathematica 12.3' *)

(*CacheID: 234*)
(* Internal cache information:
NotebookFileLineBreakTest
NotebookFileLineBreakTest
NotebookDataPosition[       158,          7]
NotebookDataLength[    629665,      13873]
NotebookOptionsPosition[    606417,      13490]
NotebookOutlinePosition[    606828,      13506]
CellTagsIndexPosition[    606785,      13503]
WindowFrame->Normal*)

(* Beginning of Notebook Content *)
Notebook[{

Cell[CellGroupData[{
Cell["Notebook of Computations", "Title",
 CellChangeTimes->{{3.8442493105939713`*^9, 3.844249313652997*^9}, {
  3.8442856739717736`*^9, 3.8442856783955326`*^9}, {3.844318456745517*^9, 
  3.8443184618168564`*^9}, {3.8448459015421453`*^9, 3.8448459064912543`*^9}, {
  3.8448524309893236`*^9, 3.8448524390756235`*^9}, {3.8450158587679853`*^9, 
  3.845015861017954*^9}, {3.8815757465203404`*^9, 3.881575747865387*^9}, {
  3.881648782817021*^9, 3.881648826546775*^9}, {3.881649005571574*^9, 
  3.8816490107125807`*^9}, {3.8816490571433725`*^9, 
  3.8816490593621216`*^9}},ExpressionUUID->"791a6d91-f9de-441c-b386-\
0dec9c1c6073"],

Cell["\<\
\[OpenCurlyDoubleQuote]Model-based economic evaluation of the effectiveness \
of \[OpenCurlyDoubleQuote]\[OpenCurlyQuote]Hypos\[CloseCurlyQuote] can strike \
twice\[CloseCurlyDoubleQuote], a leaflet-based ambulance clinician referral \
intervention to prevent recurrent hypoglycaemia\[CloseCurlyDoubleQuote]\
\>", "Subtitle",
 CellChangeTimes->{{3.8442493105939713`*^9, 3.844249313652997*^9}, {
  3.8442856739717736`*^9, 3.8442856783955326`*^9}, {3.844318456745517*^9, 
  3.8443184618168564`*^9}, {3.8448459015421453`*^9, 3.8448459064912543`*^9}, {
  3.8448524309893236`*^9, 3.8448524390756235`*^9}, {3.8450158587679853`*^9, 
  3.845015861017954*^9}, {3.8815757465203404`*^9, 3.881575747865387*^9}, {
  3.881648782817021*^9, 
  3.881648826546775*^9}},ExpressionUUID->"be65f477-3db9-421f-a5f5-\
232bf90fff4a"],

Cell["by Murray D Smith  (e-mail:  murray.smith@aber.ac.uk)", "Subtitle",
 CellChangeTimes->{{3.8442493105939713`*^9, 3.844249313652997*^9}, {
  3.8442856739717736`*^9, 3.8442856783955326`*^9}, {3.844318456745517*^9, 
  3.8443184618168564`*^9}, {3.8448459015421453`*^9, 3.8448459064912543`*^9}, {
  3.8448524309893236`*^9, 3.8448524390756235`*^9}, {3.8450158587679853`*^9, 
  3.845015861017954*^9}, {3.8815757465203404`*^9, 3.881575747865387*^9}, {
  3.881648782817021*^9, 3.8816488458781047`*^9}, {3.8816489734529696`*^9, 
  3.881648973820753*^9}, {3.8816635946479025`*^9, 
  3.8816636200076904`*^9}},ExpressionUUID->"f61ce487-3186-408d-89cb-\
fc554d094960"],

Cell[CellGroupData[{

Cell["mathStatica package input (if available)", "Chapter",
 CellChangeTimes->{{3.8442493105939713`*^9, 3.844249313652997*^9}, {
  3.8442856739717736`*^9, 3.8442856783955326`*^9}, {3.844318456745517*^9, 
  3.8443184618168564`*^9}, {3.8448459015421453`*^9, 3.8448459064912543`*^9}, {
  3.8448524309893236`*^9, 3.8448524390756235`*^9}, {3.8450158587679853`*^9, 
  3.845015861017954*^9}, {3.8815757465203404`*^9, 3.881575747865387*^9}, {
  3.881648782817021*^9, 3.8816488458781047`*^9}, {3.881648942507598*^9, 
  3.8816489627096443`*^9}, {3.8816539347394953`*^9, 
  3.881653940114474*^9}},ExpressionUUID->"ec033653-6fad-4775-81b4-\
1012e35477e9"],

Cell[BoxData[
 RowBox[{"<<", "mathStatica.m"}]], "Input",
 CellChangeTimes->{{3.844165913067195*^9, 3.844165916353776*^9}},
 CellLabel->"In[1]:=",ExpressionUUID->"91b518bc-f921-4355-8206-3cb3bd8c29ae"]
}, Open  ]],

Cell[CellGroupData[{

Cell["Utilities", "Chapter",
 CellChangeTimes->{{3.8442493105939713`*^9, 3.844249313652997*^9}, {
  3.8442856739717736`*^9, 3.8442856783955326`*^9}, {3.844318456745517*^9, 
  3.8443184618168564`*^9}, {3.8448459015421453`*^9, 3.8448459064912543`*^9}, {
  3.8448524309893236`*^9, 3.8448524390756235`*^9}, {3.8450158587679853`*^9, 
  3.845015861017954*^9}, {3.8815757465203404`*^9, 3.881575747865387*^9}, {
  3.881649206706253*^9, 
  3.8816492074562397`*^9}},ExpressionUUID->"724d8664-33d7-4c87-8d81-\
4d213de32274"],

Cell["\<\
Utility structure
Time t measured in units of 1 week
Recurrent hypo indicator x (x=1 none, x=2 non-severe, x=3 severe)\
\>", "Text",
 CellChangeTimes->{{3.881649507270773*^9, 3.881649515723911*^9}, {
  3.8816500682856956`*^9, 3.8816500725403833`*^9}, {3.88165010574346*^9, 
  3.8816501216810937`*^9}, {3.8816513509739614`*^9, 3.8816514140068083`*^9}, {
  3.881651618457693*^9, 3.8816516228368225`*^9}, {3.8816532144347377`*^9, 
  3.8816532318892593`*^9}, {3.881653265061852*^9, 3.8816532727656617`*^9}, {
  3.881654323347333*^9, 3.88165433085571*^9}, {3.8816551819729724`*^9, 
  3.881655190676195*^9}, {3.8816553114627666`*^9, 
  3.8816553748240943`*^9}},ExpressionUUID->"34c9c8c9-1ffd-4eac-b0eb-\
51374e59afa5"],

Cell[BoxData[{
 RowBox[{
  RowBox[{
   RowBox[{"Utility", " ", "=", "  ", 
    TagBox[GridBox[{
       {"\[Piecewise]", GridBox[{
          {"U0", 
           RowBox[{
            RowBox[{"t", "<", "T"}], "  ", "&&", " ", 
            RowBox[{"{", 
             RowBox[{
              RowBox[{"0", "<", "U0", "<", "1"}], ",", 
              RowBox[{"0", "<", "T", "<", "2"}]}], "}"}]}]},
          {"U0", 
           RowBox[{
            RowBox[{"t", ">=", "T"}], "  ", "&&", "  ", 
            RowBox[{"{", 
             RowBox[{
              RowBox[{"0", "<", "U0", "<", "1"}], ",", 
              RowBox[{"0", "<", "T", "<", "2"}]}], "}"}], "   ", "&&", "    ", 
            RowBox[{"x", "==", "1"}]}]},
          {
           RowBox[{"U0", "-", "\[CapitalDelta]NS"}], 
           RowBox[{
            RowBox[{"t", ">=", "T"}], "  ", "&&", "  ", 
            RowBox[{"{", 
             RowBox[{
              RowBox[{"0", "<", "U0", "<", "1"}], ",", 
              RowBox[{"0", "<", "\[CapitalDelta]NS", "<", "U0"}], ",", 
              RowBox[{"0", "<", "T", "<", "2"}]}], "}"}], "   ", "&&", "   ", 
            RowBox[{"x", "==", "2"}]}]},
          {
           RowBox[{"U0", "-", "\[CapitalDelta]S"}], 
           RowBox[{
            RowBox[{"t", ">=", "T"}], "  ", "&&", "  ", 
            RowBox[{"{", 
             RowBox[{
              RowBox[{"0", "<", "U0", "<", "1"}], ",", 
              RowBox[{"0", "<", "\[CapitalDelta]S", "<", "U0"}], ",", 
              RowBox[{"0", "<", "T", "<", "2"}]}], "}"}], "   ", "&&", "   ", 
            RowBox[{"x", "==", "3"}]}]}
         },
         AllowedDimensions->{2, Automatic},
         Editable->True,
         GridBoxAlignment->{
          "Columns" -> {{Left}}, "ColumnsIndexed" -> {}, 
           "Rows" -> {{Baseline}}, "RowsIndexed" -> {}},
         GridBoxItemSize->{
          "Columns" -> {{Automatic}}, "ColumnsIndexed" -> {}, 
           "Rows" -> {{1.}}, "RowsIndexed" -> {}},
         GridBoxSpacings->{"Columns" -> {
             Offset[0.27999999999999997`], {
              Offset[0.84]}, 
             Offset[0.27999999999999997`]}, "ColumnsIndexed" -> {}, "Rows" -> {
             Offset[0.2], {
              Offset[0.4]}, 
             Offset[0.2]}, "RowsIndexed" -> {}},
         Selectable->True]}
      },
      GridBoxAlignment->{
       "Columns" -> {{Left}}, "ColumnsIndexed" -> {}, "Rows" -> {{Baseline}}, 
        "RowsIndexed" -> {}},
      GridBoxItemSize->{
       "Columns" -> {{Automatic}}, "ColumnsIndexed" -> {}, "Rows" -> {{1.}}, 
        "RowsIndexed" -> {}},
      GridBoxSpacings->{"Columns" -> {
          Offset[0.27999999999999997`], {
           Offset[0.35]}, 
          Offset[0.27999999999999997`]}, "ColumnsIndexed" -> {}, "Rows" -> {
          Offset[0.2], {
           Offset[0.4]}, 
          Offset[0.2]}, "RowsIndexed" -> {}}],
     "Piecewise",
     DeleteWithContents->True,
     Editable->False,
     SelectWithContents->True,
     Selectable->False]}], "  ", ";"}], "     "}], "\[IndentingNewLine]", 
 RowBox[{
  RowBox[{"f", "=", 
   RowBox[{"{", 
    RowBox[{"p0", ",", "pNS", ",", "pS"}], "}"}]}], 
  ";"}], "\[IndentingNewLine]", 
 RowBox[{
  RowBox[{
   RowBox[{"domain", "[", "f", "]"}], " ", "=", " ", 
   RowBox[{
    RowBox[{"{", 
     RowBox[{"x", ",", 
      RowBox[{"{", 
       RowBox[{"1", ",", "2", ",", "3"}], "}"}]}], "}"}], "  ", "&&", "   ", 
    RowBox[{"{", 
     RowBox[{
      RowBox[{"0", "<", "p0", "<", "1"}], ",", 
      RowBox[{"0", "<", "pNS", "<", "1"}], ",", 
      RowBox[{"0", "<", "pS", "<", "1"}], ",", 
      RowBox[{
       RowBox[{"p0", "+", "pNS", "+", "pS"}], "==", "1"}], ",", 
      RowBox[{"0", "<", "t", "<", "2"}], ",", 
      RowBox[{"0", "<", "T", "<", "t"}], ",", 
      RowBox[{"0", "<", "U0", "<", "1"}], ",", 
      RowBox[{"0", "<", "\[CapitalDelta]NS", "<", "U0"}], ",", 
      RowBox[{"0", "<", "\[CapitalDelta]S", "<", "U0"}]}], "}"}], "  ", "&&", 
    "  ", 
    RowBox[{"{", "Discrete", "}"}]}]}], ";"}]}], "Input",
 CellChangeTimes->{{3.846571155444586*^9, 3.8465713388038282`*^9}, {
   3.846571504321741*^9, 3.8465715853442707`*^9}, {3.846571634794287*^9, 
   3.846571721519418*^9}, 3.8465718047560225`*^9, {3.846571896816998*^9, 
   3.8465720141590033`*^9}, 3.846572073401477*^9, {3.8465721116330757`*^9, 
   3.846572116764201*^9}, {3.846572195633614*^9, 3.846572200189536*^9}, {
   3.846572233500223*^9, 3.846572273257175*^9}, {3.8465723564007573`*^9, 
   3.8465723846907406`*^9}, {3.846572456706978*^9, 3.846572459572649*^9}},
 CellLabel->"In[2]:=",ExpressionUUID->"6e2c6dcd-6b78-417c-acd1-e9459d181aee"],

Cell["\<\
Utility level constant prior to time T. Hypo can occur at time T (0<T<2). \
Decrements persist.
Difference in area under the curve conditional on state x:\
\>", "Text",
 CellChangeTimes->{{3.881649507270773*^9, 3.881649515723911*^9}, {
   3.8816500682856956`*^9, 3.8816500725403833`*^9}, {3.88165010574346*^9, 
   3.8816501216810937`*^9}, {3.8816513509739614`*^9, 
   3.8816514140068083`*^9}, {3.881651618457693*^9, 3.8816516228368225`*^9}, {
   3.8816532144347377`*^9, 3.8816532318892593`*^9}, {3.881653265061852*^9, 
   3.8816532727656617`*^9}, {3.881654323347333*^9, 3.88165433085571*^9}, {
   3.8816551819729724`*^9, 3.881655190676195*^9}, {3.8816554089859858`*^9, 
   3.881655419352516*^9}, {3.881655491591382*^9, 3.8816554969195065`*^9}, 
   3.881655547997692*^9},ExpressionUUID->"c61fae6c-025e-418e-b134-\
26fa2a64db55"],

Cell[CellGroupData[{

Cell[BoxData[
 RowBox[{"\[CapitalDelta]AOC", "=", 
  RowBox[{"Integrate", "[", 
   RowBox[{
    RowBox[{"Simplify", "[", 
     RowBox[{"Utility", ",", 
      RowBox[{"t", ">=", "T"}]}], "]"}], ",", 
    RowBox[{"{", 
     RowBox[{"t", ",", "T", ",", "2"}], "}"}], ",", 
    RowBox[{"Assumptions", "->", 
     RowBox[{"{", 
      RowBox[{"0", "<", "T", "<", "2"}], "}"}]}]}], "]"}]}]], "Input",
 CellChangeTimes->{{3.84657180992328*^9, 3.8465718571582217`*^9}, {
   3.8465722812748995`*^9, 3.8465722824711757`*^9}, {3.8816496637563972`*^9, 
   3.881649668868997*^9}, 3.8816502818533845`*^9, {3.8816503251632338`*^9, 
   3.881650390008278*^9}, {3.881650492349763*^9, 3.8816505200299664`*^9}, {
   3.8816512692488656`*^9, 3.8816512852209024`*^9}},
 CellLabel->"In[5]:=",ExpressionUUID->"55d4f875-0608-4034-aba3-e24380fe57ab"],

Cell[BoxData[
 RowBox[{
  RowBox[{"(", 
   RowBox[{"2", "-", "T"}], ")"}], " ", 
  RowBox[{"(", 
   TagBox[GridBox[{
      {"\[Piecewise]", GridBox[{
         {"U0", 
          RowBox[{
           RowBox[{"{", 
            RowBox[{
             RowBox[{"0", "<", "U0", "<", "1"}], ",", 
             RowBox[{"0", "<", "T", "<", "2"}]}], "}"}], "&&", 
           RowBox[{"x", "\[Equal]", "1"}]}]},
         {
          RowBox[{"U0", "-", "\[CapitalDelta]NS"}], 
          RowBox[{
           RowBox[{"{", 
            RowBox[{
             RowBox[{"0", "<", "U0", "<", "1"}], ",", 
             RowBox[{"0", "<", "\[CapitalDelta]NS", "<", "U0"}], ",", 
             RowBox[{"0", "<", "T", "<", "2"}]}], "}"}], "&&", 
           RowBox[{"x", "\[Equal]", "2"}]}]},
         {
          RowBox[{"U0", "-", "\[CapitalDelta]S"}], 
          RowBox[{
           RowBox[{"{", 
            RowBox[{
             RowBox[{"0", "<", "U0", "<", "1"}], ",", 
             RowBox[{"0", "<", "\[CapitalDelta]S", "<", "U0"}], ",", 
             RowBox[{"0", "<", "T", "<", "2"}]}], "}"}], "&&", 
           RowBox[{"x", "\[Equal]", "3"}]}]},
         {"0", 
          TagBox["True",
           "PiecewiseDefault",
           AutoDelete->True]}
        },
        AllowedDimensions->{2, Automatic},
        Editable->True,
        GridBoxAlignment->{"Columns" -> {{Left}}, "Rows" -> {{Baseline}}},
        GridBoxItemSize->{"Columns" -> {{Automatic}}, "Rows" -> {{1.}}},
        GridBoxSpacings->{"Columns" -> {
            Offset[0.27999999999999997`], {
             Offset[0.84]}, 
            Offset[0.27999999999999997`]}, "Rows" -> {
            Offset[0.2], {
             Offset[0.4]}, 
            Offset[0.2]}},
        Selectable->True]}
     },
     GridBoxAlignment->{"Columns" -> {{Left}}, "Rows" -> {{Baseline}}},
     GridBoxItemSize->{"Columns" -> {{Automatic}}, "Rows" -> {{1.}}},
     GridBoxSpacings->{"Columns" -> {
         Offset[0.27999999999999997`], {
          Offset[0.35]}, 
         Offset[0.27999999999999997`]}, "Rows" -> {
         Offset[0.2], {
          Offset[0.4]}, 
         Offset[0.2]}}],
    "Piecewise",
    DeleteWithContents->True,
    Editable->False,
    SelectWithContents->True,
    Selectable->False,
    StripWrapperBoxes->True], ")"}]}]], "Output",
 CellChangeTimes->{{3.846571846528433*^9, 3.846571858867433*^9}, 
   3.84657201895708*^9, 3.846572082323925*^9, 3.8465721233841987`*^9, 
   3.8465722839119396`*^9, {3.8465723711964436`*^9, 3.8465723903820543`*^9}, 
   3.84657246537185*^9, 3.881576572562169*^9, 3.881649582458993*^9, 
   3.881649672793637*^9, 3.8816502855884867`*^9, {3.881650326788227*^9, 
   3.881650336022689*^9}, {3.8816504991824875`*^9, 3.881650523451915*^9}, 
   3.881651291142662*^9, 3.8816514726994443`*^9, 3.8816540156763215`*^9},
 CellLabel->"Out[5]=",ExpressionUUID->"3f74118b-e8fb-4208-9703-1be5173fb229"]
}, Open  ]],

Cell["QALY differential", "Text",
 CellChangeTimes->{{3.881651528924906*^9, 3.8816515462581334`*^9}, {
  3.8816520875212717`*^9, 3.881652088318076*^9}, {3.8816522250154877`*^9, 
  3.8816522390467224`*^9}, {3.8816552605711937`*^9, 
  3.8816552653210926`*^9}},ExpressionUUID->"01e999f6-d6f2-480c-9a65-\
0800f2475b85"],

Cell[CellGroupData[{

Cell[BoxData[
 RowBox[{"\[CapitalDelta]QALY", "=", 
  RowBox[{
   RowBox[{
    RowBox[{"Expect", "[", 
     RowBox[{"\[CapitalDelta]AOC", ",", "f"}], "]"}], "/", "26"}], "//", 
   "FullSimplify"}]}]], "Input",
 CellChangeTimes->{{3.846571734562498*^9, 3.8465717374537816`*^9}, {
  3.8465717691376686`*^9, 3.8465717701523094`*^9}, {3.8465720446532516`*^9, 
  3.8465720453212123`*^9}, {3.8465724163985415`*^9, 3.8465724214411507`*^9}, {
  3.881651306471079*^9, 3.8816513098619328`*^9}, {3.881651484308155*^9, 
  3.881651505733408*^9}, {3.8816515569897027`*^9, 3.881651570027066*^9}},
 CellLabel->"In[6]:=",ExpressionUUID->"444f1bca-3936-44a2-8be4-2fac61de618d"],

Cell[BoxData[
 RowBox[{
  RowBox[{"-", 
   FractionBox["1", "26"]}], " ", 
  RowBox[{"(", 
   RowBox[{
    RowBox[{"-", "2"}], "+", "T"}], ")"}], " ", 
  RowBox[{"(", 
   RowBox[{"U0", "-", 
    RowBox[{"pNS", " ", "\[CapitalDelta]NS"}], "-", 
    RowBox[{"pS", " ", "\[CapitalDelta]S"}]}], ")"}]}]], "Output",
 CellChangeTimes->{
  3.8465717385337815`*^9, 3.846571773221256*^9, 3.8465720498447137`*^9, 
   3.8465720911582017`*^9, 3.846572126179411*^9, 3.846572287248388*^9, {
   3.846572373970689*^9, 3.8465724225191174`*^9}, 3.8465724682673283`*^9, {
   3.881651300893037*^9, 3.8816513116899242`*^9}, {3.8816514916242332`*^9, 
   3.8816515065941005`*^9}, 3.8816515716229887`*^9, 3.881654018270067*^9},
 CellLabel->"Out[6]=",ExpressionUUID->"999a2fe9-c7d1-45a2-a40c-d8ea526d4550"]
}, Open  ]],

Cell["\<\
QALY differential in denominator of ICER conditional on time of recurrence T:
 HS2 versus standard care\
\>", "Text",
 CellChangeTimes->{{3.881651528924906*^9, 3.8816515462581334`*^9}, {
  3.8816520875212717`*^9, 3.881652088318076*^9}, {3.8816522250154877`*^9, 
  3.8816522756581736`*^9}, {3.881652420365244*^9, 3.8816524232091417`*^9}, {
  3.8816525002679043`*^9, 3.881652508870996*^9}, {3.88165285344667*^9, 
  3.881652874136368*^9}, {3.8816529758803043`*^9, 3.881652992670265*^9}, {
  3.8816530853497705`*^9, 3.8816530955636177`*^9}, {3.8816533349564075`*^9, 
  3.881653335372117*^9}, {3.8816552692275195`*^9, 
  3.8816552740565352`*^9}},ExpressionUUID->"24e2d958-85a1-44bd-b3bf-\
4af008086546"],

Cell[CellGroupData[{

Cell[BoxData[
 RowBox[{"ICERdenominator", "=", 
  RowBox[{
   RowBox[{
    RowBox[{"(", 
     RowBox[{"\[CapitalDelta]QALY", "/.", 
      RowBox[{"{", 
       RowBox[{
        RowBox[{"pNS", "->", 
         SubscriptBox["pNS", "HS2"]}], ",", 
        RowBox[{"pS", "->", 
         SubscriptBox["pS", "HS2"]}]}], "}"}]}], ")"}], "-", 
    RowBox[{"(", 
     RowBox[{"\[CapitalDelta]QALY", "/.", 
      RowBox[{"{", 
       RowBox[{
        RowBox[{"pNS", "->", 
         SubscriptBox["pNS", "SC"]}], ",", 
        RowBox[{"pS", "->", 
         SubscriptBox["pS", "SC"]}]}], "}"}]}], ")"}]}], "//", 
   "Simplify"}]}]], "Input",
 CellChangeTimes->{{3.846571734562498*^9, 3.8465717374537816`*^9}, {
  3.8465717691376686`*^9, 3.8465717701523094`*^9}, {3.8465720446532516`*^9, 
  3.8465720453212123`*^9}, {3.8465724163985415`*^9, 3.8465724214411507`*^9}, {
  3.881651306471079*^9, 3.8816513098619328`*^9}, {3.881651484308155*^9, 
  3.881651505733408*^9}, {3.8816515569897027`*^9, 3.881651570027066*^9}, {
  3.8816523142963095`*^9, 3.8816524032980156`*^9}, {3.8816524454419537`*^9, 
  3.881652496130309*^9}, {3.881652531276414*^9, 3.8816525345574837`*^9}, {
  3.881652702300226*^9, 3.8816527064907165`*^9}, {3.8816530376081657`*^9, 
  3.8816530385300493`*^9}, {3.881654393613592*^9, 3.881654395504221*^9}},
 CellLabel->"In[13]:=",ExpressionUUID->"52046b06-bcba-47f7-b158-1ee254762826"],

Cell[BoxData[
 RowBox[{
  FractionBox["1", "26"], " ", 
  RowBox[{"(", 
   RowBox[{
    RowBox[{"-", "2"}], "+", "T"}], ")"}], " ", 
  RowBox[{"(", 
   RowBox[{
    RowBox[{"\[CapitalDelta]NS", " ", 
     SubscriptBox["pNS", "HS2"]}], "-", 
    RowBox[{"\[CapitalDelta]NS", " ", 
     SubscriptBox["pNS", "SC"]}], "+", 
    RowBox[{"\[CapitalDelta]S", " ", 
     RowBox[{"(", 
      RowBox[{
       SubscriptBox["pS", "HS2"], "-", 
       SubscriptBox["pS", "SC"]}], ")"}]}]}], ")"}]}]], "Output",
 CellChangeTimes->{
  3.8465717385337815`*^9, 3.846571773221256*^9, 3.8465720498447137`*^9, 
   3.8465720911582017`*^9, 3.846572126179411*^9, 3.846572287248388*^9, {
   3.846572373970689*^9, 3.8465724225191174`*^9}, 3.8465724682673283`*^9, {
   3.881651300893037*^9, 3.8816513116899242`*^9}, {3.8816514916242332`*^9, 
   3.8816515065941005`*^9}, 3.8816515716229887`*^9, 3.88165240425093*^9, 
   3.8816525162927322`*^9, 3.881652549293758*^9, 3.8816527076014786`*^9, 
   3.8816530409986095`*^9, 3.8816540212856092`*^9, 3.8816543967385106`*^9},
 CellLabel->"Out[13]=",ExpressionUUID->"6b17a9cc-e447-413c-8599-dbda8b900e18"]
}, Open  ]],

Cell[TextData[{
 StyleBox["Triangular",
  FontWeight->"Bold"],
 Cell[BoxData[
  FormBox[
   RowBox[{"(", 
    RowBox[{"0", ",", "\[Theta]", ",", "b"}], ")"}], TraditionalForm]],
  ExpressionUUID->"132ee374-4925-4a72-ae0b-2d3fe631294d"],
 StyleBox["\t",
  FontWeight->"Bold"],
 "Variable:   ",
 Cell[BoxData[
  FormBox["T", TraditionalForm]],ExpressionUUID->
  "0ba42d6b-4519-4d5b-a651-d5e97d7e9356"],
 "  where  ",
 Cell[BoxData[
  FormBox[
   RowBox[{"0", "<", "T", "<", "b"}], TraditionalForm]],ExpressionUUID->
  "59777d04-2465-4ec6-98ff-2b037fa4c6d2"],
 "\t\nShape parameter:   ",
 Cell[BoxData[
  FormBox["\[Theta]", TraditionalForm]],ExpressionUUID->
  "2ec97b00-2046-43c9-b3de-24022d16a36e"],
 "  (mode),   where ",
 Cell[BoxData[
  FormBox[
   RowBox[{"0", "<", "\[Theta]", "<", "b"}], TraditionalForm]],ExpressionUUID->
  "f65b395e-de44-4321-8cbf-4459dba3e077"],
 "\t\t\nScale Parameter:   ",
 Cell[BoxData[
  FormBox["b", TraditionalForm]],ExpressionUUID->
  "1a742119-f292-4369-953d-57ba55da348f"],
 " (upper bound)"
}], "Text",
 PageWidth:>DirectedInfinity[1],
 GeneratedCell->False,
 CellChangeTimes->{{3.8815762825183735`*^9, 3.881576298190569*^9}, {
  3.881651835906987*^9, 3.8816518388925557`*^9}, {3.8816533960022125`*^9, 
  3.8816533985177727`*^9}},
 FontFamily->"Times",
 Background->RGBColor[
  0.9, 0.9, 0.81],ExpressionUUID->"a038f32b-fe0a-4552-be40-360762eb2889"],

Cell[BoxData[{
 RowBox[{
  RowBox[{"g", " ", "=", " ", 
   TagBox[GridBox[{
      {"\[Piecewise]", GridBox[{
         {
          FractionBox[
           RowBox[{"2", " ", 
            RowBox[{"(", 
             RowBox[{"b", "-", "T"}], ")"}]}], 
           RowBox[{"b", " ", 
            RowBox[{"(", 
             RowBox[{"b", "-", "\[Theta]"}], ")"}]}]], 
          RowBox[{"\[Theta]", "<", "T", "<", "b"}]},
         {
          FractionBox[
           RowBox[{"2", " ", "T"}], 
           RowBox[{"b", " ", "\[Theta]"}]], 
          RowBox[{"0", "<", "T", "\[LessEqual]", "\[Theta]"}]},
         {"0", 
          TagBox["True",
           "PiecewiseDefault",
           AutoDelete->True]}
        },
        AllowedDimensions->{2, Automatic},
        Editable->True,
        GridBoxAlignment->{
         "Columns" -> {{Left}}, "ColumnsIndexed" -> {}, 
          "Rows" -> {{Baseline}}, "RowsIndexed" -> {}},
        GridBoxItemSize->{
         "Columns" -> {{Automatic}}, "ColumnsIndexed" -> {}, "Rows" -> {{1.}},
           "RowsIndexed" -> {}},
        GridBoxSpacings->{"Columns" -> {
            Offset[0.27999999999999997`], {
             Offset[0.84]}, 
            Offset[0.27999999999999997`]}, "ColumnsIndexed" -> {}, "Rows" -> {
            Offset[0.2], {
             Offset[0.4]}, 
            Offset[0.2]}, "RowsIndexed" -> {}},
        Selectable->True]}
     },
     GridBoxAlignment->{
      "Columns" -> {{Left}}, "ColumnsIndexed" -> {}, "Rows" -> {{Baseline}}, 
       "RowsIndexed" -> {}},
     GridBoxItemSize->{
      "Columns" -> {{Automatic}}, "ColumnsIndexed" -> {}, "Rows" -> {{1.}}, 
       "RowsIndexed" -> {}},
     GridBoxSpacings->{"Columns" -> {
         Offset[0.27999999999999997`], {
          Offset[0.35]}, 
         Offset[0.27999999999999997`]}, "ColumnsIndexed" -> {}, "Rows" -> {
         Offset[0.2], {
          Offset[0.4]}, 
         Offset[0.2]}, "RowsIndexed" -> {}}],
    "Piecewise",
    DeleteWithContents->True,
    Editable->False,
    SelectWithContents->True,
    Selectable->False]}], "   ", ";"}], "\[IndentingNewLine]", 
 RowBox[{
  RowBox[{
   RowBox[{"domain", "[", "g", "]"}], " ", "=", " ", 
   RowBox[{"{", 
    RowBox[{"T", ",", "0", ",", "2"}], "}"}]}], ";"}]}], "Input",
 GeneratedCell->False,
 CellChangeTimes->{{3.8465744633069086`*^9, 3.846574624928969*^9}, {
  3.8816518424565873`*^9, 3.881651851115081*^9}, {3.881653405408402*^9, 
  3.8816534520166225`*^9}, {3.881653485436122*^9, 3.881653487482957*^9}},
 CellLabel->"In[8]:=",ExpressionUUID->"c56f72ed-72f3-49cc-8725-35b45408c0b2"],

Cell["Unconditional ICER denominator", "Text",
 CellChangeTimes->{{3.881653104664322*^9, 3.881653118539585*^9}, {
  3.8816552795563884`*^9, 
  3.881655290259631*^9}},ExpressionUUID->"880be256-885c-4418-bc02-\
a32dcbe7f909"],

Cell[CellGroupData[{

Cell[BoxData[
 RowBox[{"Expect", "[", 
  RowBox[{"ICERdenominator", ",", 
   RowBox[{"g", "/.", 
    RowBox[{"{", 
     RowBox[{
      RowBox[{"b", "->", "2"}], ",", 
      RowBox[{"\[Theta]", "->", 
       RowBox[{"1", "/", "7"}]}]}], "}"}]}]}], "]"}]], "Input",
 CellChangeTimes->{{3.8465746504677954`*^9, 3.84657466217791*^9}, {
  3.8465807450028443`*^9, 3.846580748170829*^9}, {3.881576402927796*^9, 
  3.8815764036001673`*^9}, {3.8816525712325087`*^9, 3.8816525742381864`*^9}, {
  3.8816527269006557`*^9, 3.8816527480568724`*^9}, {3.8816530463580694`*^9, 
  3.8816530522817593`*^9}, {3.8816534745610065`*^9, 3.8816534753578854`*^9}},
 CellLabel->"In[14]:=",ExpressionUUID->"29b7afc6-36fc-4455-9132-19da4a6a0edc"],

Cell[BoxData[
 RowBox[{
  RowBox[{"-", 
   FractionBox["9", "182"]}], " ", 
  RowBox[{"(", 
   RowBox[{
    RowBox[{"\[CapitalDelta]NS", " ", 
     SubscriptBox["pNS", "HS2"]}], "-", 
    RowBox[{"\[CapitalDelta]NS", " ", 
     SubscriptBox["pNS", "SC"]}], "+", 
    RowBox[{"\[CapitalDelta]S", " ", 
     RowBox[{"(", 
      RowBox[{
       SubscriptBox["pS", "HS2"], "-", 
       SubscriptBox["pS", "SC"]}], ")"}]}]}], ")"}]}]], "Output",
 CellChangeTimes->{
  3.846574663281822*^9, 3.846580749170826*^9, 3.881576363491968*^9, 
   3.881576612889965*^9, 3.8816525756159916`*^9, {3.8816527140567656`*^9, 
   3.881652748822381*^9}, 3.881653053422222*^9, {3.8816534773578677`*^9, 
   3.881653492592249*^9}, 3.881654029741721*^9, 3.8816544142102537`*^9},
 CellLabel->"Out[14]=",ExpressionUUID->"f833c504-2ef5-4dcf-8ad5-1566f0168a89"]
}, Open  ]],

Cell["\<\
Time of day averaged utility decrements for hypoNS and hypoS, \
\[CapitalDelta]NS and \[CapitalDelta]S.
HS2 trial 28% day, 72% night. Decrements as per Khunti et al 2013\
\>", "Text",
 CellChangeTimes->{{3.8816536772859025`*^9, 3.8816536990984*^9}, {
  3.8816537666615295`*^9, 3.8816537787864885`*^9}, {3.8816538414275775`*^9, 
  3.8816538951763005`*^9}, {3.8816540601640806`*^9, 3.881654066054734*^9}, {
  3.881654137272859*^9, 3.8816541534700193`*^9}, {3.881654199383563*^9, 
  3.8816542427026772`*^9}, {3.881654467730631*^9, 3.881654479279916*^9}, {
  3.8816552823845296`*^9, 
  3.881655286994006*^9}},ExpressionUUID->"5bb159b7-7390-4aa8-98a3-\
c9be8b7a4001"],

Cell[CellGroupData[{

Cell[BoxData[
 RowBox[{
  RowBox[{"(*", " ", 
   RowBox[{"non", "-", "severe"}], " ", "*)"}], "\[IndentingNewLine]", 
  RowBox[{
   RowBox[{"(", 
    RowBox[{
     RowBox[{"0.004", "*", "0.28"}], "+", 
     RowBox[{"0.007", "*", "0.72"}]}], ")"}], "\[IndentingNewLine]", 
   RowBox[{"(*", " ", "severe", " ", "*)"}], "\[IndentingNewLine]", 
   RowBox[{"(", 
    RowBox[{
     RowBox[{"0.062", "*", "0.28"}], "+", 
     RowBox[{"0.057", "*", "0.72"}]}], ")"}]}]}]], "Input",
 CellChangeTimes->{{3.881653608859885*^9, 3.881653662439699*^9}, {
  3.8816537045202837`*^9, 3.8816537437552643`*^9}, {3.8816638162372828`*^9, 
  3.8816638349057016`*^9}},ExpressionUUID->"b7abaec8-ecf4-4ce0-bdc0-\
135367b52918"],

Cell[BoxData["0.0061600000000000005`"], "Output",
 CellChangeTimes->{3.8816536649570885`*^9, 3.881653744645688*^9, 
  3.8816540340076075`*^9},
 CellLabel->"Out[11]=",ExpressionUUID->"71290334-9079-45f0-b7e3-cebf59a22938"],

Cell[BoxData["0.0584`"], "Output",
 CellChangeTimes->{3.8816536649570885`*^9, 3.881653744645688*^9, 
  3.8816540340233135`*^9},
 CellLabel->"Out[12]=",ExpressionUUID->"3519e8f3-4848-4c04-b169-3742cb6177fc"]
}, Open  ]]
}, Closed]],

Cell[CellGroupData[{

Cell["Deterministic baseline", "Chapter",
 CellChangeTimes->{{3.8442493105939713`*^9, 3.844249313652997*^9}, {
  3.8442856739717736`*^9, 3.8442856783955326`*^9}, {3.844318456745517*^9, 
  3.8443184618168564`*^9}, {3.8448459015421453`*^9, 3.8448459064912543`*^9}, {
  3.8448524309893236`*^9, 3.8448524390756235`*^9}, {3.8450158587679853`*^9, 
  3.845015861017954*^9}, {3.881663644135888*^9, 
  3.881663647079832*^9}},ExpressionUUID->"185437c1-5569-4bc1-ad96-\
31de42c5a24e"],

Cell[CellGroupData[{

Cell["Transition probabilities", "Subsection",
 CellChangeTimes->{{3.844318918761856*^9, 3.8443189204818597`*^9}, {
  3.8443198671606345`*^9, 3.844319871137638*^9}, {3.844578240990679*^9, 
  3.844578279608198*^9}, {3.844578310176381*^9, 
  3.84457831081168*^9}},ExpressionUUID->"3d1df6e1-6b4a-4637-a369-\
f7c8781847e1"],

Cell[BoxData[
 RowBox[{"(*", " ", 
  RowBox[{
   RowBox[{"SeedRandom", "[", "\"\<AMBU-HS2\>\"", "]"}], ";"}], " ", 
  "*)"}]], "Input",
 CellChangeTimes->{{3.844249652652294*^9, 3.8442496588121705`*^9}, {
  3.844249698330387*^9, 3.8442497353604565`*^9}, {3.844846137344375*^9, 
  3.844846140357442*^9}},
 CellLabel->
  "In[215]:=",ExpressionUUID->"cdc89c51-5f67-4bf3-99a5-688c59c8eabd"],

Cell[BoxData[
 RowBox[{"(*", "\[IndentingNewLine]", 
  RowBox[{
   RowBox[{"rHS2", "=", 
    RowBox[{"RandomReal", "[", 
     RowBox[{"{", 
      RowBox[{"0.7", ",", "0.8"}], "}"}], "]"}]}], ";", "\[IndentingNewLine]", 
   RowBox[{"rHS2e", "=", 
    RowBox[{"RandomReal", "[", 
     RowBox[{"{", 
      RowBox[{"0.85", ",", "0.95"}], "}"}], "]"}]}], ";", 
   "\[IndentingNewLine]", 
   RowBox[{"rHS2f", "=", 
    RowBox[{"RandomReal", "[", 
     RowBox[{"{", 
      RowBox[{"0.95", ",", "1.05"}], "}"}], "]"}]}], ";"}], 
  "\[IndentingNewLine]", "*)"}]], "Input",
 CellChangeTimes->{{3.8442493345939612`*^9, 3.8442493611887913`*^9}, {
  3.8442494077914143`*^9, 3.8442495372869043`*^9}, {3.8442497118894835`*^9, 
  3.8442497412120485`*^9}, {3.8448459862570276`*^9, 3.8448460136976333`*^9}},
 CellLabel->
  "In[216]:=",ExpressionUUID->"4826d0d3-e5dd-4407-9e4a-22f9c253181f"],

Cell[CellGroupData[{

Cell["Intervention", "Subsubsection",
 CellChangeTimes->{{3.8445783034776964`*^9, 
  3.8445783054076056`*^9}},ExpressionUUID->"6dd253c3-edeb-4874-80ba-\
39c9041ce03d"],

Cell[BoxData[{
 RowBox[{
  RowBox[{
   RowBox[{"p11", "=", "0.4125"}], ";"}], "  ", 
  RowBox[{"(*", " ", 
   RowBox[{
   "Expert", " ", "patient", " ", "and", " ", "clinician", " ", "group", " ", 
    RowBox[{"(", "EPCG", ")"}], " ", "HS2", " ", "read", " ", "and", " ", 
    "action", " ", "taken"}], " ", "*)"}]}], "\[IndentingNewLine]", 
 RowBox[{
  RowBox[{
   RowBox[{"p12", "=", "0.3375"}], ";"}], "    ", 
  RowBox[{"(*", " ", 
   RowBox[{
   "EPCG", " ", "HS2", " ", "read", " ", "but", " ", "no", " ", "action", " ",
     "taken"}], " ", "*)"}]}], "\[IndentingNewLine]", 
 RowBox[{
  RowBox[{"(*", " ", "Baseline", " ", "*)"}], "  ", 
  RowBox[{
   RowBox[{"rHS2", "=", "0.75"}], ";"}], "      ", 
  RowBox[{"(*", " ", 
   RowBox[{
   "Repeat", " ", "rate", " ", "if", " ", "HS2", " ", "read", " ", "and", " ",
     "acted", " ", "upon"}], " ", "*)"}], "\[IndentingNewLine]", 
  RowBox[{"(*", " ", 
   RowBox[{"Sensitivity", " ", "1"}], " ", "*)"}], "  ", 
  RowBox[{"(*", " ", 
   RowBox[{
    RowBox[{"rHS2", "=", "0.9"}], ";"}], " ", "*)"}], "\[IndentingNewLine]", 
  RowBox[{"(*", " ", 
   RowBox[{"Sensitivity", " ", "2"}], " ", "*)"}], "  ", 
  RowBox[{"(*", " ", 
   RowBox[{"rHS2", "=", "0.825"}], " ", "*)"}], "\[IndentingNewLine]", 
  RowBox[{"(*", " ", 
   RowBox[{"Sensitivity", " ", "3"}], " ", "*)"}], " ", 
  RowBox[{"(*", " ", 
   RowBox[{
    RowBox[{"rHS2", "=", 
     RowBox[{"0.75", "/", "2"}]}], ";"}], " ", 
   "*)"}]}], "\[IndentingNewLine]", 
 RowBox[{
  RowBox[{
   RowBox[{"p21", "=", 
    RowBox[{"1", "-", 
     RowBox[{"Exp", "[", 
      RowBox[{"-", "rHS2"}], "]"}]}]}], ";"}], " "}], "\[IndentingNewLine]", 
 RowBox[{
  RowBox[{
   RowBox[{"rHS2e", "=", "0.9"}], ";", "  ", 
   RowBox[{"p22", "=", 
    RowBox[{"1", "-", 
     RowBox[{"Exp", "[", 
      RowBox[{"-", "rHS2e"}], "]"}]}]}], ";"}], "    ", 
  RowBox[{"(*", " ", 
   RowBox[{
   "Repeat", " ", "rate", " ", "if", " ", "HS2", " ", "read", " ", "but", " ",
     "no", " ", "action", " ", "taken"}], " ", 
   "*)"}]}], "\[IndentingNewLine]", 
 RowBox[{
  RowBox[{
   RowBox[{"rHS2f", "=", "1.0"}], ";", "  ", 
   RowBox[{"p23", "=", 
    RowBox[{"1", "-", 
     RowBox[{"Exp", "[", 
      RowBox[{"-", "rHS2f"}], "]"}]}]}], ";"}], "   ", 
  RowBox[{"(*", " ", 
   RowBox[{"Repeat", " ", "rate", " ", "if", " ", "HS2", " ", "fails"}], " ", 
   "*)"}]}], "\[IndentingNewLine]", 
 RowBox[{
  RowBox[{
   RowBox[{"p311", "=", "0.3625"}], ";"}], "   ", 
  RowBox[{"(*", " ", 
   RowBox[{
   "EPCG", " ", "Call", " ", "999", " ", "if", " ", "HS2", " ", "success"}], 
   " ", "*)"}]}], "\n", 
 RowBox[{
  RowBox[{
   RowBox[{"p312", "=", "0.2375"}], ";"}], "   ", 
  RowBox[{"(*", " ", 
   RowBox[{
   "EPCG", " ", "Call", " ", "111", " ", "if", " ", "HS2", " ", "success"}], 
   " ", "*)"}]}], "\[IndentingNewLine]", 
 RowBox[{
  RowBox[{
   RowBox[{"p321", "=", "0.4"}], ";"}], "   ", 
  RowBox[{"(*", " ", 
   RowBox[{
   "EPCG", " ", "Call", " ", "999", " ", "if", " ", "HS2", " ", "fail"}], " ",
    "*)"}]}], "\n", 
 RowBox[{
  RowBox[{
   RowBox[{"p322", "=", "0.35"}], ";"}], "   ", 
  RowBox[{"(*", " ", 
   RowBox[{
   "EPCG", " ", "Call", " ", "111", " ", "if", " ", "HS2", " ", "fail"}], " ",
    "*)"}]}]}], "Input",
 CellChangeTimes->{{3.8443189333889356`*^9, 3.8443189561633673`*^9}, {
   3.844319104443489*^9, 3.8443192534971185`*^9}, {3.8443193098730793`*^9, 
   3.8443193121463065`*^9}, {3.8443193997851143`*^9, 
   3.8443194168890204`*^9}, {3.8443194556325192`*^9, 
   3.8443194774880753`*^9}, {3.844320577343377*^9, 3.844320581504426*^9}, {
   3.8443206581568584`*^9, 3.844320810514228*^9}, {3.8443208606491547`*^9, 
   3.8443209211982*^9}, {3.844328204681364*^9, 3.8443282162017965`*^9}, {
   3.84432825937461*^9, 3.844328346174061*^9}, {3.8443291891334844`*^9, 
   3.8443293231870966`*^9}, {3.844342262777697*^9, 3.844342328598484*^9}, {
   3.8443426062508183`*^9, 3.844342656586218*^9}, 3.844342804274351*^9, {
   3.8443429026603775`*^9, 3.844342926044114*^9}, {3.8443430699099874`*^9, 
   3.8443432130907264`*^9}, {3.8443432577941046`*^9, 3.844343267033259*^9}, {
   3.8443433079388466`*^9, 3.844343363041072*^9}, {3.844344280327524*^9, 
   3.8443444157782483`*^9}, 3.844369067830541*^9, {3.8443711412081156`*^9, 
   3.8443712236280622`*^9}, 3.8443713625919805`*^9, {3.844398309937821*^9, 
   3.8443983252583303`*^9}, {3.84439835609216*^9, 3.8443984147374415`*^9}, {
   3.84439849206687*^9, 3.8443984934843283`*^9}, {3.844398526298209*^9, 
   3.844398529987389*^9}, {3.844430235417045*^9, 3.844430322766943*^9}, {
   3.844430396205821*^9, 3.8444304760110917`*^9}, {3.844430521332576*^9, 
   3.844430581267973*^9}, {3.844545658341359*^9, 3.8445456693327456`*^9}, {
   3.8445457702866974`*^9, 3.8445457776238585`*^9}, {3.84454588400089*^9, 
   3.8445459067856655`*^9}, {3.844546094090683*^9, 3.8445460961595984`*^9}, {
   3.84457843381038*^9, 3.8445784593581495`*^9}, {3.844578616007721*^9, 
   3.844578648926098*^9}, {3.8448459337778587`*^9, 3.844845960983465*^9}, {
   3.844846075432*^9, 3.844846120592002*^9}, {3.844846260301112*^9, 
   3.844846273054394*^9}, {3.8448478672120204`*^9, 3.8448479025007987`*^9}, {
   3.8448524525501223`*^9, 3.844852467170936*^9}, 3.847485030941905*^9, {
   3.8474851368782387`*^9, 3.847485137031466*^9}, {3.8474852173185186`*^9, 
   3.847485218796341*^9}, 3.8474854201070514`*^9, {3.8474858074891124`*^9, 
   3.8474858075732713`*^9}, {3.8475400957508297`*^9, 3.84754009593966*^9}, {
   3.847540339971491*^9, 3.8475403678537045`*^9}, {3.8475409601810627`*^9, 
   3.8475409632680593`*^9}, {3.8475411383463364`*^9, 
   3.8475411388392706`*^9}, {3.847635682189337*^9, 3.8476356826865745`*^9}, {
   3.847635935597229*^9, 3.847635937754998*^9}, {3.847637838051171*^9, 
   3.8476378383537*^9}, {3.8476952557009897`*^9, 3.8476952564530096`*^9}, {
   3.870425152047039*^9, 3.87042515353119*^9}, {3.8704284370848207`*^9, 
   3.8704285422502112`*^9}, {3.870428661042461*^9, 3.8704286800635166`*^9}, {
   3.87042892010013*^9, 3.8704289302146683`*^9}, {3.870429707982739*^9, 
   3.8704297358199835`*^9}, {3.8704300351581984`*^9, 3.87043004801221*^9}, {
   3.870432221148469*^9, 3.8704322281852484`*^9}, {3.870432370526122*^9, 
   3.870432380605524*^9}, 
   3.8816547574933243`*^9},ExpressionUUID->"19bc66a5-17cc-4de9-ad73-\
fe6ee9d868af"]
}, Open  ]],

Cell[CellGroupData[{

Cell["Control", "Subsubsection",
 CellChangeTimes->{{3.844318918761856*^9, 3.8443189204818597`*^9}, {
   3.8443198671606345`*^9, 3.8443198954647503`*^9}, 
   3.8445783229960403`*^9},ExpressionUUID->"12d9b876-21ae-4ba0-8560-\
753f3df9cd95"],

Cell[BoxData[{
 RowBox[{
  RowBox[{
   RowBox[{"q1", "=", "0.25"}], ";"}], "    ", 
  RowBox[{"(*", " ", 
   RowBox[{"Consult", " ", "GP"}], " ", "*)"}], "\[IndentingNewLine]", 
  RowBox[{"(*", "\[IndentingNewLine]", 
   RowBox[{
    RowBox[{"rAction", "=", "0.75"}], ";", " ", 
    RowBox[{"q21", "=", 
     RowBox[{"1", "-", 
      RowBox[{"Exp", "[", 
       RowBox[{"-", "rAction"}], "]"}]}]}], ";", "   ", 
    RowBox[{"(*", " ", 
     RowBox[{"Repeat", " ", "rate", " ", "if", " ", "action", " ", "taken"}], 
     " ", "*)"}], "\[IndentingNewLine]", 
    RowBox[{"rNAction", "=", "1.0"}], ";", " ", 
    RowBox[{"q22", "=", 
     RowBox[{"1", "-", 
      RowBox[{"Exp", "[", 
       RowBox[{"-", "rNAction"}], "]"}]}]}], ";"}], "   ", 
   RowBox[{"(*", " ", 
    RowBox[{
    "Repeat", " ", "rate", " ", "if", " ", "no", " ", "action", " ", 
     "taken"}], " ", "*)"}], "\[IndentingNewLine]", 
   "*)"}]}], "\[IndentingNewLine]", 
 RowBox[{
  RowBox[{
   RowBox[{"rAction", "=", "rHS2"}], ";", " ", 
   RowBox[{"q21", "=", 
    RowBox[{"1", "-", 
     RowBox[{"Exp", "[", 
      RowBox[{"-", "rAction"}], "]"}]}]}], ";"}], "   ", 
  RowBox[{"(*", " ", 
   RowBox[{"Repeat", " ", "rate", " ", "if", " ", "action", " ", "taken"}], 
   " ", "*)"}]}], "\[IndentingNewLine]", 
 RowBox[{
  RowBox[{
   RowBox[{"rNAction", "=", "1.0"}], ";", " ", 
   RowBox[{"q22", "=", 
    RowBox[{"1", "-", 
     RowBox[{"Exp", "[", 
      RowBox[{"-", "rNAction"}], "]"}]}]}], ";"}], "   ", 
  RowBox[{"(*", " ", 
   RowBox[{
   "Repeat", " ", "rate", " ", "if", " ", "no", " ", "action", " ", "taken"}],
    " ", "*)"}]}], "\[IndentingNewLine]", 
 RowBox[{
  RowBox[{
   RowBox[{"q31", "=", "0.4"}], ";"}], "   ", 
  RowBox[{"(*", " ", 
   RowBox[{"EPCG", " ", "Control", " ", "Call", " ", "999"}], " ", 
   "*)"}]}], "\[IndentingNewLine]", 
 RowBox[{
  RowBox[{
   RowBox[{"q32", "=", "0.35"}], ";"}], "  ", 
  RowBox[{"(*", " ", 
   RowBox[{"EPCG", " ", "Control", " ", "Call", " ", "111"}], " ", 
   "*)"}]}]}], "Input",
 CellChangeTimes->{{3.8443194814946165`*^9, 3.84431948308535*^9}, {
  3.844319518776958*^9, 3.8443195327772813`*^9}, {3.8445436015332193`*^9, 
  3.844543601868981*^9}, {3.84454376059659*^9, 3.844543760692276*^9}, {
  3.844545443624213*^9, 3.8445454440648394`*^9}, {3.844546251970041*^9, 
  3.844546252081027*^9}, {3.8445464764570017`*^9, 3.84454652119378*^9}, {
  3.8445467458065505`*^9, 3.8445468716821046`*^9}, {3.8445477976867805`*^9, 
  3.8445478732632456`*^9}, {3.844547978499001*^9, 3.84454798563093*^9}, {
  3.8445480278686676`*^9, 3.8445480570945883`*^9}, {3.8445785303775897`*^9, 
  3.844578540009794*^9}, {3.8445786360515547`*^9, 3.844578636686227*^9}, {
  3.8448477983594856`*^9, 3.84484785596577*^9}, {3.870427002638937*^9, 
  3.8704270096438756`*^9}, {3.870428937430515*^9, 3.8704289427314987`*^9}},
 CellLabel->
  "In[227]:=",ExpressionUUID->"5b3113f4-0789-4155-b3e9-cda9ca26d758"]
}, Open  ]],

Cell[CellGroupData[{

Cell["Other", "Subsubsection",
 CellChangeTimes->{{3.844318918761856*^9, 3.8443189204818597`*^9}, {
   3.8443198671606345`*^9, 3.8443198954647503`*^9}, 3.8445783229960403`*^9, {
   3.844578608099767*^9, 
   3.844578608663685*^9}},ExpressionUUID->"5993534a-0902-49e2-b248-\
79ab4e4278b2"],

Cell[BoxData[{
 RowBox[{
  RowBox[{
   RowBox[{"p5", "=", 
    RowBox[{"q5", "=", "0.6"}]}], ";"}], "   ", 
  RowBox[{"(*", " ", 
   RowBox[{"Ambulance", " ", "See", " ", "Treat", " ", "Convey"}], " ", 
   "*)"}]}], "\[IndentingNewLine]", 
 RowBox[{
  RowBox[{
   RowBox[{"p6", "=", 
    RowBox[{"q6", "=", 
     RowBox[{"1.", "/", "3"}]}]}], ";"}], "  ", 
  RowBox[{"(*", " ", 
   RowBox[{"Hospital", " ", "admission"}], " ", "*)"}]}]}], "Input",
 CellChangeTimes->{{3.844578624018344*^9, 3.8445786298429303`*^9}},
 CellLabel->
  "In[232]:=",ExpressionUUID->"9b2fb88c-2a16-4eb5-8326-ec235285d627"]
}, Open  ]]
}, Closed]],

Cell[CellGroupData[{

Cell["Costs", "Subsection",
 CellChangeTimes->{{3.844318918761856*^9, 3.8443189204818597`*^9}, {
  3.8443198671606345`*^9, 3.844319871137638*^9}, {3.844578240990679*^9, 
  3.844578279608198*^9}, {3.844578310176381*^9, 3.84457831081168*^9}, {
  3.8445784162083263`*^9, 
  3.844578417321411*^9}},ExpressionUUID->"07dfe2c0-1947-4905-ad5d-\
8850641ad63b"],

Cell[BoxData[
 RowBox[{
  RowBox[{"(*", " ", "Baseline", " ", "*)"}], " ", 
  RowBox[{
   RowBox[{
    RowBox[{"cHS2", "=", 
     RowBox[{
      RowBox[{"2.55", "*", 
       RowBox[{"(", 
        RowBox[{
         RowBox[{
          RowBox[{"(", 
           RowBox[{"91.75", "-", "85.15833"}], ")"}], "*", "0.277626194"}], 
         "+", 
         RowBox[{
          RowBox[{"(", 
           RowBox[{"94.93333", "-", "92.93333"}], ")"}], "*", 
          RowBox[{"(", 
           RowBox[{"1", "-", "0.277626194"}], ")"}]}]}], ")"}]}], "+", 
      "1.60"}]}], ";"}], " ", "\[IndentingNewLine]", 
   RowBox[{"(*", " ", 
    RowBox[{"See", " ", "sheet", " ", "\"\<workings\>\""}], " ", "*)"}], 
   "\[IndentingNewLine]", 
   RowBox[{"(*", " ", 
    RowBox[{"Sensitivity", " ", "1"}], " ", "*)"}], " ", 
   RowBox[{"(*", " ", 
    RowBox[{
     RowBox[{"cHS2", "=", 
      RowBox[{
       RowBox[{"2.55", "*", 
        RowBox[{"(", 
         RowBox[{"94.93333", "-", "92.93333"}], ")"}]}], "+", "1.60"}]}], ";",
      " ", 
     RowBox[{
      RowBox[{"Variation", " ", "in", " ", "HS2", " ", "cost"}], " ", "-", 
      " ", 
      RowBox[{
      "no", " ", "EMS", " ", "setup", " ", "of", " ", "GP", " ", 
       "appointment"}]}]}], " ", "*)"}], "\[IndentingNewLine]", 
   RowBox[{"(*", " ", 
    RowBox[{"Sensitivity", " ", "2"}], " ", "*)"}], " ", 
   RowBox[{"(*", " ", 
    RowBox[{
     RowBox[{"cHS2", "=", 
      RowBox[{
       RowBox[{"2.55", "*", 
        RowBox[{"(", 
         RowBox[{"91.75", "-", "85.15833"}], ")"}]}], "+", "1.60"}]}], ";", 
     " ", 
     RowBox[{"Business", " ", "hours", " ", "only", " ", "implementation"}]}],
     " ", "*)"}], "\[IndentingNewLine]", 
   RowBox[{"(*", " ", 
    RowBox[{"Sensitivity", " ", "3"}], " ", "*)"}], " ", 
   RowBox[{"(*", " ", 
    RowBox[{
     RowBox[{"cHS2", "=", "1.60"}], ";"}], " ", "*)"}], "\n", 
   RowBox[{
    RowBox[{"cGP", "=", "39."}], ";"}], "\[IndentingNewLine]", 
   RowBox[{
    RowBox[{"c999", "=", 
     RowBox[{"c111", "=", "7.33"}]}], ";"}], "\[IndentingNewLine]", 
   RowBox[{
    RowBox[{"cHS2successSelfManage", "=", "25.033625"}], ";", "   ", 
    RowBox[{"(*", " ", 
     RowBox[{"EPCG", " ", "See", " ", "sheet", " ", "\"\<workings\>\""}], " ",
      "*)"}], "\[IndentingNewLine]", 
    RowBox[{"cOtherwiseSelfManage", "=", "33.539125"}], ";", "    ", 
    RowBox[{"(*", " ", 
     RowBox[{"EPCG", " ", "See", " ", "sheet", " ", "\"\<workings\>\""}], " ",
      "*)"}], "\[IndentingNewLine]", 
    RowBox[{"cHTR", "=", "47.49"}], ";", "   ", 
    RowBox[{"(*", " ", 
     RowBox[{"Ambulance", " ", "Hear", " ", "Treat", " ", "Refer"}], " ", 
     "*)"}], "\[IndentingNewLine]", 
    RowBox[{"c111paths", "=", "71.94466"}], ";", "   ", 
    RowBox[{"(*", " ", 
     RowBox[{"111", " ", "Pathways"}], " ", "*)"}], "\[IndentingNewLine]", 
    RowBox[{"cSTC", "=", "257.34"}], ";", "   ", 
    RowBox[{"(*", " ", 
     RowBox[{"Ambulance", " ", "See", " ", "Treat", " ", "Convey"}], " ", 
     "*)"}], "\[IndentingNewLine]", 
    RowBox[{"cSTR", "=", "209.38"}], ";", "   ", 
    RowBox[{"(*", " ", 
     RowBox[{"Ambulance", " ", "See", " ", "Treat", " ", "Refer"}], " ", 
     "*)"}], "\[IndentingNewLine]", 
    RowBox[{"cEDHA", "=", "1478.13032"}], ";", "    ", 
    RowBox[{"(*", " ", 
     RowBox[{"ED", " ", "and", " ", "Hospital", " ", "Admission"}], " ", 
     "*)"}], "\[IndentingNewLine]", 
    RowBox[{"cED", "=", "168.89300"}], ";", "    ", 
    RowBox[{"(*", " ", "ED", " ", "*)"}], 
    "\[IndentingNewLine]"}]}]}]], "Input",
 CellChangeTimes->{{3.844584988515609*^9, 3.8445850112195435`*^9}, {
  3.844586049089177*^9, 3.8445860505089617`*^9}, {3.8446363067083483`*^9, 
  3.8446363174814568`*^9}, {3.845020399231728*^9, 3.845020468608035*^9}, {
  3.845020529704097*^9, 3.845020529962141*^9}, {3.8452199866586695`*^9, 
  3.8452199902222834`*^9}, {3.870426443362093*^9, 3.8704264443533087`*^9}, {
  3.870426496037682*^9, 3.870426512499589*^9}, {3.870426561837186*^9, 
  3.8704265662509727`*^9}, {3.870426607942993*^9, 3.8704266376332784`*^9}, {
  3.870427078423638*^9, 3.870427104503947*^9}, {3.8704281757618694`*^9, 
  3.870428323671164*^9}, {3.8704283863401747`*^9, 3.8704284042233753`*^9}, {
  3.871102310426016*^9, 3.8711023459840364`*^9}, {3.8711026146209407`*^9, 
  3.871102627474846*^9}},
 CellLabel->
  "In[234]:=",ExpressionUUID->"381599b2-5fa6-4720-a4ea-6284954881b0"]
}, Closed]],

Cell[CellGroupData[{

Cell["Decision tree", "Subsection",
 CellChangeTimes->{{3.8443210105040565`*^9, 
  3.8443210131189184`*^9}},ExpressionUUID->"e75e379a-79d0-4833-8d5c-\
79f4f15add59"],

Cell[BoxData[
 RowBox[{
  RowBox[{"elements", "=", 
   RowBox[{"Table", "[", 
    RowBox[{
     RowBox[{"{", "i", "}"}], ",", 
     RowBox[{"{", 
      RowBox[{"i", ",", "30"}], "}"}]}], "]"}]}], ";"}]], "Input",
 CellLabel->
  "In[238]:=",ExpressionUUID->"9711a3d7-fa55-4ace-9838-8bc42417c63c"],

Cell[BoxData[
 RowBox[{
  RowBox[{"(*", " ", 
   RowBox[{"Intervention", " ", "transition", " ", "probabilities"}], " ", 
   "*)"}], "\[IndentingNewLine]", 
  RowBox[{
   RowBox[{
    RowBox[{"Itprobs", "=", 
     RowBox[{"Itprob1", "=", 
      RowBox[{"Table", "[", 
       RowBox[{"1", ",", "30"}], "]"}]}]}], ";"}], "  ", 
   RowBox[{"(*", " ", 
    RowBox[{
     RowBox[{
      RowBox[{"HS2", " ", "not", " ", "issued", "  ", "Itprob1"}], "=", 
      RowBox[{"ReplacePart", "[", 
       RowBox[{"Itprobs", ",", 
        RowBox[{"{", 
         RowBox[{"_", "->", 
          RowBox[{"number", " ", "less", " ", "than", " ", "1"}]}], "}"}]}], 
       "]"}]}], ";"}], " ", "*)"}], "\[IndentingNewLine]", 
   "\[IndentingNewLine]", 
   RowBox[{
    RowBox[{"Itprob2", "=", 
     RowBox[{"ReplacePart", "[", 
      RowBox[{"Itprobs", ",", 
       RowBox[{
        RowBox[{"Take", "[", 
         RowBox[{"elements", ",", 
          RowBox[{"{", 
           RowBox[{"1", ",", "10"}], "}"}]}], "]"}], "->", "p11"}]}], "]"}]}],
     ";"}], "\[IndentingNewLine]", 
   RowBox[{
    RowBox[{"Itprob2", "=", 
     RowBox[{"ReplacePart", "[", 
      RowBox[{"Itprob2", ",", 
       RowBox[{
        RowBox[{"Take", "[", 
         RowBox[{"elements", ",", 
          RowBox[{"{", 
           RowBox[{"11", ",", "20"}], "}"}]}], "]"}], "->", "p12"}]}], 
      "]"}]}], ";"}], "\[IndentingNewLine]", 
   RowBox[{
    RowBox[{"Itprob2", "=", 
     RowBox[{"ReplacePart", "[", 
      RowBox[{"Itprob2", ",", 
       RowBox[{
        RowBox[{"Take", "[", 
         RowBox[{"elements", ",", 
          RowBox[{"{", 
           RowBox[{"21", ",", "30"}], "}"}]}], "]"}], "->", 
        RowBox[{"1", "-", "p11", "-", "p12"}]}]}], "]"}]}], ";"}], 
   "\[IndentingNewLine]", "\[IndentingNewLine]", 
   RowBox[{
    RowBox[{"Itprob3", "=", 
     RowBox[{"ReplacePart", "[", 
      RowBox[{"Itprobs", ",", 
       RowBox[{
        RowBox[{"Take", "[", 
         RowBox[{"elements", ",", 
          RowBox[{"{", 
           RowBox[{"1", ",", "9"}], "}"}]}], "]"}], "->", "p21"}]}], "]"}]}], 
    ";"}], "\[IndentingNewLine]", 
   RowBox[{
    RowBox[{"Itprob3", "=", 
     RowBox[{"ReplacePart", "[", 
      RowBox[{"Itprob3", ",", 
       RowBox[{"10", "->", 
        RowBox[{"1", "-", "p21"}]}]}], "]"}]}], ";"}], "\[IndentingNewLine]", 
   RowBox[{
    RowBox[{"Itprob3", "=", 
     RowBox[{"ReplacePart", "[", 
      RowBox[{"Itprob3", ",", 
       RowBox[{
        RowBox[{"Take", "[", 
         RowBox[{"elements", ",", 
          RowBox[{"{", 
           RowBox[{"11", ",", "19"}], "}"}]}], "]"}], "->", "p22"}]}], 
      "]"}]}], ";"}], "\[IndentingNewLine]", 
   RowBox[{
    RowBox[{"Itprob3", "=", 
     RowBox[{"ReplacePart", "[", 
      RowBox[{"Itprob3", ",", 
       RowBox[{"20", "->", 
        RowBox[{"1", "-", "p22"}]}]}], "]"}]}], ";"}], "\[IndentingNewLine]", 
   RowBox[{
    RowBox[{"Itprob3", "=", 
     RowBox[{"ReplacePart", "[", 
      RowBox[{"Itprob3", ",", 
       RowBox[{
        RowBox[{"Take", "[", 
         RowBox[{"elements", ",", 
          RowBox[{"{", 
           RowBox[{"21", ",", "29"}], "}"}]}], "]"}], "->", "p23"}]}], 
      "]"}]}], ";"}], "\[IndentingNewLine]", 
   RowBox[{
    RowBox[{"Itprob3", "=", 
     RowBox[{"ReplacePart", "[", 
      RowBox[{"Itprob3", ",", 
       RowBox[{"30", "->", 
        RowBox[{"1", "-", "p23"}]}]}], "]"}]}], ";"}], "\[IndentingNewLine]", 
   "\[IndentingNewLine]", 
   RowBox[{
    RowBox[{"Itprob4", "=", 
     RowBox[{"ReplacePart", "[", 
      RowBox[{"Itprobs", ",", 
       RowBox[{
        RowBox[{"Take", "[", 
         RowBox[{"elements", ",", 
          RowBox[{"{", 
           RowBox[{"1", ",", "4"}], "}"}]}], "]"}], "->", "p311"}]}], "]"}]}],
     ";"}], "\[IndentingNewLine]", 
   RowBox[{
    RowBox[{"Itprob4", "=", 
     RowBox[{"ReplacePart", "[", 
      RowBox[{"Itprob4", ",", 
       RowBox[{
        RowBox[{"Take", "[", 
         RowBox[{"elements", ",", 
          RowBox[{"{", 
           RowBox[{"5", ",", "8"}], "}"}]}], "]"}], "->", "p312"}]}], "]"}]}],
     ";"}], "\[IndentingNewLine]", 
   RowBox[{
    RowBox[{"Itprob4", "=", 
     RowBox[{"ReplacePart", "[", 
      RowBox[{"Itprob4", ",", 
       RowBox[{"9", "->", 
        RowBox[{"1", "-", "p311", "-", "p312"}]}]}], "]"}]}], ";"}], 
   "\[IndentingNewLine]", 
   RowBox[{
    RowBox[{"Itprob4", "=", 
     RowBox[{"ReplacePart", "[", 
      RowBox[{"Itprob4", ",", 
       RowBox[{
        RowBox[{"Take", "[", 
         RowBox[{"elements", ",", 
          RowBox[{"{", 
           RowBox[{"11", ",", "14"}], "}"}]}], "]"}], "->", "p321"}]}], 
      "]"}]}], ";"}], "\[IndentingNewLine]", 
   RowBox[{
    RowBox[{"Itprob4", "=", 
     RowBox[{"ReplacePart", "[", 
      RowBox[{"Itprob4", ",", 
       RowBox[{
        RowBox[{"Take", "[", 
         RowBox[{"elements", ",", 
          RowBox[{"{", 
           RowBox[{"15", ",", "18"}], "}"}]}], "]"}], "->", "p322"}]}], 
      "]"}]}], ";"}], "\[IndentingNewLine]", 
   RowBox[{
    RowBox[{"Itprob4", "=", 
     RowBox[{"ReplacePart", "[", 
      RowBox[{"Itprob4", ",", 
       RowBox[{"19", "->", 
        RowBox[{"1", "-", "p321", "-", "p322"}]}]}], "]"}]}], ";"}], 
   "\[IndentingNewLine]", 
   RowBox[{
    RowBox[{"Itprob4", "=", 
     RowBox[{"ReplacePart", "[", 
      RowBox[{"Itprob4", ",", 
       RowBox[{
        RowBox[{"Take", "[", 
         RowBox[{"elements", ",", 
          RowBox[{"{", 
           RowBox[{"21", ",", "24"}], "}"}]}], "]"}], "->", "p321"}]}], 
      "]"}]}], ";"}], "\[IndentingNewLine]", 
   RowBox[{
    RowBox[{"Itprob4", "=", 
     RowBox[{"ReplacePart", "[", 
      RowBox[{"Itprob4", ",", 
       RowBox[{
        RowBox[{"Take", "[", 
         RowBox[{"elements", ",", 
          RowBox[{"{", 
           RowBox[{"25", ",", "28"}], "}"}]}], "]"}], "->", "p322"}]}], 
      "]"}]}], ";"}], "\[IndentingNewLine]", 
   RowBox[{
    RowBox[{"Itprob4", "=", 
     RowBox[{"ReplacePart", "[", 
      RowBox[{"Itprob4", ",", 
       RowBox[{"29", "->", 
        RowBox[{"1", "-", "p321", "-", "p322"}]}]}], "]"}]}], ";"}], 
   "\[IndentingNewLine]", "\[IndentingNewLine]", 
   RowBox[{
    RowBox[{"Itprob5", "=", 
     RowBox[{"ReplacePart", "[", 
      RowBox[{"Itprobs", ",", 
       RowBox[{
        RowBox[{"Take", "[", 
         RowBox[{"elements", ",", 
          RowBox[{"{", 
           RowBox[{"1", ",", "3"}], "}"}]}], "]"}], "->", "p4"}]}], "]"}]}], 
    ";"}], "\[IndentingNewLine]", 
   RowBox[{
    RowBox[{"Itprob5", "=", 
     RowBox[{"ReplacePart", "[", 
      RowBox[{"Itprob5", ",", 
       RowBox[{"4", "->", 
        RowBox[{"1", "-", "p4"}]}]}], "]"}]}], ";"}], "\[IndentingNewLine]", 
   RowBox[{
    RowBox[{"Itprob5", "=", 
     RowBox[{"ReplacePart", "[", 
      RowBox[{"Itprob5", ",", 
       RowBox[{
        RowBox[{"Take", "[", 
         RowBox[{"elements", ",", 
          RowBox[{"{", 
           RowBox[{"5", ",", "7"}], "}"}]}], "]"}], "->", "p4"}]}], "]"}]}], 
    ";"}], "\[IndentingNewLine]", 
   RowBox[{
    RowBox[{"Itprob5", "=", 
     RowBox[{"ReplacePart", "[", 
      RowBox[{"Itprob5", ",", 
       RowBox[{"8", "->", 
        RowBox[{"1", "-", "p4"}]}]}], "]"}]}], ";"}], "\[IndentingNewLine]", 
   RowBox[{
    RowBox[{"Itprob5", "=", 
     RowBox[{"ReplacePart", "[", 
      RowBox[{"Itprob5", ",", 
       RowBox[{
        RowBox[{"Take", "[", 
         RowBox[{"elements", ",", 
          RowBox[{"{", 
           RowBox[{"11", ",", "13"}], "}"}]}], "]"}], "->", "p4"}]}], "]"}]}],
     ";"}], "\[IndentingNewLine]", 
   RowBox[{
    RowBox[{"Itprob5", "=", 
     RowBox[{"ReplacePart", "[", 
      RowBox[{"Itprob5", ",", 
       RowBox[{"14", "->", 
        RowBox[{"1", "-", "p4"}]}]}], "]"}]}], ";"}], "\[IndentingNewLine]", 
   RowBox[{
    RowBox[{"Itprob5", "=", 
     RowBox[{"ReplacePart", "[", 
      RowBox[{"Itprob5", ",", 
       RowBox[{
        RowBox[{"Take", "[", 
         RowBox[{"elements", ",", 
          RowBox[{"{", 
           RowBox[{"15", ",", "17"}], "}"}]}], "]"}], "->", "p4"}]}], "]"}]}],
     ";"}], "\[IndentingNewLine]", 
   RowBox[{
    RowBox[{"Itprob5", "=", 
     RowBox[{"ReplacePart", "[", 
      RowBox[{"Itprob5", ",", 
       RowBox[{"18", "->", 
        RowBox[{"1", "-", "p4"}]}]}], "]"}]}], ";"}], "\[IndentingNewLine]", 
   RowBox[{
    RowBox[{"Itprob5", "=", 
     RowBox[{"ReplacePart", "[", 
      RowBox[{"Itprob5", ",", 
       RowBox[{
        RowBox[{"Take", "[", 
         RowBox[{"elements", ",", 
          RowBox[{"{", 
           RowBox[{"21", ",", "23"}], "}"}]}], "]"}], "->", "p4"}]}], "]"}]}],
     ";"}], "\[IndentingNewLine]", 
   RowBox[{
    RowBox[{"Itprob5", "=", 
     RowBox[{"ReplacePart", "[", 
      RowBox[{"Itprob5", ",", 
       RowBox[{"24", "->", 
        RowBox[{"1", "-", "p4"}]}]}], "]"}]}], ";"}], "\[IndentingNewLine]", 
   RowBox[{
    RowBox[{"Itprob5", "=", 
     RowBox[{"ReplacePart", "[", 
      RowBox[{"Itprob5", ",", 
       RowBox[{
        RowBox[{"Take", "[", 
         RowBox[{"elements", ",", 
          RowBox[{"{", 
           RowBox[{"25", ",", "27"}], "}"}]}], "]"}], "->", "p4"}]}], "]"}]}],
     ";"}], "\[IndentingNewLine]", 
   RowBox[{
    RowBox[{"Itprob5", "=", 
     RowBox[{"ReplacePart", "[", 
      RowBox[{"Itprob5", ",", 
       RowBox[{"28", "->", 
        RowBox[{"1", "-", "p4"}]}]}], "]"}]}], ";"}], "\[IndentingNewLine]", 
   "\[IndentingNewLine]", 
   RowBox[{
    RowBox[{"Itprob6", "=", 
     RowBox[{"ReplacePart", "[", 
      RowBox[{"Itprobs", ",", 
       RowBox[{
        RowBox[{"{", 
         RowBox[{
          RowBox[{"{", "1", "}"}], ",", 
          RowBox[{"{", "2", "}"}]}], "}"}], "->", "p5"}]}], "]"}]}], ";"}], 
   "\[IndentingNewLine]", 
   RowBox[{
    RowBox[{"Itprob6", "=", 
     RowBox[{"ReplacePart", "[", 
      RowBox[{"Itprob6", ",", 
       RowBox[{"3", "->", 
        RowBox[{"1", "-", "p5"}]}]}], "]"}]}], ";"}], "\[IndentingNewLine]", 
   RowBox[{
    RowBox[{"Itprob6", "=", 
     RowBox[{"ReplacePart", "[", 
      RowBox[{"Itprob6", ",", 
       RowBox[{
        RowBox[{"{", 
         RowBox[{
          RowBox[{"{", "5", "}"}], ",", 
          RowBox[{"{", "6", "}"}]}], "}"}], "->", "p5"}]}], "]"}]}], ";"}], 
   "\[IndentingNewLine]", 
   RowBox[{
    RowBox[{"Itprob6", "=", 
     RowBox[{"ReplacePart", "[", 
      RowBox[{"Itprob6", ",", 
       RowBox[{"7", "->", 
        RowBox[{"1", "-", "p5"}]}]}], "]"}]}], ";"}], "\[IndentingNewLine]", 
   RowBox[{
    RowBox[{"Itprob6", "=", 
     RowBox[{"ReplacePart", "[", 
      RowBox[{"Itprob6", ",", 
       RowBox[{
        RowBox[{"{", 
         RowBox[{
          RowBox[{"{", "11", "}"}], ",", 
          RowBox[{"{", "12", "}"}]}], "}"}], "->", "p5"}]}], "]"}]}], ";"}], 
   "\[IndentingNewLine]", 
   RowBox[{
    RowBox[{"Itprob6", "=", 
     RowBox[{"ReplacePart", "[", 
      RowBox[{"Itprob6", ",", 
       RowBox[{"13", "->", 
        RowBox[{"1", "-", "p5"}]}]}], "]"}]}], ";"}], "\[IndentingNewLine]", 
   RowBox[{
    RowBox[{"Itprob6", "=", 
     RowBox[{"ReplacePart", "[", 
      RowBox[{"Itprob6", ",", 
       RowBox[{
        RowBox[{"{", 
         RowBox[{
          RowBox[{"{", "15", "}"}], ",", 
          RowBox[{"{", "16", "}"}]}], "}"}], "->", "p5"}]}], "]"}]}], ";"}], 
   "\[IndentingNewLine]", 
   RowBox[{
    RowBox[{"Itprob6", "=", 
     RowBox[{"ReplacePart", "[", 
      RowBox[{"Itprob6", ",", 
       RowBox[{"17", "->", 
        RowBox[{"1", "-", "p5"}]}]}], "]"}]}], ";"}], "\[IndentingNewLine]", 
   RowBox[{
    RowBox[{"Itprob6", "=", 
     RowBox[{"ReplacePart", "[", 
      RowBox[{"Itprob6", ",", 
       RowBox[{
        RowBox[{"{", 
         RowBox[{
          RowBox[{"{", "21", "}"}], ",", 
          RowBox[{"{", "22", "}"}]}], "}"}], "->", "p5"}]}], "]"}]}], ";"}], 
   "\[IndentingNewLine]", 
   RowBox[{
    RowBox[{"Itprob6", "=", 
     RowBox[{"ReplacePart", "[", 
      RowBox[{"Itprob6", ",", 
       RowBox[{"23", "->", 
        RowBox[{"1", "-", "p5"}]}]}], "]"}]}], ";"}], "\[IndentingNewLine]", 
   RowBox[{
    RowBox[{"Itprob6", "=", 
     RowBox[{"ReplacePart", "[", 
      RowBox[{"Itprob6", ",", 
       RowBox[{
        RowBox[{"{", 
         RowBox[{
          RowBox[{"{", "25", "}"}], ",", 
          RowBox[{"{", "26", "}"}]}], "}"}], "->", "p5"}]}], "]"}]}], ";"}], 
   "\[IndentingNewLine]", 
   RowBox[{
    RowBox[{"Itprob6", "=", 
     RowBox[{"ReplacePart", "[", 
      RowBox[{"Itprob6", ",", 
       RowBox[{"27", "->", 
        RowBox[{"1", "-", "p5"}]}]}], "]"}]}], ";"}], "\[IndentingNewLine]", 
   "\[IndentingNewLine]", 
   RowBox[{
    RowBox[{"Itprob7", "=", 
     RowBox[{"ReplacePart", "[", 
      RowBox[{"Itprobs", ",", 
       RowBox[{"1", "->", "p6"}]}], "]"}]}], ";"}], "\[IndentingNewLine]", 
   RowBox[{
    RowBox[{"Itprob7", "=", 
     RowBox[{"ReplacePart", "[", 
      RowBox[{"Itprob7", ",", 
       RowBox[{"2", "->", 
        RowBox[{"1", "-", "p6"}]}]}], "]"}]}], ";"}], "\[IndentingNewLine]", 
   RowBox[{
    RowBox[{"Itprob7", "=", 
     RowBox[{"ReplacePart", "[", 
      RowBox[{"Itprob7", ",", 
       RowBox[{"5", "->", "p6"}]}], "]"}]}], ";"}], "\[IndentingNewLine]", 
   RowBox[{
    RowBox[{"Itprob7", "=", 
     RowBox[{"ReplacePart", "[", 
      RowBox[{"Itprob7", ",", 
       RowBox[{"6", "->", 
        RowBox[{"1", "-", "p6"}]}]}], "]"}]}], ";"}], "\[IndentingNewLine]", 
   RowBox[{
    RowBox[{"Itprob7", "=", 
     RowBox[{"ReplacePart", "[", 
      RowBox[{"Itprob7", ",", 
       RowBox[{"11", "->", "p6"}]}], "]"}]}], ";"}], "\[IndentingNewLine]", 
   RowBox[{
    RowBox[{"Itprob7", "=", 
     RowBox[{"ReplacePart", "[", 
      RowBox[{"Itprob7", ",", 
       RowBox[{"12", "->", 
        RowBox[{"1", "-", "p6"}]}]}], "]"}]}], ";"}], "\[IndentingNewLine]", 
   RowBox[{
    RowBox[{"Itprob7", "=", 
     RowBox[{"ReplacePart", "[", 
      RowBox[{"Itprob7", ",", 
       RowBox[{"15", "->", "p6"}]}], "]"}]}], ";"}], "\[IndentingNewLine]", 
   RowBox[{
    RowBox[{"Itprob7", "=", 
     RowBox[{"ReplacePart", "[", 
      RowBox[{"Itprob7", ",", 
       RowBox[{"16", "->", 
        RowBox[{"1", "-", "p6"}]}]}], "]"}]}], ";"}], "\[IndentingNewLine]", 
   RowBox[{
    RowBox[{"Itprob7", "=", 
     RowBox[{"ReplacePart", "[", 
      RowBox[{"Itprob7", ",", 
       RowBox[{"21", "->", "p6"}]}], "]"}]}], ";"}], "\[IndentingNewLine]", 
   RowBox[{
    RowBox[{"Itprob7", "=", 
     RowBox[{"ReplacePart", "[", 
      RowBox[{"Itprob7", ",", 
       RowBox[{"22", "->", 
        RowBox[{"1", "-", "p6"}]}]}], "]"}]}], ";"}], "\[IndentingNewLine]", 
   RowBox[{
    RowBox[{"Itprob7", "=", 
     RowBox[{"ReplacePart", "[", 
      RowBox[{"Itprob7", ",", 
       RowBox[{"25", "->", "p6"}]}], "]"}]}], ";"}], "\[IndentingNewLine]", 
   RowBox[{
    RowBox[{"Itprob7", "=", 
     RowBox[{"ReplacePart", "[", 
      RowBox[{"Itprob7", ",", 
       RowBox[{"26", "->", 
        RowBox[{"1", "-", "p6"}]}]}], "]"}]}], ";"}]}]}]], "Input",
 CellChangeTimes->{{3.844288710407232*^9, 3.8442887354548793`*^9}, {
   3.844288811952589*^9, 3.8442888146329536`*^9}, {3.8442888809359145`*^9, 
   3.8442888965690775`*^9}, {3.8442889889118414`*^9, 
   3.8442889960337095`*^9}, {3.844289043017435*^9, 3.8442890604697886`*^9}, {
   3.8443267485460043`*^9, 3.844327071012023*^9}, {3.844327114982681*^9, 
   3.844327197780796*^9}, {3.8443272432435284`*^9, 3.844327243702794*^9}, {
   3.84432736895817*^9, 3.8443274378524013`*^9}, {3.8443279828018007`*^9, 
   3.8443279945543175`*^9}, {3.8443280574561157`*^9, 
   3.8443280984823666`*^9}, {3.84432814699053*^9, 3.844328149252544*^9}, {
   3.844328184053007*^9, 3.844328184187854*^9}, {3.844329435439063*^9, 
   3.8443294468566027`*^9}, 3.8443294928416643`*^9, {3.8443295806201334`*^9, 
   3.8443295814082437`*^9}, {3.8443296280360785`*^9, 
   3.8443296955576477`*^9}, {3.8443300968751063`*^9, 3.844330151815141*^9}, {
   3.8443319380452394`*^9, 3.844331958856015*^9}, {3.8443319990825825`*^9, 
   3.8443320291839113`*^9}, {3.8443358695240583`*^9, 3.844335870237626*^9}, {
   3.8443359062584643`*^9, 3.8443359438860593`*^9}, {3.844341756371908*^9, 
   3.844341863246632*^9}, {3.8443419289067335`*^9, 3.844341973486477*^9}, {
   3.8443421905373816`*^9, 3.84434223495718*^9}, {3.844342365030057*^9, 
   3.8443425991397877`*^9}, {3.844342678405059*^9, 3.84434277847146*^9}, {
   3.8444570186452646`*^9, 3.8444570483359556`*^9}, {3.8444591506286097`*^9, 
   3.8444591513500175`*^9}, {3.8444597574822984`*^9, 
   3.8444597671990414`*^9}, {3.84446051515996*^9, 3.8444605241163006`*^9}, {
   3.8444605911958027`*^9, 3.844460678711545*^9}, {3.844460728720832*^9, 
   3.8444607505361614`*^9}, {3.8445456851048737`*^9, 3.84454571382561*^9}, {
   3.8445458023647327`*^9, 3.8445458399388885`*^9}, {3.844545935787096*^9, 
   3.844545966486277*^9}, {3.8445459965618706`*^9, 3.844546061786109*^9}, {
   3.844546103868783*^9, 3.8445461490777597`*^9}},
 CellLabel->
  "In[239]:=",ExpressionUUID->"3bc3dd09-b285-44cc-95d1-19f9e00a6bfd"],

Cell[BoxData[
 RowBox[{
  RowBox[{"(*", " ", 
   RowBox[{"Intervention", " ", "costs"}], " ", "*)"}], "\[IndentingNewLine]", 
  RowBox[{
   RowBox[{
    RowBox[{"Icosts", "=", 
     RowBox[{"Table", "[", 
      RowBox[{"0", ",", "30"}], "]"}]}], ";"}], "\[IndentingNewLine]", 
   "\[IndentingNewLine]", 
   RowBox[{
    RowBox[{"Icost1", "=", 
     RowBox[{"ReplacePart", "[", 
      RowBox[{"Icosts", ",", 
       RowBox[{"{", 
        RowBox[{"_", "->", "cHS2"}], "}"}]}], "]"}]}], ";"}], 
   "\[IndentingNewLine]", "\[IndentingNewLine]", 
   RowBox[{
    RowBox[{"Icost2", "=", 
     RowBox[{"ReplacePart", "[", 
      RowBox[{"Icosts", ",", 
       RowBox[{
        RowBox[{"Take", "[", 
         RowBox[{"elements", ",", 
          RowBox[{"{", 
           RowBox[{"1", ",", "10"}], "}"}]}], "]"}], "->", "cGP"}]}], "]"}]}],
     ";"}], "\[IndentingNewLine]", 
   RowBox[{
    RowBox[{"Icost2", "=", 
     RowBox[{"ReplacePart", "[", 
      RowBox[{"Icost2", ",", 
       RowBox[{
        RowBox[{"Take", "[", 
         RowBox[{"elements", ",", 
          RowBox[{"{", 
           RowBox[{"11", ",", "30"}], "}"}]}], "]"}], "->", "0"}]}], "]"}]}], 
    ";"}], "\[IndentingNewLine]", "\[IndentingNewLine]", 
   RowBox[{
    RowBox[{"Icost3", "=", 
     RowBox[{"ReplacePart", "[", 
      RowBox[{"Icosts", ",", 
       RowBox[{"{", 
        RowBox[{"_", "->", "0"}], "}"}]}], "]"}]}], ";"}], 
   "\[IndentingNewLine]", "\[IndentingNewLine]", 
   RowBox[{
    RowBox[{"Icost4", "=", 
     RowBox[{"ReplacePart", "[", 
      RowBox[{"Icosts", ",", 
       RowBox[{
        RowBox[{"Take", "[", 
         RowBox[{"elements", ",", 
          RowBox[{"{", 
           RowBox[{"1", ",", "4"}], "}"}]}], "]"}], "->", "c999"}]}], "]"}]}],
     ";"}], "\[IndentingNewLine]", 
   RowBox[{
    RowBox[{"Icost4", "=", 
     RowBox[{"ReplacePart", "[", 
      RowBox[{"Icost4", ",", 
       RowBox[{
        RowBox[{"Take", "[", 
         RowBox[{"elements", ",", 
          RowBox[{"{", 
           RowBox[{"5", ",", "8"}], "}"}]}], "]"}], "->", "c111"}]}], "]"}]}],
     ";"}], "\[IndentingNewLine]", 
   RowBox[{
    RowBox[{"Icost4", "=", 
     RowBox[{"ReplacePart", "[", 
      RowBox[{"Icost4", ",", 
       RowBox[{"9", "->", "cHS2successSelfManage"}]}], "]"}]}], ";"}], 
   "\[IndentingNewLine]", 
   RowBox[{
    RowBox[{"Icost4", "=", 
     RowBox[{"ReplacePart", "[", 
      RowBox[{"Icost4", ",", 
       RowBox[{
        RowBox[{"Take", "[", 
         RowBox[{"elements", ",", 
          RowBox[{"{", 
           RowBox[{"11", ",", "14"}], "}"}]}], "]"}], "->", "c999"}]}], 
      "]"}]}], ";"}], "\[IndentingNewLine]", 
   RowBox[{
    RowBox[{"Icost4", "=", 
     RowBox[{"ReplacePart", "[", 
      RowBox[{"Icost4", ",", 
       RowBox[{
        RowBox[{"Take", "[", 
         RowBox[{"elements", ",", 
          RowBox[{"{", 
           RowBox[{"15", ",", "18"}], "}"}]}], "]"}], "->", "c111"}]}], 
      "]"}]}], ";"}], "\[IndentingNewLine]", 
   RowBox[{
    RowBox[{"Icost4", "=", 
     RowBox[{"ReplacePart", "[", 
      RowBox[{"Icost4", ",", 
       RowBox[{"19", "->", "cOtherwiseSelfManage"}]}], "]"}]}], ";"}], 
   "\[IndentingNewLine]", 
   RowBox[{
    RowBox[{"Icost4", "=", 
     RowBox[{"ReplacePart", "[", 
      RowBox[{"Icost4", ",", 
       RowBox[{
        RowBox[{"Take", "[", 
         RowBox[{"elements", ",", 
          RowBox[{"{", 
           RowBox[{"21", ",", "24"}], "}"}]}], "]"}], "->", "c999"}]}], 
      "]"}]}], ";"}], "\[IndentingNewLine]", 
   RowBox[{
    RowBox[{"Icost4", "=", 
     RowBox[{"ReplacePart", "[", 
      RowBox[{"Icost4", ",", 
       RowBox[{
        RowBox[{"Take", "[", 
         RowBox[{"elements", ",", 
          RowBox[{"{", 
           RowBox[{"25", ",", "28"}], "}"}]}], "]"}], "->", "c111"}]}], 
      "]"}]}], ";"}], "\[IndentingNewLine]", 
   RowBox[{
    RowBox[{"Icost4", "=", 
     RowBox[{"ReplacePart", "[", 
      RowBox[{"Icost4", ",", 
       RowBox[{"29", "->", "cOtherwiseSelfManage"}]}], "]"}]}], ";"}], 
   "\[IndentingNewLine]", "\[IndentingNewLine]", 
   RowBox[{
    RowBox[{"Icost5", "=", 
     RowBox[{"ReplacePart", "[", 
      RowBox[{"Icosts", ",", 
       RowBox[{
        RowBox[{"Take", "[", 
         RowBox[{"elements", ",", 
          RowBox[{"{", 
           RowBox[{"1", ",", "3"}], "}"}]}], "]"}], "->", "0"}]}], "]"}]}], 
    ";"}], "\[IndentingNewLine]", 
   RowBox[{
    RowBox[{"Icost5", "=", 
     RowBox[{"ReplacePart", "[", 
      RowBox[{"Icost5", ",", 
       RowBox[{"4", "->", "cHTR"}]}], "]"}]}], ";"}], "\[IndentingNewLine]", 
   RowBox[{
    RowBox[{"Icost5", "=", 
     RowBox[{"ReplacePart", "[", 
      RowBox[{"Icost5", ",", 
       RowBox[{
        RowBox[{"Take", "[", 
         RowBox[{"elements", ",", 
          RowBox[{"{", 
           RowBox[{"5", ",", "7"}], "}"}]}], "]"}], "->", "c999"}]}], "]"}]}],
     ";"}], "\[IndentingNewLine]", 
   RowBox[{
    RowBox[{"Icost5", "=", 
     RowBox[{"ReplacePart", "[", 
      RowBox[{"Icost5", ",", 
       RowBox[{"8", "->", "c111paths"}]}], "]"}]}], ";"}], 
   "\[IndentingNewLine]", 
   RowBox[{
    RowBox[{"Icost5", "=", 
     RowBox[{"ReplacePart", "[", 
      RowBox[{"Icost5", ",", 
       RowBox[{
        RowBox[{"Take", "[", 
         RowBox[{"elements", ",", 
          RowBox[{"{", 
           RowBox[{"11", ",", "13"}], "}"}]}], "]"}], "->", "0"}]}], "]"}]}], 
    ";"}], "\[IndentingNewLine]", 
   RowBox[{
    RowBox[{"Icost5", "=", 
     RowBox[{"ReplacePart", "[", 
      RowBox[{"Icost5", ",", 
       RowBox[{"14", "->", "cHTR"}]}], "]"}]}], ";"}], "\[IndentingNewLine]", 
   RowBox[{
    RowBox[{"Icost5", "=", 
     RowBox[{"ReplacePart", "[", 
      RowBox[{"Icost5", ",", 
       RowBox[{
        RowBox[{"Take", "[", 
         RowBox[{"elements", ",", 
          RowBox[{"{", 
           RowBox[{"15", ",", "17"}], "}"}]}], "]"}], "->", "c999"}]}], 
      "]"}]}], ";"}], "\[IndentingNewLine]", 
   RowBox[{
    RowBox[{"Icost5", "=", 
     RowBox[{"ReplacePart", "[", 
      RowBox[{"Icost5", ",", 
       RowBox[{"18", "->", "c111paths"}]}], "]"}]}], ";"}], 
   "\[IndentingNewLine]", 
   RowBox[{
    RowBox[{"Icost5", "=", 
     RowBox[{"ReplacePart", "[", 
      RowBox[{"Icost5", ",", 
       RowBox[{
        RowBox[{"Take", "[", 
         RowBox[{"elements", ",", 
          RowBox[{"{", 
           RowBox[{"21", ",", "23"}], "}"}]}], "]"}], "->", "0"}]}], "]"}]}], 
    ";"}], "\[IndentingNewLine]", 
   RowBox[{
    RowBox[{"Icost5", "=", 
     RowBox[{"ReplacePart", "[", 
      RowBox[{"Icost5", ",", 
       RowBox[{"24", "->", "cHTR"}]}], "]"}]}], ";"}], "\[IndentingNewLine]", 
   RowBox[{
    RowBox[{"Icost5", "=", 
     RowBox[{"ReplacePart", "[", 
      RowBox[{"Icost5", ",", 
       RowBox[{
        RowBox[{"Take", "[", 
         RowBox[{"elements", ",", 
          RowBox[{"{", 
           RowBox[{"25", ",", "27"}], "}"}]}], "]"}], "->", "c999"}]}], 
      "]"}]}], ";"}], "\[IndentingNewLine]", 
   RowBox[{
    RowBox[{"Icost5", "=", 
     RowBox[{"ReplacePart", "[", 
      RowBox[{"Icost5", ",", 
       RowBox[{"28", "->", "c111paths"}]}], "]"}]}], ";"}], 
   "\[IndentingNewLine]", "\[IndentingNewLine]", 
   RowBox[{
    RowBox[{"Icost6", "=", 
     RowBox[{"ReplacePart", "[", 
      RowBox[{"Icosts", ",", 
       RowBox[{
        RowBox[{"{", 
         RowBox[{
          RowBox[{"{", "1", "}"}], ",", 
          RowBox[{"{", "2", "}"}]}], "}"}], "->", "cSTC"}]}], "]"}]}], ";"}], 
   "\[IndentingNewLine]", 
   RowBox[{
    RowBox[{"Icost6", "=", 
     RowBox[{"ReplacePart", "[", 
      RowBox[{"Icost6", ",", 
       RowBox[{"3", "->", "cSTR"}]}], "]"}]}], ";"}], "\[IndentingNewLine]", 
   RowBox[{
    RowBox[{"Icost6", "=", 
     RowBox[{"ReplacePart", "[", 
      RowBox[{"Icost6", ",", 
       RowBox[{
        RowBox[{"{", 
         RowBox[{
          RowBox[{"{", "5", "}"}], ",", 
          RowBox[{"{", "6", "}"}]}], "}"}], "->", "cSTC"}]}], "]"}]}], ";"}], 
   "\[IndentingNewLine]", 
   RowBox[{
    RowBox[{"Icost6", "=", 
     RowBox[{"ReplacePart", "[", 
      RowBox[{"Icost6", ",", 
       RowBox[{"7", "->", "cSTR"}]}], "]"}]}], ";"}], "\[IndentingNewLine]", 
   RowBox[{
    RowBox[{"Icost6", "=", 
     RowBox[{"ReplacePart", "[", 
      RowBox[{"Icost6", ",", 
       RowBox[{
        RowBox[{"{", 
         RowBox[{
          RowBox[{"{", "11", "}"}], ",", 
          RowBox[{"{", "12", "}"}]}], "}"}], "->", "cSTC"}]}], "]"}]}], ";"}],
    "\[IndentingNewLine]", 
   RowBox[{
    RowBox[{"Icost6", "=", 
     RowBox[{"ReplacePart", "[", 
      RowBox[{"Icost6", ",", 
       RowBox[{"13", "->", "cSTR"}]}], "]"}]}], ";"}], "\[IndentingNewLine]", 
   RowBox[{
    RowBox[{"Icost6", "=", 
     RowBox[{"ReplacePart", "[", 
      RowBox[{"Icost6", ",", 
       RowBox[{
        RowBox[{"{", 
         RowBox[{
          RowBox[{"{", "15", "}"}], ",", 
          RowBox[{"{", "16", "}"}]}], "}"}], "->", "cSTC"}]}], "]"}]}], ";"}],
    "\[IndentingNewLine]", 
   RowBox[{
    RowBox[{"Icost6", "=", 
     RowBox[{"ReplacePart", "[", 
      RowBox[{"Icost6", ",", 
       RowBox[{"17", "->", "cSTR"}]}], "]"}]}], ";"}], "\[IndentingNewLine]", 
   RowBox[{
    RowBox[{"Icost6", "=", 
     RowBox[{"ReplacePart", "[", 
      RowBox[{"Icost6", ",", 
       RowBox[{
        RowBox[{"{", 
         RowBox[{
          RowBox[{"{", "21", "}"}], ",", 
          RowBox[{"{", "22", "}"}]}], "}"}], "->", "cSTC"}]}], "]"}]}], ";"}],
    "\[IndentingNewLine]", 
   RowBox[{
    RowBox[{"Icost6", "=", 
     RowBox[{"ReplacePart", "[", 
      RowBox[{"Icost6", ",", 
       RowBox[{"23", "->", "cSTR"}]}], "]"}]}], ";"}], "\[IndentingNewLine]", 
   RowBox[{
    RowBox[{"Icost6", "=", 
     RowBox[{"ReplacePart", "[", 
      RowBox[{"Icost6", ",", 
       RowBox[{
        RowBox[{"{", 
         RowBox[{
          RowBox[{"{", "25", "}"}], ",", 
          RowBox[{"{", "26", "}"}]}], "}"}], "->", "cSTC"}]}], "]"}]}], ";"}],
    "\[IndentingNewLine]", 
   RowBox[{
    RowBox[{"Icost6", "=", 
     RowBox[{"ReplacePart", "[", 
      RowBox[{"Icost6", ",", 
       RowBox[{"27", "->", "cSTR"}]}], "]"}]}], ";"}], "\[IndentingNewLine]", 
   "\[IndentingNewLine]", 
   RowBox[{
    RowBox[{"Icost7", "=", 
     RowBox[{"ReplacePart", "[", 
      RowBox[{"Icosts", ",", 
       RowBox[{"1", "->", "cEDHA"}]}], "]"}]}], ";"}], "\[IndentingNewLine]", 
   RowBox[{
    RowBox[{"Icost7", "=", 
     RowBox[{"ReplacePart", "[", 
      RowBox[{"Icost7", ",", 
       RowBox[{"2", "->", "cED"}]}], "]"}]}], ";"}], "\[IndentingNewLine]", 
   RowBox[{
    RowBox[{"Icost7", "=", 
     RowBox[{"ReplacePart", "[", 
      RowBox[{"Icost7", ",", 
       RowBox[{"5", "->", "cEDHA"}]}], "]"}]}], ";"}], "\[IndentingNewLine]", 
   RowBox[{
    RowBox[{"Icost7", "=", 
     RowBox[{"ReplacePart", "[", 
      RowBox[{"Icost7", ",", 
       RowBox[{"6", "->", "cED"}]}], "]"}]}], ";"}], "\[IndentingNewLine]", 
   RowBox[{
    RowBox[{"Icost7", "=", 
     RowBox[{"ReplacePart", "[", 
      RowBox[{"Icost7", ",", 
       RowBox[{"11", "->", "cEDHA"}]}], "]"}]}], ";"}], "\[IndentingNewLine]", 
   RowBox[{
    RowBox[{"Icost7", "=", 
     RowBox[{"ReplacePart", "[", 
      RowBox[{"Icost7", ",", 
       RowBox[{"12", "->", "cED"}]}], "]"}]}], ";"}], "\[IndentingNewLine]", 
   RowBox[{
    RowBox[{"Icost7", "=", 
     RowBox[{"ReplacePart", "[", 
      RowBox[{"Icost7", ",", 
       RowBox[{"15", "->", "cEDHA"}]}], "]"}]}], ";"}], "\[IndentingNewLine]", 
   RowBox[{
    RowBox[{"Icost7", "=", 
     RowBox[{"ReplacePart", "[", 
      RowBox[{"Icost7", ",", 
       RowBox[{"16", "->", "cED"}]}], "]"}]}], ";"}], "\[IndentingNewLine]", 
   RowBox[{
    RowBox[{"Icost7", "=", 
     RowBox[{"ReplacePart", "[", 
      RowBox[{"Icost7", ",", 
       RowBox[{"21", "->", "cEDHA"}]}], "]"}]}], ";"}], "\[IndentingNewLine]", 
   RowBox[{
    RowBox[{"Icost7", "=", 
     RowBox[{"ReplacePart", "[", 
      RowBox[{"Icost7", ",", 
       RowBox[{"22", "->", "cED"}]}], "]"}]}], ";"}], "\[IndentingNewLine]", 
   RowBox[{
    RowBox[{"Icost7", "=", 
     RowBox[{"ReplacePart", "[", 
      RowBox[{"Icost7", ",", 
       RowBox[{"25", "->", "cEDHA"}]}], "]"}]}], ";"}], "\[IndentingNewLine]", 
   RowBox[{
    RowBox[{"Icost7", "=", 
     RowBox[{"ReplacePart", "[", 
      RowBox[{"Icost7", ",", 
       RowBox[{"26", "->", "cED"}]}], "]"}]}], ";"}]}]}]], "Input",
 CellChangeTimes->{{3.844288710407232*^9, 3.8442887354548793`*^9}, {
   3.844288811952589*^9, 3.8442888146329536`*^9}, {3.8442888809359145`*^9, 
   3.8442888965690775`*^9}, {3.8442889889118414`*^9, 
   3.8442889960337095`*^9}, {3.844289043017435*^9, 3.8442890604697886`*^9}, {
   3.8443267485460043`*^9, 3.844327071012023*^9}, {3.844327114982681*^9, 
   3.844327197780796*^9}, {3.8443272432435284`*^9, 3.844327243702794*^9}, {
   3.84432736895817*^9, 3.8443274378524013`*^9}, {3.8443279828018007`*^9, 
   3.8443279945543175`*^9}, {3.8443280574561157`*^9, 
   3.8443280984823666`*^9}, {3.84432814699053*^9, 3.844328149252544*^9}, {
   3.844328184053007*^9, 3.844328184187854*^9}, {3.844329435439063*^9, 
   3.8443294468566027`*^9}, 3.8443294928416643`*^9, {3.8443295806201334`*^9, 
   3.8443295814082437`*^9}, {3.8443296280360785`*^9, 
   3.8443296955576477`*^9}, {3.8443300968751063`*^9, 3.844330151815141*^9}, {
   3.8443319380452394`*^9, 3.844331958856015*^9}, {3.8443319990825825`*^9, 
   3.8443320291839113`*^9}, {3.8443358695240583`*^9, 3.844335870237626*^9}, {
   3.8443359062584643`*^9, 3.8443359438860593`*^9}, {3.844341756371908*^9, 
   3.844341863246632*^9}, {3.8443419289067335`*^9, 3.844341973486477*^9}, {
   3.8443421905373816`*^9, 3.84434223495718*^9}, {3.844342365030057*^9, 
   3.8443425991397877`*^9}, {3.844342678405059*^9, 3.84434277847146*^9}, {
   3.8443428536844206`*^9, 3.844342859631377*^9}, 3.844430631807911*^9, {
   3.8444306652239714`*^9, 3.8444306998519115`*^9}, {3.8444307300920024`*^9, 
   3.8444309261319404`*^9}, 3.844430956479539*^9, {3.8444309929903145`*^9, 
   3.8444310333343143`*^9}, {3.8444310645594873`*^9, 
   3.8444311535631866`*^9}, {3.844431533727129*^9, 3.8444316536671696`*^9}, {
   3.8444561035015574`*^9, 3.844456218430721*^9}, {3.8444562633909454`*^9, 
   3.8444562951854725`*^9}, {3.844456352852626*^9, 3.8444565040681105`*^9}, {
   3.844456570765587*^9, 3.8444567790131855`*^9}, {3.844457058898675*^9, 
   3.8444570597051473`*^9}, {3.844586081430194*^9, 3.8445860858857536`*^9}},
 CellLabel->
  "In[294]:=",ExpressionUUID->"ae936082-c6cc-4ff0-bf04-3287edf02323"],

Cell[BoxData[
 RowBox[{
  RowBox[{"(*", " ", 
   RowBox[{"Standard", " ", "Care", " ", "transition", " ", "probabilities"}],
    " ", "*)"}], "\[IndentingNewLine]", 
  RowBox[{
   RowBox[{
    RowBox[{"SCtprobs", "=", 
     RowBox[{"SCtprob1", "=", 
      RowBox[{"Table", "[", 
       RowBox[{"1", ",", "20"}], "]"}]}]}], ";"}], "\[IndentingNewLine]", 
   "\[IndentingNewLine]", 
   RowBox[{
    RowBox[{"SCtprob2", "=", 
     RowBox[{"ReplacePart", "[", 
      RowBox[{"SCtprobs", ",", 
       RowBox[{
        RowBox[{"Take", "[", 
         RowBox[{"elements", ",", 
          RowBox[{"{", 
           RowBox[{"1", ",", "10"}], "}"}]}], "]"}], "->", "q1"}]}], "]"}]}], 
    ";"}], "\[IndentingNewLine]", 
   RowBox[{
    RowBox[{"SCtprob2", "=", 
     RowBox[{"ReplacePart", "[", 
      RowBox[{"SCtprob2", ",", 
       RowBox[{
        RowBox[{"Take", "[", 
         RowBox[{"elements", ",", 
          RowBox[{"{", 
           RowBox[{"11", ",", "20"}], "}"}]}], "]"}], "->", 
        RowBox[{"1", "-", "q1"}]}]}], "]"}]}], ";"}], "\[IndentingNewLine]", 
   "\[IndentingNewLine]", 
   RowBox[{
    RowBox[{"SCtprob3", "=", 
     RowBox[{"ReplacePart", "[", 
      RowBox[{"SCtprobs", ",", 
       RowBox[{
        RowBox[{"Take", "[", 
         RowBox[{"elements", ",", 
          RowBox[{"{", 
           RowBox[{"1", ",", "9"}], "}"}]}], "]"}], "->", "q21"}]}], "]"}]}], 
    ";"}], "\[IndentingNewLine]", 
   RowBox[{
    RowBox[{"SCtprob3", "=", 
     RowBox[{"ReplacePart", "[", 
      RowBox[{"SCtprob3", ",", 
       RowBox[{"10", "->", 
        RowBox[{"1", "-", "q21"}]}]}], "]"}]}], ";"}], "\[IndentingNewLine]", 
   RowBox[{
    RowBox[{"SCtprob3", "=", 
     RowBox[{"ReplacePart", "[", 
      RowBox[{"SCtprob3", ",", 
       RowBox[{
        RowBox[{"Take", "[", 
         RowBox[{"elements", ",", 
          RowBox[{"{", 
           RowBox[{"11", ",", "19"}], "}"}]}], "]"}], "->", "q22"}]}], 
      "]"}]}], ";"}], "\[IndentingNewLine]", 
   RowBox[{
    RowBox[{"SCtprob3", "=", 
     RowBox[{"ReplacePart", "[", 
      RowBox[{"SCtprob3", ",", 
       RowBox[{"20", "->", 
        RowBox[{"1", "-", "q22"}]}]}], "]"}]}], ";"}], "\[IndentingNewLine]", 
   "\[IndentingNewLine]", 
   RowBox[{
    RowBox[{"SCtprob4", "=", 
     RowBox[{"ReplacePart", "[", 
      RowBox[{"SCtprobs", ",", 
       RowBox[{
        RowBox[{"Take", "[", 
         RowBox[{"elements", ",", 
          RowBox[{"{", 
           RowBox[{"1", ",", "4"}], "}"}]}], "]"}], "->", "q31"}]}], "]"}]}], 
    ";"}], "\[IndentingNewLine]", 
   RowBox[{
    RowBox[{"SCtprob4", "=", 
     RowBox[{"ReplacePart", "[", 
      RowBox[{"SCtprob4", ",", 
       RowBox[{
        RowBox[{"Take", "[", 
         RowBox[{"elements", ",", 
          RowBox[{"{", 
           RowBox[{"5", ",", "8"}], "}"}]}], "]"}], "->", "q32"}]}], "]"}]}], 
    ";"}], "\[IndentingNewLine]", 
   RowBox[{
    RowBox[{"SCtprob4", "=", 
     RowBox[{"ReplacePart", "[", 
      RowBox[{"SCtprob4", ",", 
       RowBox[{"9", "->", 
        RowBox[{"1", "-", "q31", "-", "q32"}]}]}], "]"}]}], ";"}], 
   "\[IndentingNewLine]", 
   RowBox[{
    RowBox[{"SCtprob4", "=", 
     RowBox[{"ReplacePart", "[", 
      RowBox[{"SCtprob4", ",", 
       RowBox[{
        RowBox[{"Take", "[", 
         RowBox[{"elements", ",", 
          RowBox[{"{", 
           RowBox[{"11", ",", "14"}], "}"}]}], "]"}], "->", "q31"}]}], 
      "]"}]}], ";"}], "\[IndentingNewLine]", 
   RowBox[{
    RowBox[{"SCtprob4", "=", 
     RowBox[{"ReplacePart", "[", 
      RowBox[{"SCtprob4", ",", 
       RowBox[{
        RowBox[{"Take", "[", 
         RowBox[{"elements", ",", 
          RowBox[{"{", 
           RowBox[{"15", ",", "18"}], "}"}]}], "]"}], "->", "q32"}]}], 
      "]"}]}], ";"}], "\[IndentingNewLine]", 
   RowBox[{
    RowBox[{"SCtprob4", "=", 
     RowBox[{"ReplacePart", "[", 
      RowBox[{"SCtprob4", ",", 
       RowBox[{"19", "->", 
        RowBox[{"1", "-", "q31", "-", "q32"}]}]}], "]"}]}], ";"}], 
   "\[IndentingNewLine]", "\[IndentingNewLine]", 
   RowBox[{
    RowBox[{"SCtprob5", "=", 
     RowBox[{"ReplacePart", "[", 
      RowBox[{"SCtprobs", ",", 
       RowBox[{
        RowBox[{"Take", "[", 
         RowBox[{"elements", ",", 
          RowBox[{"{", 
           RowBox[{"1", ",", "3"}], "}"}]}], "]"}], "->", "q4"}]}], "]"}]}], 
    ";"}], "\[IndentingNewLine]", 
   RowBox[{
    RowBox[{"SCtprob5", "=", 
     RowBox[{"ReplacePart", "[", 
      RowBox[{"SCtprob5", ",", 
       RowBox[{"4", "->", 
        RowBox[{"1", "-", "q4"}]}]}], "]"}]}], ";"}], "\[IndentingNewLine]", 
   RowBox[{
    RowBox[{"SCtprob5", "=", 
     RowBox[{"ReplacePart", "[", 
      RowBox[{"SCtprob5", ",", 
       RowBox[{
        RowBox[{"Take", "[", 
         RowBox[{"elements", ",", 
          RowBox[{"{", 
           RowBox[{"5", ",", "7"}], "}"}]}], "]"}], "->", "q4"}]}], "]"}]}], 
    ";"}], "\[IndentingNewLine]", 
   RowBox[{
    RowBox[{"SCtprob5", "=", 
     RowBox[{"ReplacePart", "[", 
      RowBox[{"SCtprob5", ",", 
       RowBox[{"8", "->", 
        RowBox[{"1", "-", "q4"}]}]}], "]"}]}], ";"}], "\[IndentingNewLine]", 
   RowBox[{
    RowBox[{"SCtprob5", "=", 
     RowBox[{"ReplacePart", "[", 
      RowBox[{"SCtprob5", ",", 
       RowBox[{
        RowBox[{"Take", "[", 
         RowBox[{"elements", ",", 
          RowBox[{"{", 
           RowBox[{"11", ",", "13"}], "}"}]}], "]"}], "->", "q4"}]}], "]"}]}],
     ";"}], "\[IndentingNewLine]", 
   RowBox[{
    RowBox[{"SCtprob5", "=", 
     RowBox[{"ReplacePart", "[", 
      RowBox[{"SCtprob5", ",", 
       RowBox[{"14", "->", 
        RowBox[{"1", "-", "q4"}]}]}], "]"}]}], ";"}], "\[IndentingNewLine]", 
   RowBox[{
    RowBox[{"SCtprob5", "=", 
     RowBox[{"ReplacePart", "[", 
      RowBox[{"SCtprob5", ",", 
       RowBox[{
        RowBox[{"Take", "[", 
         RowBox[{"elements", ",", 
          RowBox[{"{", 
           RowBox[{"15", ",", "17"}], "}"}]}], "]"}], "->", "q4"}]}], "]"}]}],
     ";"}], "\[IndentingNewLine]", 
   RowBox[{
    RowBox[{"SCtprob5", "=", 
     RowBox[{"ReplacePart", "[", 
      RowBox[{"SCtprob5", ",", 
       RowBox[{"18", "->", 
        RowBox[{"1", "-", "q4"}]}]}], "]"}]}], ";"}], "\[IndentingNewLine]", 
   "\[IndentingNewLine]", 
   RowBox[{
    RowBox[{"SCtprob6", "=", 
     RowBox[{"ReplacePart", "[", 
      RowBox[{"SCtprobs", ",", 
       RowBox[{
        RowBox[{"{", 
         RowBox[{
          RowBox[{"{", "1", "}"}], ",", 
          RowBox[{"{", "2", "}"}]}], "}"}], "->", "q5"}]}], "]"}]}], ";"}], 
   "\[IndentingNewLine]", 
   RowBox[{
    RowBox[{"SCtprob6", "=", 
     RowBox[{"ReplacePart", "[", 
      RowBox[{"SCtprob6", ",", 
       RowBox[{"3", "->", 
        RowBox[{"1", "-", "q5"}]}]}], "]"}]}], ";"}], "\[IndentingNewLine]", 
   RowBox[{
    RowBox[{"SCtprob6", "=", 
     RowBox[{"ReplacePart", "[", 
      RowBox[{"SCtprob6", ",", 
       RowBox[{
        RowBox[{"{", 
         RowBox[{
          RowBox[{"{", "5", "}"}], ",", 
          RowBox[{"{", "6", "}"}]}], "}"}], "->", "q5"}]}], "]"}]}], ";"}], 
   "\[IndentingNewLine]", 
   RowBox[{
    RowBox[{"SCtprob6", "=", 
     RowBox[{"ReplacePart", "[", 
      RowBox[{"SCtprob6", ",", 
       RowBox[{"7", "->", 
        RowBox[{"1", "-", "q5"}]}]}], "]"}]}], ";"}], "\[IndentingNewLine]", 
   RowBox[{
    RowBox[{"SCtprob6", "=", 
     RowBox[{"ReplacePart", "[", 
      RowBox[{"SCtprob6", ",", 
       RowBox[{
        RowBox[{"{", 
         RowBox[{
          RowBox[{"{", "11", "}"}], ",", 
          RowBox[{"{", "12", "}"}]}], "}"}], "->", "q5"}]}], "]"}]}], ";"}], 
   "\[IndentingNewLine]", 
   RowBox[{
    RowBox[{"SCtprob6", "=", 
     RowBox[{"ReplacePart", "[", 
      RowBox[{"SCtprob6", ",", 
       RowBox[{"13", "->", 
        RowBox[{"1", "-", "q5"}]}]}], "]"}]}], ";"}], "\[IndentingNewLine]", 
   RowBox[{
    RowBox[{"SCtprob6", "=", 
     RowBox[{"ReplacePart", "[", 
      RowBox[{"SCtprob6", ",", 
       RowBox[{
        RowBox[{"{", 
         RowBox[{
          RowBox[{"{", "15", "}"}], ",", 
          RowBox[{"{", "16", "}"}]}], "}"}], "->", "q5"}]}], "]"}]}], ";"}], 
   "\[IndentingNewLine]", 
   RowBox[{
    RowBox[{"SCtprob6", "=", 
     RowBox[{"ReplacePart", "[", 
      RowBox[{"SCtprob6", ",", 
       RowBox[{"17", "->", 
        RowBox[{"1", "-", "q5"}]}]}], "]"}]}], ";"}], "\[IndentingNewLine]", 
   "\[IndentingNewLine]", 
   RowBox[{
    RowBox[{"SCtprob7", "=", 
     RowBox[{"ReplacePart", "[", 
      RowBox[{"SCtprobs", ",", 
       RowBox[{"1", "->", "q6"}]}], "]"}]}], ";"}], "\[IndentingNewLine]", 
   RowBox[{
    RowBox[{"SCtprob7", "=", 
     RowBox[{"ReplacePart", "[", 
      RowBox[{"SCtprob7", ",", 
       RowBox[{"2", "->", 
        RowBox[{"1", "-", "q6"}]}]}], "]"}]}], ";"}], "\[IndentingNewLine]", 
   RowBox[{
    RowBox[{"SCtprob7", "=", 
     RowBox[{"ReplacePart", "[", 
      RowBox[{"SCtprob7", ",", 
       RowBox[{"5", "->", "q6"}]}], "]"}]}], ";"}], "\[IndentingNewLine]", 
   RowBox[{
    RowBox[{"SCtprob7", "=", 
     RowBox[{"ReplacePart", "[", 
      RowBox[{"SCtprob7", ",", 
       RowBox[{"6", "->", 
        RowBox[{"1", "-", "q6"}]}]}], "]"}]}], ";"}], "\[IndentingNewLine]", 
   RowBox[{
    RowBox[{"SCtprob7", "=", 
     RowBox[{"ReplacePart", "[", 
      RowBox[{"SCtprob7", ",", 
       RowBox[{"11", "->", "q6"}]}], "]"}]}], ";"}], "\[IndentingNewLine]", 
   RowBox[{
    RowBox[{"SCtprob7", "=", 
     RowBox[{"ReplacePart", "[", 
      RowBox[{"SCtprob7", ",", 
       RowBox[{"12", "->", 
        RowBox[{"1", "-", "q6"}]}]}], "]"}]}], ";"}], "\[IndentingNewLine]", 
   RowBox[{
    RowBox[{"SCtprob7", "=", 
     RowBox[{"ReplacePart", "[", 
      RowBox[{"SCtprob7", ",", 
       RowBox[{"15", "->", "q6"}]}], "]"}]}], ";"}], "\[IndentingNewLine]", 
   RowBox[{
    RowBox[{"SCtprob7", "=", 
     RowBox[{"ReplacePart", "[", 
      RowBox[{"SCtprob7", ",", 
       RowBox[{"16", "->", 
        RowBox[{"1", "-", "q6"}]}]}], "]"}]}], ";"}]}]}]], "Input",
 CellChangeTimes->{{3.844288710407232*^9, 3.8442887354548793`*^9}, {
   3.844288811952589*^9, 3.8442888146329536`*^9}, {3.8442888809359145`*^9, 
   3.8442888965690775`*^9}, {3.8442889889118414`*^9, 
   3.8442889960337095`*^9}, {3.844289043017435*^9, 3.8442890604697886`*^9}, {
   3.8443267485460043`*^9, 3.844327071012023*^9}, {3.844327114982681*^9, 
   3.844327197780796*^9}, {3.8443272432435284`*^9, 3.844327243702794*^9}, {
   3.84432736895817*^9, 3.8443274378524013`*^9}, {3.8443279828018007`*^9, 
   3.8443279945543175`*^9}, {3.8443280574561157`*^9, 
   3.8443280984823666`*^9}, {3.84432814699053*^9, 3.844328149252544*^9}, {
   3.844328184053007*^9, 3.844328184187854*^9}, {3.844329435439063*^9, 
   3.8443294468566027`*^9}, 3.8443294928416643`*^9, {3.8443295806201334`*^9, 
   3.8443295814082437`*^9}, {3.8443296280360785`*^9, 
   3.8443296955576477`*^9}, {3.8443300968751063`*^9, 3.844330151815141*^9}, {
   3.8443319380452394`*^9, 3.844331958856015*^9}, {3.8443319990825825`*^9, 
   3.8443320291839113`*^9}, {3.8443358695240583`*^9, 3.844335870237626*^9}, {
   3.8443359062584643`*^9, 3.8443359438860593`*^9}, {3.844341756371908*^9, 
   3.844341863246632*^9}, {3.8443419289067335`*^9, 3.844341973486477*^9}, {
   3.8443421905373816`*^9, 3.84434223495718*^9}, {3.844342365030057*^9, 
   3.8443425991397877`*^9}, {3.844342678405059*^9, 3.84434277847146*^9}, {
   3.844456932147534*^9, 3.8444569393084116`*^9}, {3.844457087887899*^9, 
   3.8444571064022875`*^9}, {3.8444572023860035`*^9, 
   3.8444572602540216`*^9}, {3.844460544249293*^9, 3.844460564117093*^9}, {
   3.8444607728314137`*^9, 3.844460784514095*^9}, {3.8445125598346415`*^9, 
   3.844512559927704*^9}, {3.8445435778552656`*^9, 3.844543578387903*^9}, {
   3.8445437026751595`*^9, 3.844543725362656*^9}, {3.8445437795665145`*^9, 
   3.8445437853216553`*^9}, {3.8445438468836823`*^9, 3.844543849163454*^9}, {
   3.844543910276661*^9, 3.8445439468746214`*^9}, {3.844545458522215*^9, 
   3.8445455269806967`*^9}, {3.8445462345522757`*^9, 3.844546455401766*^9}, {
   3.8445465401722803`*^9, 3.8445465744860797`*^9}, {3.8445466264419937`*^9, 
   3.844546675590526*^9}},
 CellLabel->
  "In[344]:=",ExpressionUUID->"244f1bd7-7a9b-4d51-bf27-68e94cb48a67"],

Cell[BoxData[
 RowBox[{
  RowBox[{"(*", " ", 
   RowBox[{"Standard", " ", "Care", " ", "costs"}], " ", "*)"}], 
  "\[IndentingNewLine]", 
  RowBox[{
   RowBox[{
    RowBox[{"SCcosts", "=", 
     RowBox[{"Table", "[", 
      RowBox[{"0", ",", "20"}], "]"}]}], ";"}], "\[IndentingNewLine]", 
   "\[IndentingNewLine]", 
   RowBox[{
    RowBox[{"SCcost1", "=", "SCcosts"}], ";"}], "\[IndentingNewLine]", 
   RowBox[{
    RowBox[{"SCcost2", "=", 
     RowBox[{"ReplacePart", "[", 
      RowBox[{"SCcosts", ",", 
       RowBox[{
        RowBox[{"Take", "[", 
         RowBox[{"elements", ",", 
          RowBox[{"{", 
           RowBox[{"1", ",", "10"}], "}"}]}], "]"}], "->", "cGP"}]}], "]"}]}],
     ";"}], "\[IndentingNewLine]", 
   RowBox[{
    RowBox[{"SCcost3", "=", "SCcosts"}], ";"}], "\[IndentingNewLine]", 
   "\[IndentingNewLine]", 
   RowBox[{
    RowBox[{"SCcost4", "=", 
     RowBox[{"ReplacePart", "[", 
      RowBox[{"SCcosts", ",", 
       RowBox[{
        RowBox[{"Take", "[", 
         RowBox[{"elements", ",", 
          RowBox[{"{", 
           RowBox[{"1", ",", "4"}], "}"}]}], "]"}], "->", "c999"}]}], "]"}]}],
     ";"}], "\[IndentingNewLine]", 
   RowBox[{
    RowBox[{"SCcost4", "=", 
     RowBox[{"ReplacePart", "[", 
      RowBox[{"SCcost4", ",", 
       RowBox[{
        RowBox[{"Take", "[", 
         RowBox[{"elements", ",", 
          RowBox[{"{", 
           RowBox[{"5", ",", "8"}], "}"}]}], "]"}], "->", "c111"}]}], "]"}]}],
     ";"}], "\[IndentingNewLine]", 
   RowBox[{
    RowBox[{"SCcost4", "=", 
     RowBox[{"ReplacePart", "[", 
      RowBox[{"SCcost4", ",", 
       RowBox[{"9", "->", "cOtherwiseSelfManage"}]}], "]"}]}], ";"}], 
   "\[IndentingNewLine]", 
   RowBox[{
    RowBox[{"SCcost4", "=", 
     RowBox[{"ReplacePart", "[", 
      RowBox[{"SCcost4", ",", 
       RowBox[{
        RowBox[{"Take", "[", 
         RowBox[{"elements", ",", 
          RowBox[{"{", 
           RowBox[{"11", ",", "14"}], "}"}]}], "]"}], "->", "c999"}]}], 
      "]"}]}], ";"}], "\[IndentingNewLine]", 
   RowBox[{
    RowBox[{"SCcost4", "=", 
     RowBox[{"ReplacePart", "[", 
      RowBox[{"SCcost4", ",", 
       RowBox[{
        RowBox[{"Take", "[", 
         RowBox[{"elements", ",", 
          RowBox[{"{", 
           RowBox[{"15", ",", "18"}], "}"}]}], "]"}], "->", "c111"}]}], 
      "]"}]}], ";"}], "\[IndentingNewLine]", 
   RowBox[{
    RowBox[{"SCcost4", "=", 
     RowBox[{"ReplacePart", "[", 
      RowBox[{"SCcost4", ",", 
       RowBox[{"19", "->", "cOtherwiseSelfManage"}]}], "]"}]}], ";"}], 
   "\[IndentingNewLine]", "\[IndentingNewLine]", 
   RowBox[{
    RowBox[{"SCcost5", "=", 
     RowBox[{"ReplacePart", "[", 
      RowBox[{"SCcosts", ",", 
       RowBox[{
        RowBox[{"Take", "[", 
         RowBox[{"elements", ",", 
          RowBox[{"{", 
           RowBox[{"1", ",", "3"}], "}"}]}], "]"}], "->", "0"}]}], "]"}]}], 
    ";"}], "\[IndentingNewLine]", 
   RowBox[{
    RowBox[{"SCcost5", "=", 
     RowBox[{"ReplacePart", "[", 
      RowBox[{"SCcost5", ",", 
       RowBox[{"4", "->", "cHTR"}]}], "]"}]}], ";"}], "\[IndentingNewLine]", 
   RowBox[{
    RowBox[{"SCcost5", "=", 
     RowBox[{"ReplacePart", "[", 
      RowBox[{"SCcost5", ",", 
       RowBox[{
        RowBox[{"Take", "[", 
         RowBox[{"elements", ",", 
          RowBox[{"{", 
           RowBox[{"5", ",", "7"}], "}"}]}], "]"}], "->", "c999"}]}], "]"}]}],
     ";"}], "\[IndentingNewLine]", 
   RowBox[{
    RowBox[{"SCcost5", "=", 
     RowBox[{"ReplacePart", "[", 
      RowBox[{"SCcost5", ",", 
       RowBox[{"8", "->", "c111paths"}]}], "]"}]}], ";"}], 
   "\[IndentingNewLine]", 
   RowBox[{
    RowBox[{"SCcost5", "=", 
     RowBox[{"ReplacePart", "[", 
      RowBox[{"SCcost5", ",", 
       RowBox[{
        RowBox[{"Take", "[", 
         RowBox[{"elements", ",", 
          RowBox[{"{", 
           RowBox[{"11", ",", "13"}], "}"}]}], "]"}], "->", "0"}]}], "]"}]}], 
    ";"}], "\[IndentingNewLine]", 
   RowBox[{
    RowBox[{"SCcost5", "=", 
     RowBox[{"ReplacePart", "[", 
      RowBox[{"SCcost5", ",", 
       RowBox[{"14", "->", "cHTR"}]}], "]"}]}], ";"}], "\[IndentingNewLine]", 
   RowBox[{
    RowBox[{"SCcost5", "=", 
     RowBox[{"ReplacePart", "[", 
      RowBox[{"SCcost5", ",", 
       RowBox[{
        RowBox[{"Take", "[", 
         RowBox[{"elements", ",", 
          RowBox[{"{", 
           RowBox[{"15", ",", "17"}], "}"}]}], "]"}], "->", "c999"}]}], 
      "]"}]}], ";"}], "\[IndentingNewLine]", 
   RowBox[{
    RowBox[{"SCcost5", "=", 
     RowBox[{"ReplacePart", "[", 
      RowBox[{"SCcost5", ",", 
       RowBox[{"18", "->", "c111paths"}]}], "]"}]}], ";"}], 
   "\[IndentingNewLine]", "\[IndentingNewLine]", 
   RowBox[{
    RowBox[{"SCcost6", "=", 
     RowBox[{"ReplacePart", "[", 
      RowBox[{"SCcosts", ",", 
       RowBox[{
        RowBox[{"{", 
         RowBox[{
          RowBox[{"{", "1", "}"}], ",", 
          RowBox[{"{", "2", "}"}]}], "}"}], "->", "cSTC"}]}], "]"}]}], ";"}], 
   "\[IndentingNewLine]", 
   RowBox[{
    RowBox[{"SCcost6", "=", 
     RowBox[{"ReplacePart", "[", 
      RowBox[{"SCcost6", ",", 
       RowBox[{"3", "->", "cSTR"}]}], "]"}]}], ";"}], "\[IndentingNewLine]", 
   RowBox[{
    RowBox[{"SCcost6", "=", 
     RowBox[{"ReplacePart", "[", 
      RowBox[{"SCcost6", ",", 
       RowBox[{
        RowBox[{"{", 
         RowBox[{
          RowBox[{"{", "5", "}"}], ",", 
          RowBox[{"{", "6", "}"}]}], "}"}], "->", "cSTC"}]}], "]"}]}], ";"}], 
   "\[IndentingNewLine]", 
   RowBox[{
    RowBox[{"SCcost6", "=", 
     RowBox[{"ReplacePart", "[", 
      RowBox[{"SCcost6", ",", 
       RowBox[{"7", "->", "cSTR"}]}], "]"}]}], ";"}], "\[IndentingNewLine]", 
   RowBox[{
    RowBox[{"SCcost6", "=", 
     RowBox[{"ReplacePart", "[", 
      RowBox[{"SCcost6", ",", 
       RowBox[{
        RowBox[{"{", 
         RowBox[{
          RowBox[{"{", "11", "}"}], ",", 
          RowBox[{"{", "12", "}"}]}], "}"}], "->", "cSTC"}]}], "]"}]}], ";"}],
    "\[IndentingNewLine]", 
   RowBox[{
    RowBox[{"SCcost6", "=", 
     RowBox[{"ReplacePart", "[", 
      RowBox[{"SCcost6", ",", 
       RowBox[{"13", "->", "cSTR"}]}], "]"}]}], ";"}], "\[IndentingNewLine]", 
   RowBox[{
    RowBox[{"SCcost6", "=", 
     RowBox[{"ReplacePart", "[", 
      RowBox[{"SCcost6", ",", 
       RowBox[{
        RowBox[{"{", 
         RowBox[{
          RowBox[{"{", "15", "}"}], ",", 
          RowBox[{"{", "16", "}"}]}], "}"}], "->", "cSTC"}]}], "]"}]}], ";"}],
    "\[IndentingNewLine]", 
   RowBox[{
    RowBox[{"SCcost6", "=", 
     RowBox[{"ReplacePart", "[", 
      RowBox[{"SCcost6", ",", 
       RowBox[{"17", "->", "cSTR"}]}], "]"}]}], ";"}], "\[IndentingNewLine]", 
   "\[IndentingNewLine]", 
   RowBox[{
    RowBox[{"SCcost7", "=", 
     RowBox[{"ReplacePart", "[", 
      RowBox[{"SCcosts", ",", 
       RowBox[{"1", "->", "cEDHA"}]}], "]"}]}], ";"}], "\[IndentingNewLine]", 
   RowBox[{
    RowBox[{"SCcost7", "=", 
     RowBox[{"ReplacePart", "[", 
      RowBox[{"SCcost7", ",", 
       RowBox[{"2", "->", "cED"}]}], "]"}]}], ";"}], "\[IndentingNewLine]", 
   RowBox[{
    RowBox[{"SCcost7", "=", 
     RowBox[{"ReplacePart", "[", 
      RowBox[{"SCcost7", ",", 
       RowBox[{"5", "->", "cEDHA"}]}], "]"}]}], ";"}], "\[IndentingNewLine]", 
   RowBox[{
    RowBox[{"SCcost7", "=", 
     RowBox[{"ReplacePart", "[", 
      RowBox[{"SCcost7", ",", 
       RowBox[{"6", "->", "cED"}]}], "]"}]}], ";"}], "\[IndentingNewLine]", 
   RowBox[{
    RowBox[{"SCcost7", "=", 
     RowBox[{"ReplacePart", "[", 
      RowBox[{"SCcost7", ",", 
       RowBox[{"11", "->", "cEDHA"}]}], "]"}]}], ";"}], "\[IndentingNewLine]", 
   RowBox[{
    RowBox[{"SCcost7", "=", 
     RowBox[{"ReplacePart", "[", 
      RowBox[{"SCcost7", ",", 
       RowBox[{"12", "->", "cED"}]}], "]"}]}], ";"}], "\[IndentingNewLine]", 
   RowBox[{
    RowBox[{"SCcost7", "=", 
     RowBox[{"ReplacePart", "[", 
      RowBox[{"SCcost7", ",", 
       RowBox[{"15", "->", "cEDHA"}]}], "]"}]}], ";"}], "\[IndentingNewLine]", 
   RowBox[{
    RowBox[{"SCcost7", "=", 
     RowBox[{"ReplacePart", "[", 
      RowBox[{"SCcost7", ",", 
       RowBox[{"16", "->", "cED"}]}], "]"}]}], ";"}]}]}]], "Input",
 CellChangeTimes->{{3.844288710407232*^9, 3.8442887354548793`*^9}, {
   3.844288811952589*^9, 3.8442888146329536`*^9}, {3.8442888809359145`*^9, 
   3.8442888965690775`*^9}, {3.8442889889118414`*^9, 
   3.8442889960337095`*^9}, {3.844289043017435*^9, 3.8442890604697886`*^9}, {
   3.8443267485460043`*^9, 3.844327071012023*^9}, {3.844327114982681*^9, 
   3.844327197780796*^9}, {3.8443272432435284`*^9, 3.844327243702794*^9}, {
   3.84432736895817*^9, 3.8443274378524013`*^9}, {3.8443279828018007`*^9, 
   3.8443279945543175`*^9}, {3.8443280574561157`*^9, 
   3.8443280984823666`*^9}, {3.84432814699053*^9, 3.844328149252544*^9}, {
   3.844328184053007*^9, 3.844328184187854*^9}, {3.844329435439063*^9, 
   3.8443294468566027`*^9}, 3.8443294928416643`*^9, {3.8443295806201334`*^9, 
   3.8443295814082437`*^9}, {3.8443296280360785`*^9, 
   3.8443296955576477`*^9}, {3.8443300968751063`*^9, 3.844330151815141*^9}, {
   3.8443319380452394`*^9, 3.844331958856015*^9}, {3.8443319990825825`*^9, 
   3.8443320291839113`*^9}, {3.8443358695240583`*^9, 3.844335870237626*^9}, {
   3.8443359062584643`*^9, 3.8443359438860593`*^9}, {3.844341756371908*^9, 
   3.844341863246632*^9}, {3.8443419289067335`*^9, 3.844341973486477*^9}, {
   3.8443421905373816`*^9, 3.84434223495718*^9}, {3.844342365030057*^9, 
   3.8443425991397877`*^9}, {3.844342678405059*^9, 3.84434277847146*^9}, {
   3.8443428536844206`*^9, 3.844342859631377*^9}, 3.844430631807911*^9, {
   3.8444306652239714`*^9, 3.8444306998519115`*^9}, {3.8444307300920024`*^9, 
   3.8444309261319404`*^9}, 3.844430956479539*^9, {3.8444309929903145`*^9, 
   3.8444310333343143`*^9}, {3.8444310645594873`*^9, 
   3.8444311535631866`*^9}, {3.844431533727129*^9, 3.8444316536671696`*^9}, {
   3.8444561035015574`*^9, 3.844456218430721*^9}, {3.8444562633909454`*^9, 
   3.8444562951854725`*^9}, {3.844456352852626*^9, 3.8444565040681105`*^9}, {
   3.844456570765587*^9, 3.8444567790131855`*^9}, {3.844456950723898*^9, 
   3.844456954790659*^9}, {3.84445707992001*^9, 3.8444570814116254`*^9}, {
   3.844457298131225*^9, 3.844457336325234*^9}, {3.844584814084523*^9, 
   3.8445848245672026`*^9}, {3.8445848737786307`*^9, 
   3.8445849207799187`*^9}, {3.8445861232579885`*^9, 
   3.8445861323776226`*^9}, {3.8446710065911226`*^9, 3.844671058809754*^9}},
 CellLabel->
  "In[381]:=",ExpressionUUID->"71c67495-8d57-4104-a242-45df27f5a1a0"]
}, Closed]],

Cell[CellGroupData[{

Cell["Derived Parameters - p4 and q4", "Subsection",
 CellChangeTimes->{{3.844318918761856*^9, 3.8443189204818597`*^9}, {
  3.8443198671606345`*^9, 3.844319871137638*^9}, {3.8444579629081297`*^9, 
  3.844457975360383*^9}, {3.8445462058508945`*^9, 3.8445462059336824`*^9}, {
  3.84454812697991*^9, 
  3.844548128610238*^9}},ExpressionUUID->"8501b84f-d821-43be-88f6-\
78ace7ab69c9"],

Cell[CellGroupData[{

Cell[BoxData[
 RowBox[{
  RowBox[{"(*", " ", "Intervention", " ", "*)"}], "\[IndentingNewLine]", 
  RowBox[{"Iprobability", "=", 
   RowBox[{
   "Itprob1", "*", "Itprob2", "*", "Itprob3", "*", "Itprob4", "*", "Itprob5", 
    "*", "Itprob6", "*", "Itprob7"}]}]}]], "Input",
 CellChangeTimes->{{3.8444580442952557`*^9, 3.844458067503172*^9}, {
   3.8444581195614195`*^9, 3.844458197770013*^9}, 3.8444609674712696`*^9, {
   3.844461351523572*^9, 3.844461360413105*^9}, 3.844548095795781*^9},
 CellLabel->
  "In[415]:=",ExpressionUUID->"9db38b2d-83bd-4735-b7ca-fcb8c3b1003e"],

Cell[BoxData[
 RowBox[{"{", 
  RowBox[{
   RowBox[{"0.01577953778208903`", " ", "p4"}], ",", 
   RowBox[{"0.031559075564178064`", " ", "p4"}], ",", 
   RowBox[{"0.03155907556417806`", " ", "p4"}], ",", 
   RowBox[{"0.07889768891044514`", " ", 
    RowBox[{"(", 
     RowBox[{"1", "-", "p4"}], ")"}]}], ",", 
   RowBox[{"0.010338317857230741`", " ", "p4"}], ",", 
   RowBox[{"0.020676635714461485`", " ", "p4"}], ",", 
   RowBox[{"0.020676635714461485`", " ", "p4"}], ",", 
   RowBox[{"0.051691589286153715`", " ", 
    RowBox[{"(", 
     RowBox[{"1", "-", "p4"}], ")"}]}], ",", "0.08705951879773256`", ",", 
   "0.19485120300566855`", ",", 
   RowBox[{"0.016022619187003824`", " ", "p4"}], ",", 
   RowBox[{"0.032045238374007655`", " ", "p4"}], ",", 
   RowBox[{"0.032045238374007655`", " ", "p4"}], ",", 
   RowBox[{"0.08011309593501914`", " ", 
    RowBox[{"(", 
     RowBox[{"1", "-", "p4"}], ")"}]}], ",", 
   RowBox[{"0.014019791788628347`", " ", "p4"}], ",", 
   RowBox[{"0.028039583577256697`", " ", "p4"}], ",", 
   RowBox[{"0.028039583577256694`", " ", "p4"}], ",", 
   RowBox[{"0.07009895894314173`", " ", 
    RowBox[{"(", 
     RowBox[{"1", "-", "p4"}], ")"}]}], ",", "0.050070684959386956`", ",", 
   "0.1372172601624522`", ",", 
   RowBox[{"0.012642411176571151`", " ", "p4"}], ",", 
   RowBox[{"0.025284822353142306`", " ", "p4"}], ",", 
   RowBox[{"0.025284822353142312`", " ", "p4"}], ",", 
   RowBox[{"0.06321205588285576`", " ", 
    RowBox[{"(", 
     RowBox[{"1", "-", "p4"}], ")"}]}], ",", 
   RowBox[{"0.011062109779499759`", " ", "p4"}], ",", 
   RowBox[{"0.02212421955899952`", " ", "p4"}], ",", 
   RowBox[{"0.022124219558999517`", " ", "p4"}], ",", 
   RowBox[{"0.05531054889749879`", " ", 
    RowBox[{"(", 
     RowBox[{"1", "-", "p4"}], ")"}]}], ",", "0.039507534926784854`", ",", 
   "0.09196986029286058`"}], "}"}]], "Output",
 CellChangeTimes->{
  3.844458203276358*^9, 3.844458714252165*^9, 3.844459170166669*^9, 
   3.844459778552308*^9, 3.8444608056973853`*^9, 3.8444609686126137`*^9, 
   3.844461361925782*^9, 3.8445461848732996`*^9, 3.844548106280941*^9, 
   3.8445788011111217`*^9, 3.8446711508765445`*^9, 3.8448458038899713`*^9, 
   3.844846190548554*^9, 3.8448462837036333`*^9, {3.8448463652124577`*^9, 
   3.8448463850919023`*^9}, 3.8448466458856983`*^9, {3.844847924288285*^9, 
   3.844847935597535*^9}, 3.8449511454825478`*^9, 3.8452197809642315`*^9, 
   3.8452198591374025`*^9, 3.8452199234562335`*^9, 3.845220027730155*^9, 
   3.846164730539601*^9, 3.8474850571696725`*^9, 3.8474851555695*^9, 
   3.8474852325236835`*^9, 3.847485815922316*^9, 3.8475401080742865`*^9, {
   3.847540353265497*^9, 3.847540373132115*^9}, 3.8475409782573433`*^9, 
   3.8475411505805397`*^9, 3.8475411975898066`*^9, 3.8475412363517733`*^9, 
   3.8476080691061497`*^9, 3.8476084782713127`*^9, 3.8476086510847664`*^9, 
   3.8476088171925983`*^9, 3.847608923902297*^9, 3.8476089606874104`*^9, 
   3.847635687790409*^9, 3.847635942639599*^9, {3.8476378268105173`*^9, 
   3.8476378419640408`*^9}, 3.8476379389311647`*^9, 3.847638211684871*^9, 
   3.847638465391551*^9, 3.847638540618227*^9, 3.8476952673305197`*^9, 
   3.8704266658572683`*^9, 3.870426842350027*^9, 3.8704270334810753`*^9, 
   3.8704271227412167`*^9, 3.870428329316764*^9, 3.8704285578608065`*^9, 
   3.8704289532280483`*^9, 3.870429746899925*^9, 3.870430057342122*^9, 
   3.8704321005432353`*^9, 3.8704322343941917`*^9, 3.8704323880471554`*^9, 
   3.8704327574448566`*^9, 3.870432830883564*^9, 3.8711023646793666`*^9, 
   3.8711026340933075`*^9},
 CellLabel->
  "Out[415]=",ExpressionUUID->"a5d64593-92f3-4917-82f7-b8e01eacbb0d"]
}, Open  ]],

Cell[CellGroupData[{

Cell[BoxData[
 RowBox[{"Iprobability", ".", 
  RowBox[{"{", 
   RowBox[{
   "1", ",", "1", ",", "1", ",", "0", ",", "1", ",", "1", ",", "1", ",", "0", 
    ",", "0", ",", "0", ",", "1", ",", "1", ",", "1", ",", "0", ",", "1", ",",
     "1", ",", "1", ",", "0", ",", "0", ",", "0", ",", "1", ",", "1", ",", 
    "1", ",", "0", ",", "1", ",", "1", ",", "1", ",", "0", ",", "0", ",", 
    "0"}], "}"}]}]], "Input",
 CellChangeTimes->{3.8445480995522637`*^9},
 CellLabel->
  "In[416]:=",ExpressionUUID->"d7faac40-efea-4fb8-87b7-399346dfb1d5"],

Cell[BoxData[
 RowBox[{"0.`", "\[VeryThinSpace]", "+", 
  RowBox[{"0.3993239378551143`", " ", "p4"}]}]], "Output",
 CellChangeTimes->{
  3.8444608182871623`*^9, 3.844460979878657*^9, 3.8444613680670977`*^9, 
   3.8445461886110725`*^9, 3.8445481090643125`*^9, 3.8445788055442667`*^9, 
   3.8446711576133423`*^9, 3.844845803939973*^9, 3.8448461905985546`*^9, 
   3.844846283733634*^9, {3.8448463652524586`*^9, 3.844846385141903*^9}, 
   3.844846645925699*^9, {3.8448479243482857`*^9, 3.8448479356475363`*^9}, 
   3.8449511456025176`*^9, 3.8452197810596905`*^9, 3.8452198591901307`*^9, 
   3.845219923542615*^9, 3.8452200277836275`*^9, 3.8461647305695972`*^9, 
   3.8474850573391743`*^9, 3.8474851556525707`*^9, 3.8474852325945024`*^9, 
   3.8474858160375338`*^9, 3.8475401081813183`*^9, {3.8475403533575916`*^9, 
   3.8475403731911764`*^9}, 3.847540978357147*^9, 3.84754115068954*^9, 
   3.8475411976902695`*^9, 3.847541236453967*^9, 3.847608069182145*^9, 
   3.847608478344241*^9, 3.8476086511527576`*^9, 3.8476088172645965`*^9, 
   3.847608923978238*^9, 3.847608960759371*^9, 3.847635687850268*^9, 
   3.847635942687628*^9, {3.8476378268745174`*^9, 3.847637842026678*^9}, 
   3.8476379390249357`*^9, 3.84763821177874*^9, 3.847638465483878*^9, 
   3.8476385407159443`*^9, 3.8476952674015083`*^9, 3.8704266659197397`*^9, 
   3.8704268424033766`*^9, 3.8704270335188384`*^9, 3.870427122772466*^9, 
   3.8704283293530416`*^9, 3.8704285578985453`*^9, 3.870428953278919*^9, 
   3.870429746953286*^9, 3.870430057395293*^9, 3.870432100597931*^9, 
   3.8704322344475446`*^9, 3.870432388089985*^9, 3.8704327575123606`*^9, 
   3.87043283093487*^9, 3.871102364732746*^9, 3.8711026341466837`*^9},
 CellLabel->
  "Out[416]=",ExpressionUUID->"d4e8df13-bc40-4b6f-98a3-e4fa22aa3a11"]
}, Open  ]],

Cell[CellGroupData[{

Cell[BoxData[
 RowBox[{
  RowBox[{"(*", " ", "Baseline", " ", "*)"}], " ", 
  RowBox[{
   RowBox[{"p4val", "=", 
    RowBox[{"NSolve", "[", 
     RowBox[{
      RowBox[{
       RowBox[{"(", 
        RowBox[{"32", "/", "707"}], ")"}], "==", 
       RowBox[{"Iprobability", ".", 
        RowBox[{"{", 
         RowBox[{
         "1", ",", "1", ",", "1", ",", "0", ",", "1", ",", "1", ",", "1", ",",
           "0", ",", "0", ",", "0", ",", "1", ",", "1", ",", "1", ",", "0", 
          ",", "1", ",", "1", ",", "1", ",", "0", ",", "0", ",", "0", ",", 
          "1", ",", "1", ",", "1", ",", "0", ",", "1", ",", "1", ",", "1", 
          ",", "0", ",", "0", ",", "0"}], "}"}]}]}], ",", "p4"}], "]"}]}], 
   "\[IndentingNewLine]", 
   RowBox[{"(*", " ", 
    RowBox[{"Sensitivity", " ", "1"}], " ", "*)"}], "\[IndentingNewLine]", 
   RowBox[{"(*", " ", 
    RowBox[{"p4val", "=", 
     RowBox[{"NSolve", "[", 
      RowBox[{
       RowBox[{
        RowBox[{"(", 
         RowBox[{"92", "/", "1674"}], ")"}], "==", 
        RowBox[{"Iprobability", ".", 
         RowBox[{"{", 
          RowBox[{
          "1", ",", "1", ",", "1", ",", "0", ",", "1", ",", "1", ",", "1", 
           ",", "0", ",", "0", ",", "0", ",", "1", ",", "1", ",", "1", ",", 
           "0", ",", "1", ",", "1", ",", "1", ",", "0", ",", "0", ",", "0", 
           ",", "1", ",", "1", ",", "1", ",", "0", ",", "1", ",", "1", ",", 
           "1", ",", "0", ",", "0", ",", "0"}], "}"}]}]}], ",", "p4"}], 
      "]"}]}], " ", "*)"}], "\[IndentingNewLine]", 
   RowBox[{"(*", " ", 
    RowBox[{"Sensitivity", " ", "2"}], " ", "*)"}], "\[IndentingNewLine]", 
   RowBox[{"(*", " ", 
    RowBox[{"p4val", "=", 
     RowBox[{"NSolve", "[", 
      RowBox[{
       RowBox[{
        RowBox[{"(", 
         RowBox[{"25", "/", "707"}], ")"}], "==", 
        RowBox[{"Iprobability", ".", 
         RowBox[{"{", 
          RowBox[{
          "1", ",", "1", ",", "1", ",", "0", ",", "1", ",", "1", ",", "1", 
           ",", "0", ",", "0", ",", "0", ",", "1", ",", "1", ",", "1", ",", 
           "0", ",", "1", ",", "1", ",", "1", ",", "0", ",", "0", ",", "0", 
           ",", "1", ",", "1", ",", "1", ",", "0", ",", "1", ",", "1", ",", 
           "1", ",", "0", ",", "0", ",", "0"}], "}"}]}]}], ",", "p4"}], 
      "]"}]}], " ", "*)"}]}]}]], "Input",
 CellChangeTimes->{{3.844459967720694*^9, 3.844460034185397*^9}, {
   3.8444600768603573`*^9, 3.844460114310976*^9}, {3.8444602182388573`*^9, 
   3.844460314809772*^9}, {3.844460363306131*^9, 3.8444603939378242`*^9}, 
   3.8444604264483857`*^9, {3.844546193927358*^9, 3.844546194027975*^9}, 
   3.8445481030662045`*^9, {3.8446711721713696`*^9, 3.844671184463753*^9}, {
   3.8475411286275578`*^9, 3.847541129233837*^9}, {3.8475411928199863`*^9, 
   3.8475411938713493`*^9}, {3.847541229265335*^9, 3.8475412298174334`*^9}, {
   3.8476379336205688`*^9, 3.8476379342534285`*^9}, {3.847638205639967*^9, 
   3.8476382057522745`*^9}, {3.8476384543797197`*^9, 
   3.8476384598467493`*^9}, {3.847638531860661*^9, 3.8476385351573043`*^9}, {
   3.870431977215662*^9, 3.870432087367321*^9}, {3.870432729113897*^9, 
   3.8704327512407694`*^9}, {3.8704328071448345`*^9, 3.8704328239154463`*^9}},
 CellLabel->
  "In[417]:=",ExpressionUUID->"edefdfa9-ee42-47e7-a66a-5bb7af817e73"],

Cell[BoxData[
 RowBox[{"{", 
  RowBox[{"{", 
   RowBox[{"p4", "\[Rule]", "0.1133457444779267`"}], "}"}], "}"}]], "Output",
 CellChangeTimes->{
  3.8444600446592913`*^9, 3.844460080210869*^9, 3.84446024290285*^9, 
   3.8444602819316077`*^9, 3.844460315632661*^9, 3.844460396558035*^9, 
   3.84446042779309*^9, 3.8444608649575553`*^9, 3.8444610197642717`*^9, 
   3.844461370711397*^9, 3.8445461958192115`*^9, 3.844548111182439*^9, 
   3.844578808990315*^9, {3.8446711808383026`*^9, 3.844671187663342*^9}, 
   3.8448458041099763`*^9, 3.8448461906085553`*^9, 3.844846283743634*^9, {
   3.844846365282459*^9, 3.844846385181904*^9}, 3.8448466459356995`*^9, {
   3.8448479244142885`*^9, 3.8448479356975365`*^9}, 3.844951145718487*^9, 
   3.845219781165679*^9, 3.845219859259267*^9, 3.8452199236250176`*^9, 
   3.8452200278462133`*^9, 3.846164730599595*^9, 3.8474850575572505`*^9, 
   3.8474851557372465`*^9, 3.8474852326637897`*^9, 3.8474858161049223`*^9, 
   3.847540108285377*^9, {3.8475403534611187`*^9, 3.847540373251766*^9}, 
   3.847540978457918*^9, 3.847541150789873*^9, 3.8475411978025403`*^9, 
   3.8475412365635853`*^9, 3.8476080692661448`*^9, 3.847608478414445*^9, 
   3.8476086512327247`*^9, 3.847608817336689*^9, 3.847608924054234*^9, 
   3.8476089608313694`*^9, 3.8476356879101753`*^9, 3.8476359427493773`*^9, {
   3.8476378269355183`*^9, 3.847637842086671*^9}, 3.8476379391259537`*^9, 
   3.8476382118887453`*^9, 3.8476384654928637`*^9, 3.8476385407286353`*^9, 
   3.8476952674863834`*^9, 3.870426666458562*^9, 3.8704268424346294`*^9, 
   3.870427033565715*^9, 3.87042712282585*^9, 3.8704283293999214`*^9, 
   3.870428557945419*^9, 3.8704289533101683`*^9, 3.8704297470001636`*^9, 
   3.8704300574265437`*^9, 3.870432100674443*^9, 3.870432234494418*^9, 
   3.87043238811613*^9, 3.8704327575967913`*^9, 3.8704328310129943`*^9, 
   3.871102364838066*^9, 3.871102634177936*^9},
 CellLabel->
  "Out[417]=",ExpressionUUID->"ddbf7638-f860-4050-a60f-c08cde38d5f2"]
}, Open  ]],

Cell[CellGroupData[{

Cell[BoxData[
 RowBox[{
  RowBox[{"(*", " ", "Intervention", " ", "*)"}], "\[IndentingNewLine]", 
  RowBox[{"SCprobability", "=", 
   RowBox[{
   "SCtprob1", "*", "SCtprob2", "*", "SCtprob3", "*", "SCtprob4", "*", 
    "SCtprob5", "*", "SCtprob6", "*", "SCtprob7"}]}]}]], "Input",
 CellChangeTimes->{{3.8444580442952557`*^9, 3.844458067503172*^9}, {
   3.8444581195614195`*^9, 3.844458197770013*^9}, 3.8444609674712696`*^9, {
   3.844461351523572*^9, 3.844461360413105*^9}, 3.844548095795781*^9, {
   3.8445481328080606`*^9, 3.844548175017029*^9}},
 CellLabel->
  "In[418]:=",ExpressionUUID->"1f289d7f-67c0-45ac-8b23-cfe2c00d1782"],

Cell[BoxData[
 RowBox[{"{", 
  RowBox[{
   RowBox[{"0.010552668945179705`", " ", "q4"}], ",", 
   RowBox[{"0.021105337890359413`", " ", "q4"}], ",", 
   RowBox[{"0.021105337890359416`", " ", "q4"}], ",", 
   RowBox[{"0.05276334472589853`", " ", 
    RowBox[{"(", 
     RowBox[{"1", "-", "q4"}], ")"}]}], ",", 
   RowBox[{"0.009233585327032242`", " ", "q4"}], ",", 
   RowBox[{"0.018467170654064488`", " ", "q4"}], ",", 
   RowBox[{"0.018467170654064485`", " ", "q4"}], ",", 
   RowBox[{"0.04616792663516121`", " ", 
    RowBox[{"(", 
     RowBox[{"1", "-", "q4"}], ")"}]}], ",", "0.03297709045368658`", ",", 
   "0.11809163818525367`", ",", 
   RowBox[{"0.03792723352971345`", " ", "q4"}], ",", 
   RowBox[{"0.07585446705942692`", " ", "q4"}], ",", 
   RowBox[{"0.07585446705942693`", " ", "q4"}], ",", 
   RowBox[{"0.1896361676485673`", " ", 
    RowBox[{"(", 
     RowBox[{"1", "-", "q4"}], ")"}]}], ",", 
   RowBox[{"0.03318632933849927`", " ", "q4"}], ",", 
   RowBox[{"0.06637265867699856`", " ", "q4"}], ",", 
   RowBox[{"0.06637265867699854`", " ", "q4"}], ",", 
   RowBox[{"0.16593164669249638`", " ", 
    RowBox[{"(", 
     RowBox[{"1", "-", "q4"}], ")"}]}], ",", "0.11852260478035456`", ",", 
   "0.27590958087858175`"}], "}"}]], "Output",
 CellChangeTimes->{
  3.844458203276358*^9, 3.844458714252165*^9, 3.844459170166669*^9, 
   3.844459778552308*^9, 3.8444608056973853`*^9, 3.8444609686126137`*^9, 
   3.844461361925782*^9, 3.8445461848732996`*^9, 3.844548106280941*^9, {
   3.844548159748133*^9, 3.844548176631175*^9}, 3.8445788122147927`*^9, 
   3.8446711921354885`*^9, 3.844845804149977*^9, 3.8448461906385555`*^9, 
   3.844846283773635*^9, {3.8448463653224597`*^9, 3.844846385191904*^9}, 
   3.8448466459857006`*^9, {3.8448479244242887`*^9, 3.844847935757538*^9}, 
   3.8449511458425503`*^9, 3.8452197812595124`*^9, 3.845219859337534*^9, 
   3.8452199237066574`*^9, 3.8452200279148345`*^9, 3.846164730599595*^9, 
   3.847485057603956*^9, 3.847485155815485*^9, 3.84748523274019*^9, 
   3.847485816190357*^9, 3.847540108515069*^9, {3.8475403535771203`*^9, 
   3.8475403733155212`*^9}, 3.847540978578988*^9, 3.8475411509005356`*^9, 
   3.847541197901064*^9, 3.8475412366710587`*^9, 3.847608069394149*^9, 
   3.8476084784864435`*^9, 3.847608651320694*^9, 3.8476088174180183`*^9, 
   3.8476089241302967`*^9, 3.8476089609076233`*^9, 3.8476356879700546`*^9, 
   3.8476359428215637`*^9, {3.8476378270065155`*^9, 3.8476378421510878`*^9}, 
   3.847637939225071*^9, 3.8476382119878044`*^9, 3.84763846558274*^9, 
   3.8476385407522554`*^9, 3.8476952675487614`*^9, 3.870426666521057*^9, 
   3.8704268424502544`*^9, 3.870427033565715*^9, 3.8704271228571*^9, 
   3.870428329468936*^9, 3.8704285579610434`*^9, 3.8704289533633394`*^9, 
   3.8704297470001636`*^9, 3.8704300574734163`*^9, 3.8704321007434483`*^9, 
   3.870432234494418*^9, 3.8704323881630106`*^9, 3.8704327575967913`*^9, 
   3.870432831028619*^9, 3.8711023648693166`*^9, 3.87110263424658*^9},
 CellLabel->
  "Out[418]=",ExpressionUUID->"c8512d08-9019-4f85-8e38-286ce3602b4e"]
}, Open  ]],

Cell[CellGroupData[{

Cell[BoxData[
 RowBox[{"SCprobability", ".", 
  RowBox[{"{", 
   RowBox[{
   "1", ",", "1", ",", "1", ",", "0", ",", "1", ",", "1", ",", "1", ",", "0", 
    ",", "0", ",", "0", ",", "1", ",", "1", ",", "1", ",", "0", ",", "1", ",",
     "1", ",", "1", ",", "0", ",", "0", ",", "0"}], "}"}]}]], "Input",
 CellChangeTimes->{
  3.8445480995522637`*^9, {3.8445481651827855`*^9, 3.844548165855584*^9}, 
   3.844548195953636*^9},
 CellLabel->
  "In[419]:=",ExpressionUUID->"5ade3bda-b93d-4eb8-9077-1b4c743740f6"],

Cell[BoxData[
 RowBox[{"0.`", "\[VeryThinSpace]", "+", 
  RowBox[{"0.45449908570212344`", " ", "q4"}]}]], "Output",
 CellChangeTimes->{
  3.8444608182871623`*^9, 3.844460979878657*^9, 3.8444613680670977`*^9, 
   3.8445461886110725`*^9, 3.8445481090643125`*^9, {3.844548179767868*^9, 
   3.8445481975435576`*^9}, 3.844578814897782*^9, 3.8446711945309515`*^9, 
   3.8448458041999784`*^9, 3.8448461906485558`*^9, 3.844846283803635*^9, {
   3.84484636533246*^9, 3.844846385271906*^9}, 3.8448466460257015`*^9, {
   3.84484792447429*^9, 3.8448479357975388`*^9}, 3.844951145970549*^9, 
   3.845219781343859*^9, 3.8452198593909492`*^9, 3.84521992386965*^9, 
   3.845220027961746*^9, 3.8461647306095934`*^9, 3.8474850576455317`*^9, 
   3.847485155900202*^9, 3.8474852328107204`*^9, 3.847485816276536*^9, 
   3.847540108610081*^9, {3.8475403536773996`*^9, 3.84754037337506*^9}, 
   3.847540978692986*^9, 3.84754115101167*^9, 3.8475411979920645`*^9, 
   3.8475412367779307`*^9, 3.8476080694552355`*^9, 3.8476084785664473`*^9, 
   3.847608651404664*^9, 3.847608817505355*^9, 3.8476089242142353`*^9, 
   3.8476089609913664`*^9, 3.847635688025092*^9, 3.8476359428862715`*^9, {
   3.847637827082514*^9, 3.8476378422186127`*^9}, 3.8476379393209867`*^9, 
   3.8476382120798035`*^9, 3.847638465692902*^9, 3.8476385407679443`*^9, 
   3.8476952676022744`*^9, 3.8704266665744476`*^9, 3.8704268424805403`*^9, 
   3.870427033619106*^9, 3.8704271228571*^9, 3.870428329531433*^9, 
   3.8704285579831743`*^9, 3.8704289534191713`*^9, 3.8704297470470686`*^9, 
   3.870430057479921*^9, 3.870432100805952*^9, 3.8704322345477996`*^9, 
   3.8704323882163935`*^9, 3.8704327576814165`*^9, 3.870432831097625*^9, 
   3.8711023649176955`*^9, 3.871102634297491*^9},
 CellLabel->
  "Out[419]=",ExpressionUUID->"2e09a21a-2dff-4f16-8a91-d3cb104983b5"]
}, Open  ]],

Cell[CellGroupData[{

Cell[BoxData[
 RowBox[{"q4val", "=", 
  RowBox[{"NSolve", "[", 
   RowBox[{
    RowBox[{
     RowBox[{"(", 
      RowBox[{"92", "/", "1674"}], ")"}], "==", 
     RowBox[{"SCprobability", ".", 
      RowBox[{"{", 
       RowBox[{
       "1", ",", "1", ",", "1", ",", "0", ",", "1", ",", "1", ",", "1", ",", 
        "0", ",", "0", ",", "0", ",", "1", ",", "1", ",", "1", ",", "0", ",", 
        "1", ",", "1", ",", "1", ",", "0", ",", "0", ",", "0"}], "}"}]}]}], 
    ",", "q4"}], "]"}]}]], "Input",
 CellChangeTimes->{{3.844459967720694*^9, 3.844460034185397*^9}, {
   3.8444600768603573`*^9, 3.844460114310976*^9}, {3.8444602182388573`*^9, 
   3.844460314809772*^9}, {3.844460363306131*^9, 3.8444603939378242`*^9}, 
   3.8444604264483857`*^9, {3.844546193927358*^9, 3.844546194027975*^9}, 
   3.8445481030662045`*^9, {3.844548242382848*^9, 3.8445482697815075`*^9}, {
   3.844671198222402*^9, 3.844671200948645*^9}},
 CellLabel->
  "In[420]:=",ExpressionUUID->"8ce03ac4-8cf2-4b4d-891a-d61b9f1eac49"],

Cell[BoxData[
 RowBox[{"{", 
  RowBox[{"{", 
   RowBox[{"q4", "\[Rule]", "0.1209203400388387`"}], "}"}], "}"}]], "Output",
 CellChangeTimes->{
  3.8444600446592913`*^9, 3.844460080210869*^9, 3.84446024290285*^9, 
   3.8444602819316077`*^9, 3.844460315632661*^9, 3.844460396558035*^9, 
   3.84446042779309*^9, 3.8444608649575553`*^9, 3.8444610197642717`*^9, 
   3.844461370711397*^9, 3.8445461958192115`*^9, 3.844548111182439*^9, 
   3.8445482727337627`*^9, 3.84457881853049*^9, 3.8446712019521074`*^9, 
   3.8448458042299786`*^9, 3.8448461906885567`*^9, 3.844846283803635*^9, {
   3.844846365372461*^9, 3.844846385338908*^9}, 3.8448466460657024`*^9, {
   3.84484792448429*^9, 3.84484793584754*^9}, 3.84495114621846*^9, 
   3.845219781430619*^9, 3.845219859459653*^9, 3.845219923947863*^9, 
   3.845220028030809*^9, 3.8461647306395907`*^9, 3.847485057706597*^9, 
   3.8474851559844775`*^9, 3.847485232881501*^9, 3.847485816354782*^9, 
   3.8475401087158365`*^9, {3.8475403537711573`*^9, 3.847540373439086*^9}, 
   3.8475409787900515`*^9, 3.847541151108509*^9, 3.847541198085065*^9, 
   3.8475412368917465`*^9, 3.847608069510169*^9, 3.847608478638445*^9, 
   3.8476086514941854`*^9, 3.8476088175965967`*^9, 3.8476089242942324`*^9, 
   3.847608961063368*^9, 3.8476356880895557`*^9, 3.8476359429504395`*^9, {
   3.847637827156517*^9, 3.847637842282668*^9}, 3.8476379394132786`*^9, 
   3.8476382121746807`*^9, 3.8476384657877097`*^9, 3.847638540787945*^9, 
   3.847695267670925*^9, 3.8704266666278267`*^9, 3.8704268425192986`*^9, 
   3.8704270336503553`*^9, 3.870427122910483*^9, 3.8704283295848207`*^9, 
   3.870428558037821*^9, 3.870428953463566*^9, 3.870429747074829*^9, 
   3.8704300575404387`*^9, 3.870432100874965*^9, 3.870432234594672*^9, 
   3.8704323882632732`*^9, 3.8704327577439165`*^9, 3.8704328311666303`*^9, 
   3.871102365002336*^9, 3.8711026343624945`*^9},
 CellLabel->
  "Out[420]=",ExpressionUUID->"a09e01ac-f242-4d47-b27b-313d5f4da0f7"]
}, Open  ]]
}, Closed]],

Cell[CellGroupData[{

Cell["Valuation", "Subsection",
 CellChangeTimes->{{3.844318918761856*^9, 3.8443189204818597`*^9}, {
  3.8443198671606345`*^9, 3.844319871137638*^9}, {3.8444579629081297`*^9, 
  3.844457975360383*^9}, {3.8445462058508945`*^9, 3.8445462059336824`*^9}, {
  3.84454812697991*^9, 3.844548128610238*^9}, {3.8446711173391113`*^9, 
  3.844671118769073*^9}},ExpressionUUID->"e9a880f4-ae45-4d49-bffc-\
7a24ae3d1c3c"],

Cell[CellGroupData[{

Cell[BoxData[
 RowBox[{"Ipathprob", "=", 
  RowBox[{
   RowBox[{
   "Itprob1", "*", "Itprob2", "*", "Itprob3", "*", "Itprob4", "*", "Itprob5", 
    "*", "Itprob6", "*", "Itprob7"}], "/.", 
   RowBox[{"Flatten", "[", "p4val", "]"}]}]}]], "Input",
 CellChangeTimes->{{3.8446716580107565`*^9, 3.844671724153504*^9}, 
   3.844671876201403*^9},
 CellLabel->
  "In[421]:=",ExpressionUUID->"de1befdf-ddf8-4a6e-b430-f64034decc50"],

Cell[BoxData[
 RowBox[{"{", 
  RowBox[{
  "0.0017885434574284533`", ",", "0.003577086914856907`", ",", 
   "0.0035770869148569065`", ",", "0.06995497162330289`", ",", 
   "0.0011718043341772623`", ",", "0.002343608668354525`", ",", 
   "0.002343608668354525`", ",", "0.045832567615267404`", ",", 
   "0.08705951879773256`", ",", "0.19485120300566855`", ",", 
   "0.001816095700237261`", ",", "0.003632191400474523`", ",", 
   "0.003632191400474523`", ",", "0.07103261743383284`", ",", 
   "0.0015890837377076036`", ",", "0.003178167475415207`", ",", 
   "0.003178167475415207`", ",", "0.06215354025460372`", ",", 
   "0.050070684959386956`", ",", "0.1372172601624522`", ",", 
   "0.0014329635068045183`", ",", "0.002865927013609037`", ",", 
   "0.002865927013609038`", ",", "0.05604723834883317`", ",", 
   "0.0012538430684539536`", ",", "0.0025076861369079076`", ",", 
   "0.002507686136907907`", ",", "0.04904133355522902`", ",", 
   "0.039507534926784854`", ",", "0.09196986029286058`"}], "}"}]], "Output",
 CellChangeTimes->{{3.844671679508914*^9, 3.8446716925477304`*^9}, 
   3.844671727950807*^9, 3.8446719003910213`*^9, 3.8448458042799797`*^9, 
   3.844846190698557*^9, 3.844846283833636*^9, {3.8448463653824606`*^9, 
   3.844846385378909*^9}, 3.8448466461057034`*^9, {3.8448479245342913`*^9, 
   3.84484793585754*^9}, 3.8449511463464603`*^9, 3.8452197815013876`*^9, 
   3.84521985953786*^9, 3.8452199240165167`*^9, 3.8452200280853434`*^9, 
   3.8461647306395907`*^9, 3.847485068226742*^9, 3.847485156068818*^9, 
   3.8474852329677677`*^9, 3.8474858164246407`*^9, 3.8475401088230762`*^9, {
   3.8475403538721504`*^9, 3.8475403735110846`*^9}, 3.8475409789891076`*^9, 
   3.8475411512143493`*^9, 3.847541198180063*^9, 3.847541237005745*^9, 
   3.8476080695741444`*^9, 3.847608478718445*^9, 3.8476086515966682`*^9, 
   3.8476088176985483`*^9, 3.8476089243822336`*^9, 3.8476089611633687`*^9, 
   3.8476356881565847`*^9, 3.8476359430098777`*^9, {3.8476378272375174`*^9, 
   3.847637842347746*^9}, 3.8476379395078597`*^9, 3.8476382122666836`*^9, 
   3.8476384658827195`*^9, 3.8476385408051147`*^9, 3.847695267733444*^9, 
   3.87042666675935*^9, 3.870426842576314*^9, 3.8704270336503553`*^9, 
   3.870427122941733*^9, 3.8704283296538277`*^9, 3.870428558043934*^9, 
   3.870428953463566*^9, 3.870429747121703*^9, 3.8704300575404387`*^9, 
   3.8704321009439716`*^9, 3.870432234648054*^9, 3.8704323883101454`*^9, 
   3.870432757797307*^9, 3.870432831235631*^9, 3.8711023650492086`*^9, 
   3.8711026343787413`*^9},
 CellLabel->
  "Out[421]=",ExpressionUUID->"96ff26b1-aeb3-456c-a212-266a8097bdfd"]
}, Open  ]],

Cell[CellGroupData[{

Cell[BoxData[
 RowBox[{"Ipathval", "=", 
  RowBox[{
   RowBox[{
    RowBox[{"Itprob1", "*", "Icost1"}], "+", 
    RowBox[{"Itprob2", "*", "Icost2"}], "+", 
    RowBox[{"Itprob3", "*", "Icost3"}], "+", 
    RowBox[{"Itprob4", "*", "Icost4"}], "+", 
    RowBox[{"Itprob5", "*", "Icost5"}], "+", 
    RowBox[{"Itprob6", "*", "Icost6"}], "+", 
    RowBox[{"Itprob7", "*", "Icost7"}]}], "/.", 
   RowBox[{"Flatten", "[", "p4val", "]"}]}]}]], "Input",
 CellChangeTimes->{{3.844671250531505*^9, 3.8446712688544292`*^9}, {
   3.8446713373857803`*^9, 3.844671403078602*^9}, {3.8446715815763855`*^9, 
   3.8446716332815647`*^9}, {3.8446717321229396`*^9, 3.844671734632115*^9}, 
   3.844671879887027*^9},
 CellLabel->
  "In[422]:=",ExpressionUUID->"52cd45be-ac73-40c3-a8ab-b30e6db9781b"],

Cell[BoxData[
 RowBox[{"{", 
  RowBox[{
  "675.8093897254868`", ",", "295.6946163921535`", ",", "112.44728305882015`",
    ",", "70.8024936535634`", ",", "675.72396403251`", ",", 
   "295.6091906991766`", ",", "112.36185736584336`", ",", 
   "91.56907200990884`", ",", "36.051608058820136`", ",", 
   "26.03815805882014`", ",", "659.9967647254869`", ",", 
   "279.88199139215345`", ",", "96.63465805882015`", ",", 
   "54.989868653563406`", ",", "660.46108903251`", ",", "280.3463156991766`", 
   ",", "97.09898236584336`", ",", "76.30619700990883`", ",", 
   "18.335439308820142`", ",", "9.950658058820142`", ",", 
   "659.9967647254869`", ",", "279.88199139215345`", ",", 
   "96.63465805882015`", ",", "54.989868653563406`", ",", "660.46108903251`", 
   ",", "280.3463156991766`", ",", "97.09898236584336`", ",", 
   "76.30619700990883`", ",", "18.335439308820142`", ",", 
   "9.950658058820142`"}], "}"}]], "Output",
 CellChangeTimes->{
  3.844671374471545*^9, 3.8446714053200846`*^9, 3.844671636054884*^9, 
   3.844671784472516*^9, 3.8446719027744455`*^9, 3.844845804329981*^9, 
   3.8448461907185574`*^9, 3.8448462838636365`*^9, {3.8448463654124613`*^9, 
   3.844846385449911*^9}, 3.844846646145704*^9, {3.8448479245742917`*^9, 
   3.844847935897541*^9}, 3.8449511464664598`*^9, 3.84521978160011*^9, 
   3.845219859608899*^9, 3.845219924100796*^9, 3.8452200281323004`*^9, 
   3.8461647306695876`*^9, 3.8474850684603815`*^9, 3.8474851561388793`*^9, 
   3.847485233052453*^9, 3.8474858165132074`*^9, 3.8475401089641066`*^9, {
   3.847540354062851*^9, 3.8475403735866127`*^9}, 3.847540979084937*^9, 
   3.8475411513158484`*^9, 3.8475411983750615`*^9, 3.847541237204773*^9, 
   3.847608069638114*^9, 3.8476084787864437`*^9, 3.8476086517014046`*^9, 
   3.8476088178705463`*^9, 3.847608924466234*^9, 3.847608961324192*^9, 
   3.8476356882137513`*^9, 3.847635943071973*^9, {3.8476378273184023`*^9, 
   3.847637842414775*^9}, 3.847637939764321*^9, 3.847638212514778*^9, 
   3.84763846598236*^9, 3.8476385408251157`*^9, 3.847695267786517*^9, 
   3.870426666821849*^9, 3.8704268426039686`*^9, 3.8704270337037272`*^9, 
   3.8704271229886074`*^9, 3.870428329697344*^9, 3.870428558043934*^9, 
   3.870428953510439*^9, 3.8704297471534553`*^9, 3.8704300575801935`*^9, 
   3.8704321010064764`*^9, 3.870432234679302*^9, 3.8704323883166523`*^9, 
   3.8704327578598022`*^9, 3.8704328312981305`*^9, 3.8711023651025896`*^9, 
   3.8711026344422455`*^9},
 CellLabel->
  "Out[422]=",ExpressionUUID->"a25f383a-fb8a-457b-939c-65940ae7a0a9"]
}, Open  ]],

Cell[CellGroupData[{

Cell[BoxData[
 RowBox[{"Ival", "=", 
  RowBox[{"Apply", "[", 
   RowBox[{"Plus", ",", 
    RowBox[{"Ipathprob", "*", "Ipathval"}]}], "]"}]}]], "Input",
 CellChangeTimes->{{3.8446717909068775`*^9, 3.844671851027979*^9}, {
  3.8446718947944603`*^9, 3.8446719117468257`*^9}},
 CellLabel->
  "In[423]:=",ExpressionUUID->"c9d47b79-e65c-4790-a8ce-c0409d084ab1"],

Cell[BoxData["49.7893892455197`"], "Output",
 CellChangeTimes->{
  3.8446718283599358`*^9, 3.8446718654450607`*^9, 3.844671913190321*^9, 
   3.844845804389982*^9, 3.844846190731559*^9, 3.8448462838936367`*^9, {
   3.844846365452462*^9, 3.844846385499912*^9}, 3.844846646155704*^9, {
   3.844847924624293*^9, 3.844847935947542*^9}, 3.8449511465704565`*^9, 
   3.845219781732751*^9, 3.845219859724368*^9, 3.845219924185605*^9, 
   3.845220028187312*^9, 3.846164730699585*^9, 3.847485068530308*^9, 
   3.847485156217055*^9, 3.847485233130658*^9, 3.847485816596631*^9, 
   3.847540109064225*^9, {3.84754035416098*^9, 3.8475403736771193`*^9}, 
   3.8475409791917963`*^9, 3.847541151412879*^9, 3.84754119848606*^9, 
   3.8475412373037715`*^9, 3.8476080697012186`*^9, 3.8476084788584447`*^9, 
   3.8476086518130407`*^9, 3.8476088179625454`*^9, 3.847608924618207*^9, 
   3.8476089614113665`*^9, 3.8476356882814026`*^9, 3.847635943137338*^9, {
   3.8476378274064026`*^9, 3.8476378424912558`*^9}, 3.847637939860425*^9, 
   3.8476382126187215`*^9, 3.8476384661625786`*^9, 3.847638540844165*^9, 
   3.8476952678507347`*^9, 3.8704266668283577`*^9, 3.8704268426508474`*^9, 
   3.8704270337037272`*^9, 3.8704271230263653`*^9, 3.870428329753722*^9, 
   3.870428558083189*^9, 3.870428953548194*^9, 3.870429747200331*^9, 
   3.870430057627071*^9, 3.8704321010754967`*^9, 3.8704322347326794`*^9, 
   3.870432388363532*^9, 3.8704327579127913`*^9, 3.8704328312981305`*^9, 
   3.8711023651572313`*^9, 3.8711026345092497`*^9},
 CellLabel->
  "Out[423]=",ExpressionUUID->"b3e0ddab-fbec-4904-a1c1-c526e2622d1b"]
}, Open  ]],

Cell[CellGroupData[{

Cell[BoxData[
 RowBox[{"SCpathprob", "=", 
  RowBox[{
   RowBox[{
   "SCtprob1", "*", "SCtprob2", "*", "SCtprob3", "*", "SCtprob4", "*", 
    "SCtprob5", "*", "SCtprob6", "*", "SCtprob7"}], "/.", 
   RowBox[{"Flatten", "[", "q4val", "]"}]}]}]], "Input",
 CellChangeTimes->{{3.8446716580107565`*^9, 3.844671724153504*^9}, 
   3.844671876201403*^9, {3.844671924462531*^9, 3.8446719539674006`*^9}},
 CellLabel->
  "In[424]:=",ExpressionUUID->"216b4cc2-1f40-4f93-96a7-ab68d91286e7"],

Cell[BoxData[
 RowBox[{"{", 
  RowBox[{
  "0.0012760323171684231`", ",", "0.0025520646343368467`", ",", 
   "0.002552064634336847`", ",", "0.04638318314005642`", ",", 
   "0.0011165282775223704`", ",", "0.0022330565550447413`", ",", 
   "0.002233056555044741`", ",", "0.04058528524754936`", ",", 
   "0.03297709045368658`", ",", "0.11809163818525367`", ",", 
   "0.004586173975145395`", ",", "0.009172347950290791`", ",", 
   "0.009172347950290793`", ",", "0.16670529777284032`", ",", 
   "0.0040129022282522206`", ",", "0.008025804456504443`", ",", 
   "0.008025804456504441`", ",", "0.1458671355512353`", ",", 
   "0.11852260478035456`", ",", "0.27590958087858175`"}], "}"}]], "Output",
 CellChangeTimes->{{3.844671679508914*^9, 3.8446716925477304`*^9}, 
   3.844671727950807*^9, 3.8446719003910213`*^9, 3.8446719577549753`*^9, 
   3.8448458044209833`*^9, 3.84484619077556*^9, 3.844846283903637*^9, {
   3.8448463654934635`*^9, 3.8448463855399127`*^9}, 3.8448466461957045`*^9, {
   3.8448479246642933`*^9, 3.844847935997543*^9}, 3.8449511466904573`*^9, 
   3.8452197819375377`*^9, 3.8452198597935543`*^9, 3.8452199242637854`*^9, 
   3.845220028249832*^9, 3.8461647307095833`*^9, 3.8474850686157722`*^9, 
   3.8474851563013964`*^9, 3.8474852332013097`*^9, 3.8474858166591144`*^9, 
   3.847540109177911*^9, {3.8475403542615714`*^9, 3.8475403737418275`*^9}, 
   3.8475409793011737`*^9, 3.8475411515177426`*^9, 3.847541198618064*^9, 
   3.8475412374117727`*^9, 3.847608069769234*^9, 3.847608479006446*^9, 
   3.8476086519090405`*^9, 3.847608818062457*^9, 3.8476089247062335`*^9, 
   3.847608961503381*^9, 3.84763568833729*^9, 3.847635943198041*^9, {
   3.8476378274985204`*^9, 3.8476378425149517`*^9}, 3.8476379399647713`*^9, 
   3.8476382127214327`*^9, 3.8476384662721405`*^9, 3.8476385408728147`*^9, 
   3.8476952679049454`*^9, 3.8704266668908644`*^9, 3.8704268426508474`*^9, 
   3.870427033716483*^9, 3.8704271230263653`*^9, 3.870428329816225*^9, 
   3.870428558130068*^9, 3.870428953597086*^9, 3.870429747200331*^9, 
   3.870430057673944*^9, 3.8704321011191034`*^9, 3.8704322347326794`*^9, 
   3.8704323883947787`*^9, 3.8704327579973555`*^9, 3.870432831351565*^9, 
   3.8711023651728563`*^9, 3.8711026345092497`*^9},
 CellLabel->
  "Out[424]=",ExpressionUUID->"0e1caf50-e2d4-4033-bf5a-da912b11597a"]
}, Open  ]],

Cell[CellGroupData[{

Cell[BoxData[
 RowBox[{"SCpathval", "=", 
  RowBox[{
   RowBox[{
    RowBox[{"SCtprob1", "*", "SCcost1"}], "+", 
    RowBox[{"SCtprob2", "*", "SCcost2"}], "+", 
    RowBox[{"SCtprob3", "*", "SCcost3"}], "+", 
    RowBox[{"SCtprob4", "*", "SCcost4"}], "+", 
    RowBox[{"SCtprob5", "*", "SCcost5"}], "+", 
    RowBox[{"SCtprob6", "*", "SCcost6"}], "+", 
    RowBox[{"SCtprob7", "*", "SCcost7"}]}], "/.", 
   RowBox[{"Flatten", "[", "q4val", "]"}]}]}]], "Input",
 CellChangeTimes->{{3.844671250531505*^9, 3.8446712688544292`*^9}, {
   3.8446713373857803`*^9, 3.844671403078602*^9}, {3.8446715815763855`*^9, 
   3.8446716332815647`*^9}, {3.8446717321229396`*^9, 3.844671734632115*^9}, 
   3.844671879887027*^9, {3.8446719609614015`*^9, 3.8446720074363456`*^9}},
 CellLabel->
  "In[425]:=",ExpressionUUID->"7f42339d-fbcc-45d8-97e0-d9b08ad4b113"],

Cell[BoxData[
 RowBox[{"{", 
  RowBox[{
  "659.7961066666667`", ",", "279.6813333333333`", ",", "96.43400000000001`", 
   ",", "54.42949305155555`", ",", "660.3159527591513`", ",", 
   "280.201179425818`", ",", "96.9538460924847`", ",", "75.56058724882136`", 
   ",", "18.13478125`", ",", "9.75`", ",", "650.0461066666667`", ",", 
   "269.9313333333333`", ",", "86.68400000000001`", ",", "44.67949305155555`",
    ",", "650.5659527591513`", ",", "270.451179425818`", ",", 
   "87.2038460924847`", ",", "65.81058724882136`", ",", "8.38478125`", ",", 
   "0.`"}], "}"}]], "Output",
 CellChangeTimes->{
  3.844671374471545*^9, 3.8446714053200846`*^9, 3.844671636054884*^9, 
   3.844671784472516*^9, 3.8446719027744455`*^9, 3.844672008895213*^9, 
   3.8448458044759855`*^9, 3.84484619079556*^9, 3.8448462839236374`*^9, {
   3.8448463655034637`*^9, 3.8448463855499125`*^9}, 3.8448466462057047`*^9, {
   3.8448479246742935`*^9, 3.844847936070547*^9}, 3.844951146806549*^9, 
   3.845219782004937*^9, 3.8452198598626227`*^9, 3.845219924336182*^9, 
   3.845220028306122*^9, 3.846164730729582*^9, 3.847485068746295*^9, 
   3.8474851563858795`*^9, 3.847485233270918*^9, 3.8474858167442117`*^9, 
   3.847540109276939*^9, {3.8475403543556576`*^9, 3.8475403738109365`*^9}, 
   3.8475409794099607`*^9, 3.847541151537535*^9, 3.847541198734579*^9, 
   3.8475412375137453`*^9, 3.847608069834802*^9, 3.8476084790664454`*^9, 
   3.8476086520050344`*^9, 3.847608818152089*^9, 3.8476089247923226`*^9, 
   3.8476089616153674`*^9, 3.8476356883972893`*^9, 3.8476359433056417`*^9, {
   3.8476378275804033`*^9, 3.8476378425338306`*^9}, 3.847637940056236*^9, 
   3.8476382128227463`*^9, 3.8476384662921147`*^9, 3.8476385408896008`*^9, 
   3.847695268038553*^9, 3.8704266668908644`*^9, 3.8704268426664734`*^9, 
   3.870427033716483*^9, 3.8704271230732403`*^9, 3.870428329885234*^9, 
   3.870428558130068*^9, 3.8704289536484647`*^9, 3.8704297472472053`*^9, 
   3.8704300577117014`*^9, 3.8704321011911144`*^9, 3.8704322347795563`*^9, 
   3.8704323883947787`*^9, 3.8704327580442286`*^9, 3.8704328313984346`*^9, 
   3.871102365218113*^9, 3.8711026345626287`*^9},
 CellLabel->
  "Out[425]=",ExpressionUUID->"1237e920-8c86-4479-a213-d36bc34969fa"]
}, Open  ]],

Cell[CellGroupData[{

Cell[BoxData[
 RowBox[{"SCval", "=", 
  RowBox[{"Apply", "[", 
   RowBox[{"Plus", ",", 
    RowBox[{"SCpathprob", "*", "SCpathval"}]}], "]"}]}]], "Input",
 CellChangeTimes->{{3.8446717909068775`*^9, 3.844671851027979*^9}, {
  3.8446718947944603`*^9, 3.8446719117468257`*^9}, {3.84467201178992*^9, 
  3.844672019316736*^9}},
 CellLabel->
  "In[426]:=",ExpressionUUID->"2c5d9e5d-29c3-429b-83df-8884168a9789"],

Cell[BoxData["40.49699613280116`"], "Output",
 CellChangeTimes->{
  3.8446718283599358`*^9, 3.8446718654450607`*^9, 3.844671913190321*^9, 
   3.8446720206011972`*^9, 3.8448458044859853`*^9, 3.8448461908255606`*^9, 
   3.8448462839336376`*^9, {3.844846365533464*^9, 3.8448463855899134`*^9}, 
   3.8448466462457056`*^9, {3.8448479247242947`*^9, 3.8448479361205482`*^9}, 
   3.8449511469184875`*^9, 3.845219782106626*^9, 3.8452198599408255`*^9, 
   3.8452199244187965`*^9, 3.845220028388714*^9, 3.8461647307495794`*^9, 
   3.8474850688315897`*^9, 3.8474851565552483`*^9, 3.847485233354954*^9, 
   3.847485816881646*^9, 3.8475401093851547`*^9, {3.847540354446554*^9, 
   3.8475403738745213`*^9}, 3.8475409795181274`*^9, 3.8475411515574384`*^9, 
   3.847541198852582*^9, 3.847541237612916*^9, 3.84760806990117*^9, 
   3.8476084791403313`*^9, 3.8476086521013784`*^9, 3.847608818238934*^9, 
   3.8476089248862333`*^9, 3.847608961707303*^9, 3.8476356884652863`*^9, 
   3.847635943364471*^9, {3.8476378276604047`*^9, 3.8476378425563965`*^9}, 
   3.847637940148238*^9, 3.8476382129135313`*^9, 3.847638466387992*^9, 
   3.847638540912527*^9, 3.847695268089511*^9, 3.870426666944251*^9, 
   3.8704268427042265`*^9, 3.870427033763362*^9, 3.8704271230732403`*^9, 
   3.870428329932109*^9, 3.870428558176941*^9, 3.8704289536484647`*^9, 
   3.8704297472749643`*^9, 3.8704300577585745`*^9, 3.8704321011911144`*^9, 
   3.8704322348108053`*^9, 3.8704323884325447`*^9, 3.8704327580976086`*^9, 
   3.8704328314540777`*^9, 3.871102365264985*^9, 3.871102634609507*^9},
 CellLabel->
  "Out[426]=",ExpressionUUID->"3ec2b2f2-1b30-4bac-9592-802ba7ca04e2"]
}, Open  ]],

Cell[CellGroupData[{

Cell[BoxData[
 RowBox[{"aa", "=", 
  RowBox[{"{", 
   RowBox[{
    RowBox[{"100", 
     RowBox[{"(", 
      RowBox[{
       RowBox[{"Apply", "[", 
        RowBox[{"Plus", ",", 
         RowBox[{"Part", "[", 
          RowBox[{"Ipathprob", ",", 
           RowBox[{"{", 
            RowBox[{"10", ",", "20", ",", "30"}], "}"}]}], "]"}]}], "]"}], 
       "-", 
       RowBox[{"Apply", "[", 
        RowBox[{"Plus", ",", 
         RowBox[{"Part", "[", 
          RowBox[{"SCpathprob", ",", 
           RowBox[{"{", 
            RowBox[{"10", ",", "20"}], "}"}]}], "]"}]}], "]"}]}], ")"}]}], 
    ",", 
    RowBox[{"Ival", "-", "SCval"}]}], "}"}]}]], "Input",
 CellChangeTimes->{{3.8449511336358433`*^9, 3.8449511385310125`*^9}, {
  3.8449511841265483`*^9, 3.844951184688586*^9}},
 CellLabel->
  "In[427]:=",ExpressionUUID->"b23c965f-1816-4a80-a507-3ac5c34313f3"],

Cell[BoxData[
 RowBox[{"{", 
  RowBox[{"3.003710439714591`", ",", "9.292393112718543`"}], "}"}]], "Output",
 CellChangeTimes->{
  3.844951147058549*^9, 3.8449511865988436`*^9, 3.845219782191854*^9, 
   3.8452198600272336`*^9, 3.845219924519016*^9, 3.845220028451293*^9, 
   3.846164730779577*^9, 3.8474850689159307`*^9, 3.847485156642617*^9, 
   3.847485233502166*^9, 3.8474858169755106`*^9, 3.8475401096991835`*^9, {
   3.847540354564417*^9, 3.8475403739420695`*^9}, 3.8475409796161275`*^9, 
   3.847541151573436*^9, 3.8475411989485803`*^9, 3.847541237702916*^9, 
   3.8476080699658837`*^9, 3.847608479156331*^9, 3.8476086521970663`*^9, 
   3.8476088183224506`*^9, 3.847608924978236*^9, 3.8476089617976804`*^9, 
   3.8476356885208197`*^9, 3.847635943420436*^9, {3.847637827742407*^9, 
   3.847637842578929*^9}, 3.8476379402410765`*^9, 3.8476382130218897`*^9, 
   3.8476384664724445`*^9, 3.8476385409365273`*^9, 3.8476952681537*^9, 
   3.870426666991126*^9, 3.8704268427042265`*^9, 3.870427033763362*^9, 
   3.870427123126626*^9, 3.8704283299855113`*^9, 3.870428558183447*^9, 
   3.870428953679717*^9, 3.8704297473218374`*^9, 3.8704300577741995`*^9, 
   3.8704321012444916`*^9, 3.8704322348544927`*^9, 3.8704323884325447`*^9, 
   3.8704327581601057`*^9, 3.870432831516574*^9, 3.8711023652719245`*^9, 
   3.871102634680515*^9},
 CellLabel->
  "Out[427]=",ExpressionUUID->"aa06ff6a-81e6-4e1c-bbb9-c4d3a8202c1b"]
}, Open  ]],

Cell["\<\
Added cost to the NHS per recurrent hypoglycaemia avoided if HS2 used versus \
standard care\
\>", "Text",
 CellChangeTimes->{{3.8476077404963737`*^9, 
  3.8476077816735563`*^9}},ExpressionUUID->"ee62ff27-82e7-40aa-b9b4-\
ae5459022b1a"],

Cell[CellGroupData[{

Cell[BoxData[
 RowBox[{"ICER", "=", 
  RowBox[{"100", 
   RowBox[{
    RowBox[{"aa", "\[LeftDoubleBracket]", "2", "\[RightDoubleBracket]"}], "/", 
    RowBox[{
    "aa", "\[LeftDoubleBracket]", "1", 
     "\[RightDoubleBracket]"}]}]}]}]], "Input",
 CellChangeTimes->{{3.844951190187172*^9, 3.8449512381950417`*^9}, {
  3.8461647438852663`*^9, 3.846164744325222*^9}},
 CellLabel->
  "In[428]:=",ExpressionUUID->"82707d9a-0538-4fb1-b791-bdc9a0a97417"],

Cell[BoxData["309.3638118327243`"], "Output",
 CellChangeTimes->{
  3.8449512063406854`*^9, 3.844951239350543*^9, 3.84521978229169*^9, 
   3.845219860095132*^9, 3.8452199246039653`*^9, 3.845220028521881*^9, {
   3.8461647307895756`*^9, 3.846164747183936*^9}, 3.8474850690011826`*^9, 
   3.847485156722486*^9, 3.847485233587001*^9, 3.847485817060587*^9, 
   3.847540109792262*^9, {3.8475403546659994`*^9, 3.8475403740101666`*^9}, 
   3.8475409797161283`*^9, 3.847541151596101*^9, 3.8475411990355806`*^9, 
   3.8475412377869153`*^9, 3.8476080700350037`*^9, 3.847608479228593*^9, 
   3.847608652285035*^9, 3.847608818418455*^9, 3.847608925054201*^9, 
   3.847608961873677*^9, 3.847635688576815*^9, 3.847635943496607*^9, {
   3.8476378278184175`*^9, 3.8476378425989256`*^9}, 3.8476379403318644`*^9, 
   3.8476382131134257`*^9, 3.847638466562189*^9, 3.8476385409565277`*^9, 
   3.8476952682208614`*^9, 3.8704266670445123`*^9, 3.8704268427042265`*^9, 
   3.8704270338160686`*^9, 3.870427123157875*^9, 3.8704283300545144`*^9, 
   3.8704285582303247`*^9, 3.8704289537265935`*^9, 3.8704297473218374`*^9, 
   3.870430057780704*^9, 3.8704321013226175`*^9, 3.870432234889769*^9, 
   3.8704323884976616`*^9, 3.8704327581601057`*^9, 3.870432831516574*^9, 
   3.871102365318178*^9, 3.871102634680515*^9},
 CellLabel->
  "Out[428]=",ExpressionUUID->"4fc26055-a2e1-4fd4-ae48-a497f7d790ca"]
}, Open  ]]
}, Closed]]
}, Closed]],

Cell[CellGroupData[{

Cell["Sensitivity", "Chapter",
 CellChangeTimes->{{3.844318918761856*^9, 3.8443189204818597`*^9}, {
  3.8443198671606345`*^9, 3.844319871137638*^9}, {3.8444579629081297`*^9, 
  3.844457975360383*^9}, {3.8445462058508945`*^9, 3.8445462059336824`*^9}, {
  3.84454812697991*^9, 3.844548128610238*^9}, {3.8446711173391113`*^9, 
  3.844671118769073*^9}, {3.847607815073482*^9, 
  3.847607817124888*^9}},ExpressionUUID->"73234280-0d7c-46ad-95ae-\
0c7af1303f16"],

Cell[CellGroupData[{

Cell["Intervention cost", "Section",
 CellChangeTimes->{{3.84760783891185*^9, 
  3.8476078415116014`*^9}},ExpressionUUID->"2793df06-0329-4313-ab3e-\
f7a3b35c71e8"],

Cell[CellGroupData[{

Cell[BoxData[
 RowBox[{"cHS2", "=", 
  RowBox[{
   RowBox[{"2.55", "*", 
    RowBox[{"(", 
     RowBox[{
      RowBox[{
       RowBox[{"(", 
        RowBox[{"91.75", "-", "85.15833"}], ")"}], "*", "0.277626194"}], "+", 
      RowBox[{
       RowBox[{"(", 
        RowBox[{"94.93333", "-", "92.93333"}], ")"}], "*", 
       RowBox[{"(", 
        RowBox[{"1", "-", "0.277626194"}], ")"}]}]}], ")"}]}], "+", 
   "1.60"}]}]], "Input",
 CellChangeTimes->{{3.8476083692123113`*^9, 3.847608383023294*^9}, 
   3.847608436546563*^9, {3.847608978984336*^9, 3.8476089794176893`*^9}},
 CellLabel->
  "In[219]:=",ExpressionUUID->"cac98505-93c2-4f20-a591-64359229a2f8"],

Cell[BoxData["9.950658058820142`"], "Output",
 CellChangeTimes->{3.8476089814883375`*^9, 3.870426807860957*^9},
 CellLabel->
  "Out[219]=",ExpressionUUID->"a80c2d33-0210-4273-b610-bcbb2ded8a73"]
}, Open  ]],

Cell[CellGroupData[{

Cell[BoxData[
 RowBox[{"ICER", "=", 
  RowBox[{"100", 
   RowBox[{
    RowBox[{"aa", "\[LeftDoubleBracket]", "2", "\[RightDoubleBracket]"}], "/", 
    RowBox[{
    "aa", "\[LeftDoubleBracket]", "1", 
     "\[RightDoubleBracket]"}]}]}]}]], "Input",
 CellChangeTimes->{{3.844951190187172*^9, 3.8449512381950417`*^9}, {
   3.8461647438852663`*^9, 3.846164744325222*^9}, 3.847608436546563*^9, 
   3.8476357375730095`*^9},
 CellLabel->
  "In[639]:=",ExpressionUUID->"a8276988-e715-463b-9658-a45612dc68e0"],

Cell[BoxData["309.3638118327243`"], "Output",
 CellChangeTimes->{
  3.8449512063406854`*^9, 3.844951239350543*^9, 3.84521978229169*^9, 
   3.845219860095132*^9, 3.8452199246039653`*^9, 3.845220028521881*^9, {
   3.8461647307895756`*^9, 3.846164747183936*^9}, 3.8474850690011826`*^9, 
   3.847485156722486*^9, 3.847485233587001*^9, 3.847485817060587*^9, 
   3.847540109792262*^9, {3.8475403546659994`*^9, 3.8475403740101666`*^9}, 
   3.8475409797161283`*^9, 3.847541151596101*^9, 3.8475411990355806`*^9, 
   3.8475412377869153`*^9, 3.8476080700350037`*^9, 3.847608436546563*^9, 
   3.8476084794403906`*^9, 3.847608652401035*^9, 3.8476357375730095`*^9, 
   3.8704268101052666`*^9, 3.8704270384784517`*^9},
 CellLabel->
  "Out[639]=",ExpressionUUID->"d81c7192-cebc-491d-a0d1-a13b058d9b70"]
}, Open  ]],

Cell["At baseline \[Sterling]309.36 per recurrent hypoglycaemia avoided", \
"Text",
 CellChangeTimes->{{3.8476079802815256`*^9, 3.847608003280103*^9}, 
   3.847608436546563*^9, 
   3.8476357375730095`*^9},ExpressionUUID->"294ea58b-6f95-42db-ac61-\
36337bfd012f"],

Cell[BoxData["\[IndentingNewLine]"], "Input",
 CellChangeTimes->{
  3.8476088823827257`*^9},ExpressionUUID->"5a097c66-cc42-4dc5-9218-\
85c910f53bb5"],

Cell[CellGroupData[{

Cell[BoxData[
 RowBox[{"cHS2", "=", 
  RowBox[{
   RowBox[{"2.55", "*", 
    RowBox[{"(", 
     RowBox[{"94.93333", "-", "92.93333"}], ")"}]}], "+", "1.60"}]}]], "Input",
 CellChangeTimes->{{3.8476084134283004`*^9, 3.8476084191837444`*^9}, {
   3.847608494833228*^9, 3.847608514234393*^9}, 3.8476085877801137`*^9, 
   3.8476357459428964`*^9},
 CellLabel->
  "In[640]:=",ExpressionUUID->"45ff313e-4b57-40f6-a69d-14b98a03c6cf"],

Cell[BoxData["6.699999999999999`"], "Output",
 CellChangeTimes->{
  3.8476085150703297`*^9, 3.8476085877801137`*^9, 3.847608652501067*^9, 
   3.8476357459428964`*^9, {3.870426817443084*^9, 3.8704268338923893`*^9}, 
   3.8704270499631944`*^9},
 CellLabel->
  "Out[640]=",ExpressionUUID->"c6182d44-8242-46f8-b51a-c3fc52429c0b"]
}, Open  ]],

Cell[CellGroupData[{

Cell[BoxData[
 RowBox[{"ICER", "=", 
  RowBox[{"100", 
   RowBox[{
    RowBox[{"aa", "\[LeftDoubleBracket]", "2", "\[RightDoubleBracket]"}], "/", 
    RowBox[{
    "aa", "\[LeftDoubleBracket]", "1", 
     "\[RightDoubleBracket]"}]}]}]}]], "Input",
 CellChangeTimes->{{3.844951190187172*^9, 3.8449512381950417`*^9}, {
   3.8461647438852663`*^9, 3.846164744325222*^9}, 3.8476085877801137`*^9, 
   3.8476357459428964`*^9},
 CellLabel->
  "In[846]:=",ExpressionUUID->"ce6cbe9d-e187-4d46-a821-9bb73572b84b"],

Cell[BoxData["201.1423928889925`"], "Output",
 CellChangeTimes->{
  3.8449512063406854`*^9, 3.844951239350543*^9, 3.84521978229169*^9, 
   3.845219860095132*^9, 3.8452199246039653`*^9, 3.845220028521881*^9, {
   3.8461647307895756`*^9, 3.846164747183936*^9}, 3.8474850690011826`*^9, 
   3.847485156722486*^9, 3.847485233587001*^9, 3.847485817060587*^9, 
   3.847540109792262*^9, {3.8475403546659994`*^9, 3.8475403740101666`*^9}, 
   3.8475409797161283`*^9, 3.847541151596101*^9, 3.8475411990355806`*^9, 
   3.8475412377869153`*^9, 3.8476080700350037`*^9, 3.847608479228593*^9, 
   3.8476085877801137`*^9, 3.847608652593034*^9, 3.847608843187169*^9, 
   3.8476357459428964`*^9, 3.8704268198973618`*^9, 3.8704271293600473`*^9},
 CellLabel->
  "Out[846]=",ExpressionUUID->"36f3fbfb-ba47-4766-ae86-0a6c4f281f86"]
}, Open  ]],

Cell["\<\
Every episode out-of-hours (ie no GP appointment set up) \[Sterling]201.14 \
per recurrent hypoglycaemia avoided\
\>", "Text",
 CellChangeTimes->{{3.8476079802815256`*^9, 3.847608003280103*^9}, 
   3.847608436546563*^9, {3.847608538835166*^9, 3.8476085877801137`*^9}, {
   3.847608694296856*^9, 3.8476086986701574`*^9}, 
   3.8476357459428964`*^9},ExpressionUUID->"2bd3d5e3-9d98-4c55-a942-\
7d7042ce15ac"],

Cell[BoxData["\[IndentingNewLine]"], "Input",
 CellChangeTimes->{
  3.8476088859800577`*^9},ExpressionUUID->"6bf68885-e625-4e8c-9a85-\
10c9f922cfb8"],

Cell[CellGroupData[{

Cell[BoxData[
 RowBox[{"cHS2", "=", 
  RowBox[{
   RowBox[{"2.55", "*", 
    RowBox[{"(", 
     RowBox[{"91.75", "-", "85.15833"}], ")"}]}], "+", "1.60"}]}]], "Input",
 CellChangeTimes->{
  3.8476084684039907`*^9, {3.847608643774896*^9, 3.847608669415113*^9}, 
   3.8476087449925127`*^9, 3.847635754305855*^9},
 CellLabel->"In[1]:=",ExpressionUUID->"3453cd89-1ec9-4906-86df-98699713aed0"],

Cell[BoxData["18.408758499999983`"], "Output",
 CellChangeTimes->{3.8476086702362823`*^9, 3.8476087449925127`*^9, 
  3.847635754305855*^9, 3.881574676319295*^9},
 CellLabel->"Out[1]=",ExpressionUUID->"b4c391b9-2c60-4545-94c7-d45246a6f8a9"]
}, Open  ]],

Cell[CellGroupData[{

Cell[BoxData[
 RowBox[{"ICER", "=", 
  RowBox[{"100", 
   RowBox[{
    RowBox[{"aa", "\[LeftDoubleBracket]", "2", "\[RightDoubleBracket]"}], "/", 
    RowBox[{
    "aa", "\[LeftDoubleBracket]", "1", 
     "\[RightDoubleBracket]"}]}]}]}]], "Input",
 CellChangeTimes->{{3.844951190187172*^9, 3.8449512381950417`*^9}, {
   3.8461647438852663`*^9, 3.846164744325222*^9}, 3.8476087449925127`*^9, 
   3.847635754305855*^9},
 CellLabel->
  "In[1056]:=",ExpressionUUID->"f62e5f98-b977-441b-90f5-2344fc3e2514"],

Cell[BoxData["590.9522209332877`"], "Output",
 CellChangeTimes->{
  3.8449512063406854`*^9, 3.844951239350543*^9, 3.84521978229169*^9, 
   3.845219860095132*^9, 3.8452199246039653`*^9, 3.845220028521881*^9, {
   3.8461647307895756`*^9, 3.846164747183936*^9}, 3.8474850690011826`*^9, 
   3.847485156722486*^9, 3.847485233587001*^9, 3.847485817060587*^9, 
   3.847540109792262*^9, {3.8475403546659994`*^9, 3.8475403740101666`*^9}, 
   3.8475409797161283`*^9, 3.847541151596101*^9, 3.8475411990355806`*^9, 
   3.8475412377869153`*^9, 3.8476080700350037`*^9, 3.847608479228593*^9, 
   3.847608652285035*^9, 3.8476087449925127`*^9, 3.8476088345426917`*^9, 
   3.8476089411161385`*^9, 3.847635754305855*^9, 3.870426848150999*^9, 
   3.870428336773663*^9},
 CellLabel->
  "Out[1056]=",ExpressionUUID->"35869f56-b6de-40f5-9985-b3c968003c8e"]
}, Open  ]],

Cell["\<\
Every episode within business hours (ie GP appointment always set up) \
\[Sterling]590.95 per recurrent hypoglycaemia avoided\
\>", "Text",
 CellChangeTimes->{{3.8476079802815256`*^9, 3.847608003280103*^9}, 
   3.847608436546563*^9, {3.847608538835166*^9, 3.8476085877801137`*^9}, {
   3.8476087020136704`*^9, 3.8476087449925127`*^9}, {3.8476354131856585`*^9, 
   3.8476354231709557`*^9}, 
   3.847635754305855*^9},ExpressionUUID->"3b4f6189-be7f-40c1-8529-\
68afd970a413"],

Cell[BoxData["\[IndentingNewLine]"], "Input",
 CellChangeTimes->{
  3.871102236842284*^9},ExpressionUUID->"b2e22b50-6443-4d3a-bbab-\
fb2aa3dd64f7"],

Cell[CellGroupData[{

Cell[BoxData[
 RowBox[{"cHS2", "=", "1.60"}]], "Input",
 CellChangeTimes->{
  3.8476084684039907`*^9, {3.847608643774896*^9, 3.847608669415113*^9}, 
   3.8476087449925127`*^9, 3.847635754305855*^9, {3.8711022474080033`*^9, 
   3.871102247955159*^9}},
 CellLabel->"In[2]:=",ExpressionUUID->"cd2c1963-33ce-42d3-8643-e8c22a937d1f"],

Cell[BoxData["1.6`"], "Output",
 CellChangeTimes->{3.8476086702362823`*^9, 3.8476087449925127`*^9, 
  3.847635754305855*^9, 3.881574681100367*^9},
 CellLabel->"Out[2]=",ExpressionUUID->"b1583c63-8171-46a1-965d-f67c8d317aef"]
}, Open  ]],

Cell[CellGroupData[{

Cell[BoxData[
 RowBox[{"ICER", "=", 
  RowBox[{"100", 
   RowBox[{
    RowBox[{"aa", "\[LeftDoubleBracket]", "2", "\[RightDoubleBracket]"}], "/", 
    RowBox[{
    "aa", "\[LeftDoubleBracket]", "1", 
     "\[RightDoubleBracket]"}]}]}]}]], "Input",
 CellChangeTimes->{{3.844951190187172*^9, 3.8449512381950417`*^9}, {
   3.8461647438852663`*^9, 3.846164744325222*^9}, 3.8476087449925127`*^9, 
   3.847635754305855*^9},
 CellLabel->
  "In[1056]:=",ExpressionUUID->"975eeed0-2789-4752-bf4b-db8cef481bc1"],

Cell[BoxData["590.9522209332877`"], "Output",
 CellChangeTimes->{
  3.8449512063406854`*^9, 3.844951239350543*^9, 3.84521978229169*^9, 
   3.845219860095132*^9, 3.8452199246039653`*^9, 3.845220028521881*^9, {
   3.8461647307895756`*^9, 3.846164747183936*^9}, 3.8474850690011826`*^9, 
   3.847485156722486*^9, 3.847485233587001*^9, 3.847485817060587*^9, 
   3.847540109792262*^9, {3.8475403546659994`*^9, 3.8475403740101666`*^9}, 
   3.8475409797161283`*^9, 3.847541151596101*^9, 3.8475411990355806`*^9, 
   3.8475412377869153`*^9, 3.8476080700350037`*^9, 3.847608479228593*^9, 
   3.847608652285035*^9, 3.8476087449925127`*^9, 3.8476088345426917`*^9, 
   3.8476089411161385`*^9, 3.847635754305855*^9, 3.870426848150999*^9, 
   3.870428336773663*^9},
 CellLabel->
  "Out[1056]=",ExpressionUUID->"0d759f13-8ada-4a02-9145-f3ab1f8d5769"]
}, Open  ]],

Cell["\<\
Leaflet issued (no filling out of leaflet nor set up of GP appointment) \
\[Sterling]31.35 per recurrent hypoglycaemia avoided\
\>", "Text",
 CellChangeTimes->{{3.8476079802815256`*^9, 3.847608003280103*^9}, 
   3.847608436546563*^9, {3.847608538835166*^9, 3.8476085877801137`*^9}, {
   3.8476087020136704`*^9, 3.8476087449925127`*^9}, {3.8476354131856585`*^9, 
   3.8476354231709557`*^9}, 3.847635754305855*^9, {3.8711022531867113`*^9, 
   3.871102281275961*^9}, {3.8711024139341197`*^9, 3.871102416888627*^9}, {
   3.8711027939236417`*^9, 
   3.8711028140850983`*^9}},ExpressionUUID->"33a1d5ae-c4ae-41f0-817c-\
3298992dd6cf"]
}, Closed]],

Cell[CellGroupData[{

Cell["Recurrence rate", "Section",
 CellChangeTimes->{{3.8476078518455524`*^9, 
  3.8476078548028784`*^9}},ExpressionUUID->"39c927f3-84ba-4086-b5a5-\
edd6264fb773"],

Cell[CellGroupData[{

Cell[BoxData[
 RowBox[{"rHS2", "=", "0.75"}]], "Input",
 CellChangeTimes->{{3.8476083692123113`*^9, 3.847608383023294*^9}, 
   3.847608436546563*^9, {3.847608978984336*^9, 3.8476089794176893`*^9}, {
   3.8476356094537125`*^9, 3.847635635259615*^9}},
 CellLabel->
  "In[1342]:=",ExpressionUUID->"a530a74c-67b5-4eae-b591-f57f19eced6f"],

Cell[BoxData["0.75`"], "Output",
 CellChangeTimes->{3.8476089814883375`*^9, 3.847635636138623*^9},
 CellLabel->
  "Out[1342]=",ExpressionUUID->"aab67b20-d7c9-499b-9221-3ee45a977a7b"]
}, Open  ]],

Cell[CellGroupData[{

Cell[BoxData[
 RowBox[{"ICER", "=", 
  RowBox[{"100", 
   RowBox[{
    RowBox[{"aa", "\[LeftDoubleBracket]", "2", "\[RightDoubleBracket]"}], "/", 
    RowBox[{
    "aa", "\[LeftDoubleBracket]", "1", 
     "\[RightDoubleBracket]"}]}]}]}]], "Input",
 CellChangeTimes->{{3.844951190187172*^9, 3.8449512381950417`*^9}, {
   3.8461647438852663`*^9, 3.846164744325222*^9}, 3.847608436546563*^9, 
   3.8476378669792504`*^9},
 CellLabel->
  "In[1343]:=",ExpressionUUID->"c6a7fcc8-4319-49a6-be10-0574bcd8969c"],

Cell[BoxData["309.3637881775281`"], "Output",
 CellChangeTimes->{
  3.8449512063406854`*^9, 3.844951239350543*^9, 3.84521978229169*^9, 
   3.845219860095132*^9, 3.8452199246039653`*^9, 3.845220028521881*^9, {
   3.8461647307895756`*^9, 3.846164747183936*^9}, 3.8474850690011826`*^9, 
   3.847485156722486*^9, 3.847485233587001*^9, 3.847485817060587*^9, 
   3.847540109792262*^9, {3.8475403546659994`*^9, 3.8475403740101666`*^9}, 
   3.8475409797161283`*^9, 3.847541151596101*^9, 3.8475411990355806`*^9, 
   3.8475412377869153`*^9, 3.8476080700350037`*^9, 3.847608436546563*^9, 
   3.8476084794403906`*^9, 3.847608652401035*^9, 3.847635640500187*^9, 
   3.847637866982667*^9},
 CellLabel->
  "Out[1343]=",ExpressionUUID->"e0c647e4-ae8e-41d8-8c5d-e4477a1e6c6c"]
}, Open  ]],

Cell["At baseline \[Sterling]309.36 per recurrent hypoglycaemia avoided", \
"Text",
 CellChangeTimes->{{3.8476079802815256`*^9, 3.847608003280103*^9}, 
   3.847608436546563*^9, 
   3.847637866982667*^9},ExpressionUUID->"a46d90eb-866f-411a-83b4-\
e86dba86a9d8"],

Cell[BoxData["\[IndentingNewLine]"], "Input",
 CellChangeTimes->{
  3.8476356493357906`*^9},ExpressionUUID->"1b14e92f-c7c0-4754-a816-\
729f3fafbe0c"],

Cell[CellGroupData[{

Cell[BoxData[
 RowBox[{"rHS2", "=", "0.9"}]], "Input",
 CellChangeTimes->{{3.8476083692123113`*^9, 3.847608383023294*^9}, 
   3.847608436546563*^9, {3.847608978984336*^9, 3.8476089794176893`*^9}, {
   3.8476356094537125`*^9, 3.847635635259615*^9}, {3.8476356654351892`*^9, 
   3.847635665827923*^9}},
 CellLabel->
  "In[1344]:=",ExpressionUUID->"f737e4c6-84ae-47de-ad26-48445719bdaa"],

Cell[BoxData["0.9`"], "Output",
 CellChangeTimes->{3.8476089814883375`*^9, 3.847635636138623*^9, 
  3.847635669363106*^9},
 CellLabel->
  "Out[1344]=",ExpressionUUID->"bcef8b72-b573-4abe-850f-c4edc5840495"]
}, Open  ]],

Cell[CellGroupData[{

Cell[BoxData[
 RowBox[{"ICER", "=", 
  RowBox[{"100", 
   RowBox[{
    RowBox[{"aa", "\[LeftDoubleBracket]", "2", "\[RightDoubleBracket]"}], "/", 
    RowBox[{
    "aa", "\[LeftDoubleBracket]", "1", 
     "\[RightDoubleBracket]"}]}]}]}]], "Input",
 CellChangeTimes->{{3.844951190187172*^9, 3.8449512381950417`*^9}, {
  3.8461647438852663`*^9, 3.846164744325222*^9}},
 CellLabel->
  "In[1471]:=",ExpressionUUID->"0d7aea0b-19ef-4d2c-b190-ce87cf6cf169"],

Cell[BoxData["495.0429247370111`"], "Output",
 CellChangeTimes->{
  3.8449512063406854`*^9, 3.844951239350543*^9, 3.84521978229169*^9, 
   3.845219860095132*^9, 3.8452199246039653`*^9, 3.845220028521881*^9, {
   3.8461647307895756`*^9, 3.846164747183936*^9}, 3.8474850690011826`*^9, 
   3.847485156722486*^9, 3.847485233587001*^9, 3.847485817060587*^9, 
   3.847540109792262*^9, {3.8475403546659994`*^9, 3.8475403740101666`*^9}, 
   3.8475409797161283`*^9, 3.847541151596101*^9, 3.8475411990355806`*^9, 
   3.8475412377869153`*^9, 3.8476080700350037`*^9, 3.847608479228593*^9, 
   3.847608652285035*^9, 3.847608818418455*^9, 3.847608925054201*^9, 
   3.847608961873677*^9, 3.847635688576815*^9, 3.870428569276722*^9, 
   3.870429476494291*^9},
 CellLabel->
  "Out[1471]=",ExpressionUUID->"b9939e03-92b5-4049-a7e6-e7dd7024a2d3"]
}, Open  ]],

Cell[TextData[{
 "Worsening ",
 Cell[BoxData[
  FormBox[
   RowBox[{
    SubscriptBox["r", "HS2"], "=", 
    SubscriptBox["r", "HS2e"]}], TraditionalForm]],ExpressionUUID->
  "276d9676-3245-4ffa-bdba-071bd1f451ed"],
 ", \[Sterling]495.04 per recurrent hypoglycaemia avoided"
}], "Text",
 CellChangeTimes->{{3.8476079802815256`*^9, 3.847608003280103*^9}, 
   3.847608436546563*^9, {3.8476357775151987`*^9, 
   3.8476358641516953`*^9}},ExpressionUUID->"2a01b754-560e-4aaf-96c1-\
f9e3c25c849f"],

Cell[BoxData["\[IndentingNewLine]"], "Input",
 CellChangeTimes->{
  3.870429994278619*^9},ExpressionUUID->"d6b98a59-82f8-457f-82c8-\
1e4e1fba23f8"],

Cell[CellGroupData[{

Cell[BoxData[
 RowBox[{"rHS2", "=", "0.825"}]], "Input",
 CellChangeTimes->{{3.8476083692123113`*^9, 3.847608383023294*^9}, 
   3.847608436546563*^9, {3.847608978984336*^9, 3.8476089794176893`*^9}, {
   3.8476356094537125`*^9, 3.847635635259615*^9}, {3.8476356654351892`*^9, 
   3.847635665827923*^9}, {3.8704300019871373`*^9, 3.87043000336036*^9}},
 CellLabel->
  "In[1679]:=",ExpressionUUID->"c2069202-39bc-4a90-a712-f265fce7f2f6"],

Cell[BoxData["0.825`"], "Output",
 CellChangeTimes->{3.8476089814883375`*^9, 3.847635636138623*^9, 
  3.847635669363106*^9, 3.870430005745528*^9},
 CellLabel->
  "Out[1679]=",ExpressionUUID->"6f377b88-0064-49f4-a35d-88c8478560ef"]
}, Open  ]],

Cell[CellGroupData[{

Cell[BoxData[
 RowBox[{"ICER", "=", 
  RowBox[{"100", 
   RowBox[{
    RowBox[{"aa", "\[LeftDoubleBracket]", "2", "\[RightDoubleBracket]"}], "/", 
    RowBox[{
    "aa", "\[LeftDoubleBracket]", "1", 
     "\[RightDoubleBracket]"}]}]}]}]], "Input",
 CellChangeTimes->{{3.844951190187172*^9, 3.8449512381950417`*^9}, {
  3.8461647438852663`*^9, 3.846164744325222*^9}},
 CellLabel->
  "In[1886]:=",ExpressionUUID->"50526294-b782-45d3-b0d2-a67ba2d41f73"],

Cell[BoxData["385.4454496468064`"], "Output",
 CellChangeTimes->{
  3.8449512063406854`*^9, 3.844951239350543*^9, 3.84521978229169*^9, 
   3.845219860095132*^9, 3.8452199246039653`*^9, 3.845220028521881*^9, {
   3.8461647307895756`*^9, 3.846164747183936*^9}, 3.8474850690011826`*^9, 
   3.847485156722486*^9, 3.847485233587001*^9, 3.847485817060587*^9, 
   3.847540109792262*^9, {3.8475403546659994`*^9, 3.8475403740101666`*^9}, 
   3.8475409797161283`*^9, 3.847541151596101*^9, 3.8475411990355806`*^9, 
   3.8475412377869153`*^9, 3.8476080700350037`*^9, 3.847608479228593*^9, 
   3.847608652285035*^9, 3.847608818418455*^9, 3.847608925054201*^9, 
   3.847608961873677*^9, 3.847635688576815*^9, 3.870428569276722*^9, 
   3.870429476494291*^9, 3.870430064777815*^9},
 CellLabel->
  "Out[1886]=",ExpressionUUID->"a9a0d83e-5af5-40ac-a98d-6c2cfd22e7e0"]
}, Open  ]],

Cell[TextData[{
 "Worsening ",
 Cell[BoxData[
  FormBox[
   RowBox[{
    SubscriptBox["r", "HS2"], "=", "0.825"}], TraditionalForm]],
  ExpressionUUID->"845c89b4-0234-4b1e-a017-007f25c58c87"],
 " (plus 10%), \[Sterling]385.45 per recurrent hypoglycaemia avoided"
}], "Text",
 CellChangeTimes->{{3.8476079802815256`*^9, 3.847608003280103*^9}, 
   3.847608436546563*^9, {3.8476357775151987`*^9, 3.8476358641516953`*^9}, {
   3.8704348663373547`*^9, 3.87043487424461*^9}, {3.870434908911478*^9, 
   3.8704349151943026`*^9}},ExpressionUUID->"67864a36-99bf-41e4-83ec-\
28baa9cf6465"],

Cell[BoxData["\[IndentingNewLine]"], "Input",
 CellChangeTimes->{
  3.8476358801192636`*^9},ExpressionUUID->"f859532a-9681-4cab-b23c-\
19a5fd80d7c3"],

Cell[CellGroupData[{

Cell[BoxData[
 RowBox[{"rHS2", "=", 
  RowBox[{"0.75", "/", "2"}]}]], "Input",
 CellChangeTimes->{{3.8476083692123113`*^9, 3.847608383023294*^9}, 
   3.847608436546563*^9, {3.847608978984336*^9, 3.8476089794176893`*^9}, {
   3.8476356094537125`*^9, 3.847635635259615*^9}, {3.8476356654351892`*^9, 
   3.847635665827923*^9}, {3.847635887738185*^9, 3.8476358906528935`*^9}},
 CellLabel->
  "In[1559]:=",ExpressionUUID->"3c5657b9-6296-4895-b7c5-88bb2ff8f612"],

Cell[BoxData["0.375`"], "Output",
 CellChangeTimes->{3.8476089814883375`*^9, 3.847635636138623*^9, 
  3.847635669363106*^9, 3.8476358918371468`*^9},
 CellLabel->
  "Out[1559]=",ExpressionUUID->"58320892-2ed5-437d-802a-270e186709a0"]
}, Open  ]],

Cell[CellGroupData[{

Cell[BoxData[
 RowBox[{"ICER", "=", 
  RowBox[{"100", 
   RowBox[{
    RowBox[{"aa", "\[LeftDoubleBracket]", "2", "\[RightDoubleBracket]"}], "/", 
    RowBox[{
    "aa", "\[LeftDoubleBracket]", "1", 
     "\[RightDoubleBracket]"}]}]}]}]], "Input",
 CellChangeTimes->{{3.844951190187172*^9, 3.8449512381950417`*^9}, {
  3.8461647438852663`*^9, 3.846164744325222*^9}},
 CellLabel->
  "In[1678]:=",ExpressionUUID->"c882859b-3773-40d2-aba0-5cfa426c5c40"],

Cell[BoxData["128.76956173734803`"], "Output",
 CellChangeTimes->{
  3.8449512063406854`*^9, 3.844951239350543*^9, 3.84521978229169*^9, 
   3.845219860095132*^9, 3.8452199246039653`*^9, 3.845220028521881*^9, {
   3.8461647307895756`*^9, 3.846164747183936*^9}, 3.8474850690011826`*^9, 
   3.847485156722486*^9, 3.847485233587001*^9, 3.847485817060587*^9, 
   3.847540109792262*^9, {3.8475403546659994`*^9, 3.8475403740101666`*^9}, 
   3.8475409797161283`*^9, 3.847541151596101*^9, 3.8475411990355806`*^9, 
   3.8475412377869153`*^9, 3.8476080700350037`*^9, 3.847608479228593*^9, 
   3.847608652285035*^9, 3.847608818418455*^9, 3.847608925054201*^9, 
   3.847608961873677*^9, 3.847635688576815*^9, {3.847635943496607*^9, 
   3.847635972073064*^9}, 3.8704297580600905`*^9},
 CellLabel->
  "Out[1678]=",ExpressionUUID->"233a2b2e-a63e-4b47-9c7f-f883a4e84a06"]
}, Open  ]],

Cell[TextData[{
 "Improving ",
 Cell[BoxData[
  FormBox[
   SubscriptBox["r", "HS2"], TraditionalForm]],ExpressionUUID->
  "85240589-7e7b-41bd-a2ba-9e0a3416a3a4"],
 " halved compared to baseline, \[Sterling]128.77 per recurrent hypoglycaemia \
avoided"
}], "Text",
 CellChangeTimes->{{3.8476079802815256`*^9, 3.847608003280103*^9}, 
   3.847608436546563*^9, {3.8476357775151987`*^9, 3.8476358641516953`*^9}, {
   3.847635900014073*^9, 3.847635925071758*^9}, {3.8476359858082256`*^9, 
   3.8476359898513765`*^9}},ExpressionUUID->"d265744d-88a7-4f0f-9ab2-\
7dd0ab76681e"],

Cell[BoxData["\[IndentingNewLine]"], "Input",
 CellChangeTimes->{
  3.847695234909996*^9},ExpressionUUID->"ecebcf48-b7b8-4201-96d1-\
eab1092341e4"],

Cell[CellGroupData[{

Cell[BoxData[
 RowBox[{"rHS2e", "=", 
  RowBox[{"rHS2", "=", "0.75"}]}]], "Input",
 CellChangeTimes->{{3.8476083692123113`*^9, 3.847608383023294*^9}, 
   3.847608436546563*^9, {3.847608978984336*^9, 3.8476089794176893`*^9}, {
   3.8476356094537125`*^9, 3.847635635259615*^9}, {3.8476356654351892`*^9, 
   3.847635665827923*^9}, {3.847635887738185*^9, 3.8476358906528935`*^9}, {
   3.8476952960241327`*^9, 3.847695304516653*^9}},
 CellLabel->
  "In[219]:=",ExpressionUUID->"f5ee8986-1503-40d7-a35a-76ab74f6cc40"],

Cell[BoxData["0.75`"], "Output",
 CellChangeTimes->{3.8476089814883375`*^9, 3.847635636138623*^9, 
  3.847635669363106*^9, 3.8476358918371468`*^9, 3.847695308383769*^9},
 CellLabel->
  "Out[219]=",ExpressionUUID->"28cc7f04-6894-480e-92a8-18b1ffcd8c87"]
}, Open  ]],

Cell[CellGroupData[{

Cell[BoxData[
 RowBox[{"ICER", "=", 
  RowBox[{"100", 
   RowBox[{
    RowBox[{"aa", "\[LeftDoubleBracket]", "2", "\[RightDoubleBracket]"}], "/", 
    RowBox[{
    "aa", "\[LeftDoubleBracket]", "1", 
     "\[RightDoubleBracket]"}]}]}]}]], "Input",
 CellChangeTimes->{{3.844951190187172*^9, 3.8449512381950417`*^9}, {
  3.8461647438852663`*^9, 3.846164744325222*^9}},
 CellLabel->
  "In[220]:=",ExpressionUUID->"e4cd348c-6f23-4315-befa-02389d5c8c69"],

Cell[BoxData["157.62063632499337`"], "Output",
 CellChangeTimes->{
  3.8449512063406854`*^9, 3.844951239350543*^9, 3.84521978229169*^9, 
   3.845219860095132*^9, 3.8452199246039653`*^9, 3.845220028521881*^9, {
   3.8461647307895756`*^9, 3.846164747183936*^9}, 3.8474850690011826`*^9, 
   3.847485156722486*^9, 3.847485233587001*^9, 3.847485817060587*^9, 
   3.847540109792262*^9, {3.8475403546659994`*^9, 3.8475403740101666`*^9}, 
   3.8475409797161283`*^9, 3.847541151596101*^9, 3.8475411990355806`*^9, 
   3.8475412377869153`*^9, 3.8476080700350037`*^9, 3.847608479228593*^9, 
   3.847608652285035*^9, 3.847608818418455*^9, 3.847608925054201*^9, 
   3.847608961873677*^9, 3.847635688576815*^9, {3.847635943496607*^9, 
   3.847635972073064*^9}, 3.8476953125153294`*^9},
 CellLabel->
  "Out[220]=",ExpressionUUID->"d11a76bf-e72c-4170-bddb-df675f59905d"]
}, Open  ]],

Cell[TextData[{
 "Improving ",
 Cell[BoxData[
  FormBox[
   RowBox[{
    SubscriptBox["r", "HS2"], "=", 
    RowBox[{
     SubscriptBox["r", "HS2e"], "=", "0.75"}]}], TraditionalForm]],
  ExpressionUUID->"71589585-f47a-4e92-a5b6-7bcf60415d4e"],
 ", \[Sterling]157.62 per recurrent hypoglycaemia avoided"
}], "Text",
 CellChangeTimes->{{3.8476079802815256`*^9, 3.847608003280103*^9}, 
   3.847608436546563*^9, {3.8476357775151987`*^9, 3.8476358641516953`*^9}, {
   3.847635900014073*^9, 3.847635925071758*^9}, {3.8476359858082256`*^9, 
   3.8476359898513765`*^9}, {3.8476953171119413`*^9, 
   3.847695383519327*^9}},ExpressionUUID->"4c944555-c390-4e93-8392-\
c4488a0fb218"]
}, Closed]],

Cell[CellGroupData[{

Cell["Severe recurrent hypoglycaemia", "Section",
 CellChangeTimes->{{3.847607859247305*^9, 
  3.8476078896934643`*^9}},ExpressionUUID->"fe241df0-6f05-4a8d-935f-\
030d01f16718"],

Cell[CellGroupData[{

Cell[BoxData[
 RowBox[{"N", "[", 
  RowBox[{"32", "/", "707"}], "]"}]], "Input",
 CellChangeTimes->{{3.8476943360763245`*^9, 3.847694337224292*^9}},
 CellLabel->"In[3]:=",ExpressionUUID->"856a3127-ec06-40d5-add3-350aab717837"],

Cell[BoxData["0.04526166902404526`"], "Output",
 CellChangeTimes->{3.847694338268567*^9},
 CellLabel->"Out[3]=",ExpressionUUID->"90a806ab-94c2-4885-8015-dafc82f8693d"]
}, Open  ]],

Cell[CellGroupData[{

Cell[BoxData[
 RowBox[{"p4val", "=", 
  RowBox[{"NSolve", "[", 
   RowBox[{
    RowBox[{
     RowBox[{"(", 
      RowBox[{"32", "/", "707"}], ")"}], "==", 
     RowBox[{"Iprobability", ".", 
      RowBox[{"{", 
       RowBox[{
       "1", ",", "1", ",", "1", ",", "0", ",", "1", ",", "1", ",", "1", ",", 
        "0", ",", "0", ",", "0", ",", "1", ",", "1", ",", "1", ",", "0", ",", 
        "1", ",", "1", ",", "1", ",", "0", ",", "0", ",", "0", ",", "1", ",", 
        "1", ",", "1", ",", "0", ",", "1", ",", "1", ",", "1", ",", "0", ",", 
        "0", ",", "0"}], "}"}]}]}], ",", "p4"}], "]"}]}]], "Input",
 CellChangeTimes->{{3.844459967720694*^9, 3.844460034185397*^9}, {
   3.8444600768603573`*^9, 3.844460114310976*^9}, {3.8444602182388573`*^9, 
   3.844460314809772*^9}, {3.844460363306131*^9, 3.8444603939378242`*^9}, 
   3.8444604264483857`*^9, {3.844546193927358*^9, 3.844546194027975*^9}, 
   3.8445481030662045`*^9, {3.8446711721713696`*^9, 3.844671184463753*^9}, {
   3.8475411286275578`*^9, 3.847541129233837*^9}, {3.8475411928199863`*^9, 
   3.8475411938713493`*^9}, {3.847541229265335*^9, 3.8475412298174334`*^9}},
 CellLabel->
  "In[2203]:=",ExpressionUUID->"b162495e-4d3d-4538-a9ea-fda058b78fc0"],

Cell[BoxData[
 RowBox[{"{", 
  RowBox[{"{", 
   RowBox[{"p4", "\[Rule]", "0.1133457444779267`"}], "}"}], "}"}]], "Output",
 CellChangeTimes->{
  3.8444600446592913`*^9, 3.844460080210869*^9, 3.84446024290285*^9, 
   3.8444602819316077`*^9, 3.844460315632661*^9, 3.844460396558035*^9, 
   3.84446042779309*^9, 3.8444608649575553`*^9, 3.8444610197642717`*^9, 
   3.844461370711397*^9, 3.8445461958192115`*^9, 3.844548111182439*^9, 
   3.844578808990315*^9, {3.8446711808383026`*^9, 3.844671187663342*^9}, 
   3.8448458041099763`*^9, 3.8448461906085553`*^9, 3.844846283743634*^9, {
   3.844846365282459*^9, 3.844846385181904*^9}, 3.8448466459356995`*^9, {
   3.8448479244142885`*^9, 3.8448479356975365`*^9}, 3.844951145718487*^9, 
   3.845219781165679*^9, 3.845219859259267*^9, 3.8452199236250176`*^9, 
   3.8452200278462133`*^9, 3.846164730599595*^9, 3.8474850575572505`*^9, 
   3.8474851557372465`*^9, 3.8474852326637897`*^9, 3.8474858161049223`*^9, 
   3.847540108285377*^9, {3.8475403534611187`*^9, 3.847540373251766*^9}, 
   3.847540978457918*^9, 3.847541150789873*^9, 3.8475411978025403`*^9, 
   3.8475412365635853`*^9, 3.8476080692661448`*^9, 3.847608478414445*^9, 
   3.8476086512327247`*^9, 3.847608817336689*^9, 3.847608924054234*^9, 
   3.8476089608313694`*^9, 3.8476356879101753`*^9, 3.8476359427493773`*^9, 
   3.847637851234818*^9},
 CellLabel->
  "Out[2203]=",ExpressionUUID->"2a86e9a0-e5ea-4643-bd75-981ea373a030"]
}, Open  ]],

Cell[CellGroupData[{

Cell[BoxData[
 RowBox[{"ICER", "=", 
  RowBox[{"100", 
   RowBox[{
    RowBox[{"aa", "\[LeftDoubleBracket]", "2", "\[RightDoubleBracket]"}], "/", 
    RowBox[{
    "aa", "\[LeftDoubleBracket]", "1", 
     "\[RightDoubleBracket]"}]}]}]}]], "Input",
 CellChangeTimes->{{3.844951190187172*^9, 3.8449512381950417`*^9}, {
   3.8461647438852663`*^9, 3.846164744325222*^9}, 3.847608436546563*^9, 
   3.8476378669792504`*^9},
 CellLabel->
  "In[2204]:=",ExpressionUUID->"d0365ea0-d042-4d94-9935-f8b73a5dc45a"],

Cell[BoxData["309.3637881775281`"], "Output",
 CellChangeTimes->{
  3.8449512063406854`*^9, 3.844951239350543*^9, 3.84521978229169*^9, 
   3.845219860095132*^9, 3.8452199246039653`*^9, 3.845220028521881*^9, {
   3.8461647307895756`*^9, 3.846164747183936*^9}, 3.8474850690011826`*^9, 
   3.847485156722486*^9, 3.847485233587001*^9, 3.847485817060587*^9, 
   3.847540109792262*^9, {3.8475403546659994`*^9, 3.8475403740101666`*^9}, 
   3.8475409797161283`*^9, 3.847541151596101*^9, 3.8475411990355806`*^9, 
   3.8475412377869153`*^9, 3.8476080700350037`*^9, 3.847608436546563*^9, 
   3.8476084794403906`*^9, 3.847608652401035*^9, 3.847635640500187*^9, {
   3.847637866982667*^9, 3.8476378836957626`*^9}},
 CellLabel->
  "Out[2204]=",ExpressionUUID->"85c50e88-57c5-4180-bdac-7ef16f7259c8"]
}, Open  ]],

Cell["At baseline \[Sterling]309.36 per recurrent hypoglycaemia avoided", \
"Text",
 CellChangeTimes->{{3.8476079802815256`*^9, 3.847608003280103*^9}, 
   3.847608436546563*^9, 
   3.847637866982667*^9},ExpressionUUID->"b0aecfd2-8537-40ad-9ea8-\
788e482dbc78"],

Cell[BoxData["\[IndentingNewLine]"], "Input",
 CellChangeTimes->{
  3.8476378874249706`*^9},ExpressionUUID->"abf84166-4fe6-45d9-8340-\
e465a3ab64f0"],

Cell[CellGroupData[{

Cell[BoxData[
 RowBox[{"N", "[", 
  RowBox[{"25", "/", "707"}], "]"}]], "Input",
 CellChangeTimes->{{3.847693963717412*^9, 3.8476939692871284`*^9}},
 CellLabel->
  "In[2723]:=",ExpressionUUID->"0dfd0d47-c59e-4d71-91b5-b0f6f0181c4b"],

Cell[BoxData["0.03536067892503536`"], "Output",
 CellChangeTimes->{3.847693970228243*^9, 3.870432249072115*^9, 
  3.8704326523299713`*^9, 3.8704327655498667`*^9},
 CellLabel->
  "Out[2723]=",ExpressionUUID->"870d4bfc-70c7-4616-beeb-847c6db111a8"]
}, Open  ]],

Cell[CellGroupData[{

Cell[BoxData[
 RowBox[{"p4val", "=", 
  RowBox[{"NSolve", "[", 
   RowBox[{
    RowBox[{
     RowBox[{"(", 
      RowBox[{"25", "/", "707"}], ")"}], "==", 
     RowBox[{"Iprobability", ".", 
      RowBox[{"{", 
       RowBox[{
       "1", ",", "1", ",", "1", ",", "0", ",", "1", ",", "1", ",", "1", ",", 
        "0", ",", "0", ",", "0", ",", "1", ",", "1", ",", "1", ",", "0", ",", 
        "1", ",", "1", ",", "1", ",", "0", ",", "0", ",", "0", ",", "1", ",", 
        "1", ",", "1", ",", "0", ",", "1", ",", "1", ",", "1", ",", "0", ",", 
        "0", ",", "0"}], "}"}]}]}], ",", "p4"}], "]"}]}]], "Input",
 CellChangeTimes->{{3.844459967720694*^9, 3.844460034185397*^9}, {
   3.8444600768603573`*^9, 3.844460114310976*^9}, {3.8444602182388573`*^9, 
   3.844460314809772*^9}, {3.844460363306131*^9, 3.8444603939378242`*^9}, 
   3.8444604264483857`*^9, {3.844546193927358*^9, 3.844546194027975*^9}, 
   3.8445481030662045`*^9, {3.8446711721713696`*^9, 3.844671184463753*^9}, {
   3.8475411286275578`*^9, 3.847541129233837*^9}, {3.8475411928199863`*^9, 
   3.8475411938713493`*^9}, {3.847541229265335*^9, 3.8475412298174334`*^9}, {
   3.8476382347774987`*^9, 3.847638235449233*^9}},
 CellLabel->
  "In[2724]:=",ExpressionUUID->"8f2ac3f9-e9b1-4839-9af7-5ded2718c7e2"],

Cell[BoxData[
 RowBox[{"{", 
  RowBox[{"{", 
   RowBox[{"p4", "\[Rule]", "0.08855136287338022`"}], "}"}], "}"}]], "Output",
 CellChangeTimes->{
  3.8444600446592913`*^9, 3.844460080210869*^9, 3.84446024290285*^9, 
   3.8444602819316077`*^9, 3.844460315632661*^9, 3.844460396558035*^9, 
   3.84446042779309*^9, 3.8444608649575553`*^9, 3.8444610197642717`*^9, 
   3.844461370711397*^9, 3.8445461958192115`*^9, 3.844548111182439*^9, 
   3.844578808990315*^9, {3.8446711808383026`*^9, 3.844671187663342*^9}, 
   3.8448458041099763`*^9, 3.8448461906085553`*^9, 3.844846283743634*^9, {
   3.844846365282459*^9, 3.844846385181904*^9}, 3.8448466459356995`*^9, {
   3.8448479244142885`*^9, 3.8448479356975365`*^9}, 3.844951145718487*^9, 
   3.845219781165679*^9, 3.845219859259267*^9, 3.8452199236250176`*^9, 
   3.8452200278462133`*^9, 3.846164730599595*^9, 3.8474850575572505`*^9, 
   3.8474851557372465`*^9, 3.8474852326637897`*^9, 3.8474858161049223`*^9, 
   3.847540108285377*^9, {3.8475403534611187`*^9, 3.847540373251766*^9}, 
   3.847540978457918*^9, 3.847541150789873*^9, 3.8475411978025403`*^9, 
   3.8475412365635853`*^9, 3.8476080692661448`*^9, 3.847608478414445*^9, 
   3.8476086512327247`*^9, 3.847608817336689*^9, 3.847608924054234*^9, 
   3.8476089608313694`*^9, 3.8476356879101753`*^9, 3.8476359427493773`*^9, 
   3.847637851234818*^9, 3.8476382370005255`*^9, 3.8704322443060784`*^9, 
   3.8704326546052027`*^9, 3.870432767808996*^9},
 CellLabel->
  "Out[2724]=",ExpressionUUID->"3954abc8-f92d-4ac3-92ca-9b51444449bb"]
}, Open  ]],

Cell[CellGroupData[{

Cell[BoxData[
 RowBox[{"ICER", "=", 
  RowBox[{"100", 
   RowBox[{
    RowBox[{"aa", "\[LeftDoubleBracket]", "2", "\[RightDoubleBracket]"}], "/", 
    RowBox[{
    "aa", "\[LeftDoubleBracket]", "1", 
     "\[RightDoubleBracket]"}]}]}]}]], "Input",
 CellChangeTimes->{{3.844951190187172*^9, 3.8449512381950417`*^9}, {
   3.8461647438852663`*^9, 3.846164744325222*^9}, 3.847608436546563*^9, 
   3.8476378669792504`*^9},
 CellLabel->
  "In[2725]:=",ExpressionUUID->"8f7560a0-d827-4261-af2c-3ae2bd80895d"],

Cell[BoxData["254.8154008843811`"], "Output",
 CellChangeTimes->{
  3.8449512063406854`*^9, 3.844951239350543*^9, 3.84521978229169*^9, 
   3.845219860095132*^9, 3.8452199246039653`*^9, 3.845220028521881*^9, {
   3.8461647307895756`*^9, 3.846164747183936*^9}, 3.8474850690011826`*^9, 
   3.847485156722486*^9, 3.847485233587001*^9, 3.847485817060587*^9, 
   3.847540109792262*^9, {3.8475403546659994`*^9, 3.8475403740101666`*^9}, 
   3.8475409797161283`*^9, 3.847541151596101*^9, 3.8475411990355806`*^9, 
   3.8475412377869153`*^9, 3.8476080700350037`*^9, 3.847608436546563*^9, 
   3.8476084794403906`*^9, 3.847608652401035*^9, 3.847635640500187*^9, {
   3.847637866982667*^9, 3.8476378836957626`*^9}, 3.847638240743609*^9, 
   3.870432251494298*^9, 3.8704327717128367`*^9},
 CellLabel->
  "Out[2725]=",ExpressionUUID->"416ba49a-4f23-44cd-bb82-312b40eec6be"]
}, Open  ]],

Cell["\<\
Improving recurrent severe hypoglycaemia 3.5% (the point where the primary \
outcome is statistically significant) \[Sterling]254.82 per recurrent \
hypoglycaemia avoided\
\>", "Text",
 CellChangeTimes->{{3.8476079802815256`*^9, 3.847608003280103*^9}, 
   3.847608436546563*^9, 3.847637866982667*^9, {3.8476382469437327`*^9, 
   3.8476383092319393`*^9}, {3.847638349473669*^9, 
   3.8476383878522396`*^9}},ExpressionUUID->"957430d8-ec91-4b0e-9725-\
950237b95b9d"],

Cell[BoxData["\[IndentingNewLine]"], "Input",
 CellChangeTimes->{
  3.8476379036833215`*^9},ExpressionUUID->"1dbb9ad5-4d98-46aa-a26e-\
3813de8d529d"],

Cell[CellGroupData[{

Cell[BoxData[
 RowBox[{"N", "[", 
  RowBox[{"92", "/", "1674"}], "]"}]], "Input",
 CellChangeTimes->{{3.8476943194893427`*^9, 3.8476943209859533`*^9}},
 CellLabel->
  "In[2513]:=",ExpressionUUID->"d5d485b5-546f-4a48-bb1d-4305029b2943"],

Cell[BoxData["0.054958183990442055`"], "Output",
 CellChangeTimes->{3.847694322106084*^9, 3.8704321426986356`*^9, 
  3.870432262441657*^9, 3.8704323967927666`*^9},
 CellLabel->
  "Out[2513]=",ExpressionUUID->"810b66b3-a3e2-4a6d-a570-0d5b3885cee9"]
}, Open  ]],

Cell[CellGroupData[{

Cell[BoxData[
 RowBox[{"p4val", "=", 
  RowBox[{"NSolve", "[", 
   RowBox[{
    RowBox[{
     RowBox[{"(", 
      RowBox[{"92", "/", "1674"}], ")"}], "==", 
     RowBox[{"Iprobability", ".", 
      RowBox[{"{", 
       RowBox[{
       "1", ",", "1", ",", "1", ",", "0", ",", "1", ",", "1", ",", "1", ",", 
        "0", ",", "0", ",", "0", ",", "1", ",", "1", ",", "1", ",", "0", ",", 
        "1", ",", "1", ",", "1", ",", "0", ",", "0", ",", "0", ",", "1", ",", 
        "1", ",", "1", ",", "0", ",", "1", ",", "1", ",", "1", ",", "0", ",", 
        "0", ",", "0"}], "}"}]}]}], ",", "p4"}], "]"}]}]], "Input",
 CellChangeTimes->{{3.844459967720694*^9, 3.844460034185397*^9}, {
   3.8444600768603573`*^9, 3.844460114310976*^9}, {3.8444602182388573`*^9, 
   3.844460314809772*^9}, {3.844460363306131*^9, 3.8444603939378242`*^9}, 
   3.8444604264483857`*^9, {3.844546193927358*^9, 3.844546194027975*^9}, 
   3.8445481030662045`*^9, {3.8446711721713696`*^9, 3.844671184463753*^9}, {
   3.8475411286275578`*^9, 3.847541129233837*^9}, {3.8475411928199863`*^9, 
   3.8475411938713493`*^9}, {3.847541229265335*^9, 3.8475412298174334`*^9}, {
   3.84763843059435*^9, 3.8476384369682217`*^9}},
 CellLabel->
  "In[2514]:=",ExpressionUUID->"e75ac2c3-6fda-4d29-bf4b-4b94ed7b6dd3"],

Cell[BoxData[
 RowBox[{"{", 
  RowBox[{"{", 
   RowBox[{"p4", "\[Rule]", "0.13762807280134154`"}], "}"}], "}"}]], "Output",
 CellChangeTimes->{
  3.8444600446592913`*^9, 3.844460080210869*^9, 3.84446024290285*^9, 
   3.8444602819316077`*^9, 3.844460315632661*^9, 3.844460396558035*^9, 
   3.84446042779309*^9, 3.8444608649575553`*^9, 3.8444610197642717`*^9, 
   3.844461370711397*^9, 3.8445461958192115`*^9, 3.844548111182439*^9, 
   3.844578808990315*^9, {3.8446711808383026`*^9, 3.844671187663342*^9}, 
   3.8448458041099763`*^9, 3.8448461906085553`*^9, 3.844846283743634*^9, {
   3.844846365282459*^9, 3.844846385181904*^9}, 3.8448466459356995`*^9, {
   3.8448479244142885`*^9, 3.8448479356975365`*^9}, 3.844951145718487*^9, 
   3.845219781165679*^9, 3.845219859259267*^9, 3.8452199236250176`*^9, 
   3.8452200278462133`*^9, 3.846164730599595*^9, 3.8474850575572505`*^9, 
   3.8474851557372465`*^9, 3.8474852326637897`*^9, 3.8474858161049223`*^9, 
   3.847540108285377*^9, {3.8475403534611187`*^9, 3.847540373251766*^9}, 
   3.847540978457918*^9, 3.847541150789873*^9, 3.8475411978025403`*^9, 
   3.8475412365635853`*^9, 3.8476080692661448`*^9, 3.847608478414445*^9, 
   3.8476086512327247`*^9, 3.847608817336689*^9, 3.847608924054234*^9, 
   3.8476089608313694`*^9, 3.8476356879101753`*^9, 3.8476359427493773`*^9, 
   3.847637851234818*^9, 3.847638480580056*^9, 3.8704321527813683`*^9, 
   3.8704322647328095`*^9, 3.8704323990923853`*^9},
 CellLabel->
  "Out[2514]=",ExpressionUUID->"febb8738-1602-4d5d-bd25-400c685182bc"]
}, Open  ]],

Cell[CellGroupData[{

Cell[BoxData[
 RowBox[{"ICER", "=", 
  RowBox[{"100", 
   RowBox[{
    RowBox[{"aa", "\[LeftDoubleBracket]", "2", "\[RightDoubleBracket]"}], "/", 
    RowBox[{
    "aa", "\[LeftDoubleBracket]", "1", 
     "\[RightDoubleBracket]"}]}]}]}]], "Input",
 CellChangeTimes->{{3.844951190187172*^9, 3.8449512381950417`*^9}, {
   3.8461647438852663`*^9, 3.846164744325222*^9}, 3.847608436546563*^9, 
   3.8476378669792504`*^9},
 CellLabel->
  "In[2515]:=",ExpressionUUID->"61ad80d9-a5f8-42fd-be72-6889551c0c7e"],

Cell[BoxData["363.761395845668`"], "Output",
 CellChangeTimes->{
  3.8449512063406854`*^9, 3.844951239350543*^9, 3.84521978229169*^9, 
   3.845219860095132*^9, 3.8452199246039653`*^9, 3.845220028521881*^9, {
   3.8461647307895756`*^9, 3.846164747183936*^9}, 3.8474850690011826`*^9, 
   3.847485156722486*^9, 3.847485233587001*^9, 3.847485817060587*^9, 
   3.847540109792262*^9, {3.8475403546659994`*^9, 3.8475403740101666`*^9}, 
   3.8475409797161283`*^9, 3.847541151596101*^9, 3.8475411990355806`*^9, 
   3.8475412377869153`*^9, 3.8476080700350037`*^9, 3.847608436546563*^9, 
   3.8476084794403906`*^9, 3.847608652401035*^9, 3.847635640500187*^9, {
   3.847637866982667*^9, 3.8476378836957626`*^9}, 3.8476384834754877`*^9, 
   3.8704321604032345`*^9, 3.870432272571254*^9, 3.870432403103622*^9},
 CellLabel->
  "Out[2515]=",ExpressionUUID->"5abef2f1-659f-4a4f-a3f3-0d8790cc2bb6"]
}, Open  ]],

Cell["\<\
Worsening to standard care \[Sterling]363.76 per recurrent hypoglycaemia \
avoided\
\>", "Text",
 CellChangeTimes->{{3.8476079802815256`*^9, 3.847608003280103*^9}, 
   3.847608436546563*^9, 3.847637866982667*^9, {3.847638488681119*^9, 
   3.8476385108290863`*^9}},ExpressionUUID->"dc32358e-bc18-4dcd-a622-\
4788a03c80e7"]
}, Closed]]
}, Closed]],

Cell[CellGroupData[{

Cell["Simulation", "Chapter",
 CellChangeTimes->{{3.8442493105939713`*^9, 3.844249313652997*^9}, {
   3.8442856739717736`*^9, 3.8442856783955326`*^9}, {3.844318456745517*^9, 
   3.8443184618168564`*^9}, {3.8448459015421453`*^9, 
   3.8448459064912543`*^9}, {3.844855940835867*^9, 3.844855972715584*^9}, 
   3.8448599470255146`*^9, {3.844861037732793*^9, 3.844861037832795*^9}, 
   3.8449447695612607`*^9, {3.8449462688296456`*^9, 3.8449462689086485`*^9}, {
   3.8816629130796056`*^9, 3.8816629481991997`*^9}, {3.881662996823656*^9, 
   3.881662997447796*^9}, 
   3.8816631793038964`*^9},ExpressionUUID->"5c5bcddb-9935-4e52-b000-\
d761328ee170"],

Cell["\<\
Probability analysis of the Baseline model
Varied by arm are recurrence rates (Triangular distributed) and recurrence \
severity (Bernoulli distributed)  \
\>", "Text",
 CellChangeTimes->{{3.8442493105939713`*^9, 3.844249313652997*^9}, {
   3.8442856739717736`*^9, 3.8442856783955326`*^9}, {3.844318456745517*^9, 
   3.8443184618168564`*^9}, {3.8448459015421453`*^9, 
   3.8448459064912543`*^9}, {3.844855940835867*^9, 3.844855972715584*^9}, 
   3.8448599470255146`*^9, {3.844861037732793*^9, 3.844861037832795*^9}, 
   3.8449447695612607`*^9, {3.8449462688296456`*^9, 3.8449462689086485`*^9}, {
   3.8816629130796056`*^9, 3.8816629481991997`*^9}, {3.881663007527598*^9, 
   3.881663126983793*^9}},ExpressionUUID->"d8a83a89-41e6-42ea-b721-\
2b1bdb023c9e"],

Cell[CellGroupData[{

Cell["Fixed parameters", "Subsection",
 CellChangeTimes->{{3.844318918761856*^9, 3.8443189204818597`*^9}, {
  3.8443198671606345`*^9, 3.844319871137638*^9}, {3.844578240990679*^9, 
  3.844578279608198*^9}, {3.844578310176381*^9, 3.84457831081168*^9}, {
  3.8448582294612665`*^9, 
  3.8448582328343406`*^9}},ExpressionUUID->"d5808199-ef3c-4428-95d2-\
eb8c60ee2aad"],

Cell[BoxData[
 RowBox[{
  RowBox[{"(*", " ", 
   RowBox[{
    RowBox[{"SeedRandom", "[", "\"\<AMBU-HS2\>\"", "]"}], ";"}], " ", "*)"}], 
  "\[IndentingNewLine]", 
  RowBox[{
   RowBox[{
    RowBox[{"p11", "=", "0.4125"}], ";"}], "\[IndentingNewLine]", 
   RowBox[{
    RowBox[{"p12", "=", "0.3375"}], ";"}], " ", "\[IndentingNewLine]", 
   RowBox[{
    RowBox[{"p311", "=", "0.3625"}], ";"}], " ", "\n", 
   RowBox[{
    RowBox[{"p312", "=", "0.2375"}], ";"}], "\[IndentingNewLine]", 
   RowBox[{
    RowBox[{"p321", "=", "0.4"}], ";"}], "\n", 
   RowBox[{
    RowBox[{"p322", "=", "0.35"}], ";"}], "\[IndentingNewLine]", 
   RowBox[{
    RowBox[{"q1", "=", "0.25"}], ";"}], " ", "\[IndentingNewLine]", 
   RowBox[{
    RowBox[{"q31", "=", "0.4"}], ";"}], "\[IndentingNewLine]", 
   RowBox[{
    RowBox[{"q32", "=", "0.35"}], ";"}], "\[IndentingNewLine]", 
   RowBox[{
    RowBox[{"p5", "=", 
     RowBox[{"q5", "=", "0.6"}]}], ";"}], " ", "\[IndentingNewLine]", 
   RowBox[{
    RowBox[{"p6", "=", 
     RowBox[{"q6", "=", 
      RowBox[{"1.", "/", "3"}]}]}], ";"}], " ", "\[IndentingNewLine]", 
   RowBox[{
    RowBox[{"cHS2", "=", 
     RowBox[{
      RowBox[{"2.55", "*", 
       RowBox[{"(", 
        RowBox[{
         RowBox[{
          RowBox[{"(", 
           RowBox[{"91.75", "-", "85.15833"}], ")"}], "*", "0.277626194"}], 
         "+", 
         RowBox[{
          RowBox[{"(", 
           RowBox[{"94.93333", "-", "92.93333"}], ")"}], "*", 
          RowBox[{"(", 
           RowBox[{"1", "-", "0.277626194"}], ")"}]}]}], ")"}]}], "+", 
      "1.60"}]}], ";"}], " ", "\[IndentingNewLine]", 
   RowBox[{
    RowBox[{"cGP", "=", "39."}], ";"}], "\[IndentingNewLine]", 
   RowBox[{
    RowBox[{"c999", "=", 
     RowBox[{"c111", "=", "7.33"}]}], ";"}], "\[IndentingNewLine]", 
   RowBox[{
    RowBox[{"cHS2successSelfManage", "=", "25.033625"}], ";"}], 
   "\[IndentingNewLine]", 
   RowBox[{
    RowBox[{"cOtherwiseSelfManage", "=", "33.53913"}], ";"}], 
   "\[IndentingNewLine]", 
   RowBox[{
    RowBox[{"cHTR", "=", "47.49"}], ";"}], "\[IndentingNewLine]", 
   RowBox[{
    RowBox[{"c111paths", "=", "71.945"}], ";"}], "\[IndentingNewLine]", 
   RowBox[{
    RowBox[{"cSTC", "=", "257.34"}], ";"}], "\[IndentingNewLine]", 
   RowBox[{
    RowBox[{"cSTR", "=", "209.38"}], ";"}], "\[IndentingNewLine]", 
   RowBox[{
    RowBox[{"cEDHA", "=", "1478.13032"}], ";"}], "\[IndentingNewLine]", 
   RowBox[{
    RowBox[{"cED", "=", "168.89"}], ";"}], " "}]}]], "Input",
 CellChangeTimes->{{3.8448582650340595`*^9, 3.844858368349365*^9}, {
  3.8448584006150827`*^9, 3.8448584643044977`*^9}},
 CellLabel->"In[2]:=",ExpressionUUID->"d252cf24-bbb8-4e66-9ef5-0d5dbbe11619"]
}, Closed]],

Cell[CellGroupData[{

Cell["Fixed branches within the decision tree", "Subsection",
 CellChangeTimes->{{3.8443210105040565`*^9, 3.8443210131189184`*^9}, 
   3.8448589283768167`*^9},ExpressionUUID->"e426b5db-91da-4ed3-8f63-\
89319ae1a868"],

Cell[BoxData[
 RowBox[{
  RowBox[{"elements", "=", 
   RowBox[{"Table", "[", 
    RowBox[{
     RowBox[{"{", "i", "}"}], ",", 
     RowBox[{"{", 
      RowBox[{"i", ",", "30"}], "}"}]}], "]"}]}], ";"}]], "Input",
 CellLabel->"In[24]:=",ExpressionUUID->"55383e37-71a5-466a-bf5b-d0f47712ec5f"],

Cell[BoxData[{
 RowBox[{
  RowBox[{
   RowBox[{"Itprobs", "=", 
    RowBox[{"Itprob1", "=", 
     RowBox[{"Table", "[", 
      RowBox[{"1", ",", "30"}], "]"}]}]}], ";"}], " ", 
  "\[IndentingNewLine]"}], "\[IndentingNewLine]", 
 RowBox[{
  RowBox[{"Itprob2", "=", 
   RowBox[{"ReplacePart", "[", 
    RowBox[{"Itprobs", ",", 
     RowBox[{
      RowBox[{"Take", "[", 
       RowBox[{"elements", ",", 
        RowBox[{"{", 
         RowBox[{"1", ",", "10"}], "}"}]}], "]"}], "->", "p11"}]}], "]"}]}], 
  ";"}], "\[IndentingNewLine]", 
 RowBox[{
  RowBox[{"Itprob2", "=", 
   RowBox[{"ReplacePart", "[", 
    RowBox[{"Itprob2", ",", 
     RowBox[{
      RowBox[{"Take", "[", 
       RowBox[{"elements", ",", 
        RowBox[{"{", 
         RowBox[{"11", ",", "20"}], "}"}]}], "]"}], "->", "p12"}]}], "]"}]}], 
  ";"}], "\[IndentingNewLine]", 
 RowBox[{
  RowBox[{
   RowBox[{"Itprob2", "=", 
    RowBox[{"ReplacePart", "[", 
     RowBox[{"Itprob2", ",", 
      RowBox[{
       RowBox[{"Take", "[", 
        RowBox[{"elements", ",", 
         RowBox[{"{", 
          RowBox[{"21", ",", "30"}], "}"}]}], "]"}], "->", 
       RowBox[{"1", "-", "p11", "-", "p12"}]}]}], "]"}]}], ";"}], 
  "\[IndentingNewLine]", 
  RowBox[{"(*", "\[IndentingNewLine]", 
   RowBox[{
    RowBox[{"Itprob3", "=", 
     RowBox[{"ReplacePart", "[", 
      RowBox[{"Itprobs", ",", 
       RowBox[{
        RowBox[{"Take", "[", 
         RowBox[{"elements", ",", 
          RowBox[{"{", 
           RowBox[{"1", ",", "9"}], "}"}]}], "]"}], "->", "p21"}]}], "]"}]}], 
    ";", "\[IndentingNewLine]", 
    RowBox[{"Itprob3", "=", 
     RowBox[{"ReplacePart", "[", 
      RowBox[{"Itprob3", ",", 
       RowBox[{"10", "->", 
        RowBox[{"1", "-", "p21"}]}]}], "]"}]}], ";", "\[IndentingNewLine]", 
    RowBox[{"Itprob3", "=", 
     RowBox[{"ReplacePart", "[", 
      RowBox[{"Itprob3", ",", 
       RowBox[{
        RowBox[{"Take", "[", 
         RowBox[{"elements", ",", 
          RowBox[{"{", 
           RowBox[{"11", ",", "19"}], "}"}]}], "]"}], "->", "p22"}]}], 
      "]"}]}], ";", "\[IndentingNewLine]", 
    RowBox[{"Itprob3", "=", 
     RowBox[{"ReplacePart", "[", 
      RowBox[{"Itprob3", ",", 
       RowBox[{"20", "->", 
        RowBox[{"1", "-", "p22"}]}]}], "]"}]}], ";", "\[IndentingNewLine]", 
    RowBox[{"Itprob3", "=", 
     RowBox[{"ReplacePart", "[", 
      RowBox[{"Itprob3", ",", 
       RowBox[{
        RowBox[{"Take", "[", 
         RowBox[{"elements", ",", 
          RowBox[{"{", 
           RowBox[{"21", ",", "29"}], "}"}]}], "]"}], "->", "p23"}]}], 
      "]"}]}], ";", "\[IndentingNewLine]", 
    RowBox[{"Itprob3", "=", 
     RowBox[{"ReplacePart", "[", 
      RowBox[{"Itprob3", ",", 
       RowBox[{"30", "->", 
        RowBox[{"1", "-", "p23"}]}]}], "]"}]}], ";"}], "\[IndentingNewLine]", 
   "*)"}]}], "\[IndentingNewLine]", 
 RowBox[{
  RowBox[{"Itprob4", "=", 
   RowBox[{"ReplacePart", "[", 
    RowBox[{"Itprobs", ",", 
     RowBox[{
      RowBox[{"Take", "[", 
       RowBox[{"elements", ",", 
        RowBox[{"{", 
         RowBox[{"1", ",", "4"}], "}"}]}], "]"}], "->", "p311"}]}], "]"}]}], 
  ";"}], "\[IndentingNewLine]", 
 RowBox[{
  RowBox[{"Itprob4", "=", 
   RowBox[{"ReplacePart", "[", 
    RowBox[{"Itprob4", ",", 
     RowBox[{
      RowBox[{"Take", "[", 
       RowBox[{"elements", ",", 
        RowBox[{"{", 
         RowBox[{"5", ",", "8"}], "}"}]}], "]"}], "->", "p312"}]}], "]"}]}], 
  ";"}], "\[IndentingNewLine]", 
 RowBox[{
  RowBox[{"Itprob4", "=", 
   RowBox[{"ReplacePart", "[", 
    RowBox[{"Itprob4", ",", 
     RowBox[{"9", "->", 
      RowBox[{"1", "-", "p311", "-", "p312"}]}]}], "]"}]}], 
  ";"}], "\[IndentingNewLine]", 
 RowBox[{
  RowBox[{"Itprob4", "=", 
   RowBox[{"ReplacePart", "[", 
    RowBox[{"Itprob4", ",", 
     RowBox[{
      RowBox[{"Take", "[", 
       RowBox[{"elements", ",", 
        RowBox[{"{", 
         RowBox[{"11", ",", "14"}], "}"}]}], "]"}], "->", "p321"}]}], "]"}]}],
   ";"}], "\[IndentingNewLine]", 
 RowBox[{
  RowBox[{"Itprob4", "=", 
   RowBox[{"ReplacePart", "[", 
    RowBox[{"Itprob4", ",", 
     RowBox[{
      RowBox[{"Take", "[", 
       RowBox[{"elements", ",", 
        RowBox[{"{", 
         RowBox[{"15", ",", "18"}], "}"}]}], "]"}], "->", "p322"}]}], "]"}]}],
   ";"}], "\[IndentingNewLine]", 
 RowBox[{
  RowBox[{"Itprob4", "=", 
   RowBox[{"ReplacePart", "[", 
    RowBox[{"Itprob4", ",", 
     RowBox[{"19", "->", 
      RowBox[{"1", "-", "p321", "-", "p322"}]}]}], "]"}]}], 
  ";"}], "\[IndentingNewLine]", 
 RowBox[{
  RowBox[{"Itprob4", "=", 
   RowBox[{"ReplacePart", "[", 
    RowBox[{"Itprob4", ",", 
     RowBox[{
      RowBox[{"Take", "[", 
       RowBox[{"elements", ",", 
        RowBox[{"{", 
         RowBox[{"21", ",", "24"}], "}"}]}], "]"}], "->", "p321"}]}], "]"}]}],
   ";"}], "\[IndentingNewLine]", 
 RowBox[{
  RowBox[{"Itprob4", "=", 
   RowBox[{"ReplacePart", "[", 
    RowBox[{"Itprob4", ",", 
     RowBox[{
      RowBox[{"Take", "[", 
       RowBox[{"elements", ",", 
        RowBox[{"{", 
         RowBox[{"25", ",", "28"}], "}"}]}], "]"}], "->", "p322"}]}], "]"}]}],
   ";"}], "\[IndentingNewLine]", 
 RowBox[{
  RowBox[{
   RowBox[{"Itprob4", "=", 
    RowBox[{"ReplacePart", "[", 
     RowBox[{"Itprob4", ",", 
      RowBox[{"29", "->", 
       RowBox[{"1", "-", "p321", "-", "p322"}]}]}], "]"}]}], ";"}], 
  "\[IndentingNewLine]"}], "\[IndentingNewLine]", 
 RowBox[{
  RowBox[{"Itprob5", "=", 
   RowBox[{"ReplacePart", "[", 
    RowBox[{"Itprobs", ",", 
     RowBox[{
      RowBox[{"Take", "[", 
       RowBox[{"elements", ",", 
        RowBox[{"{", 
         RowBox[{"1", ",", "3"}], "}"}]}], "]"}], "->", "p4"}]}], "]"}]}], 
  ";"}], "\[IndentingNewLine]", 
 RowBox[{
  RowBox[{"Itprob5", "=", 
   RowBox[{"ReplacePart", "[", 
    RowBox[{"Itprob5", ",", 
     RowBox[{"4", "->", 
      RowBox[{"1", "-", "p4"}]}]}], "]"}]}], ";"}], "\[IndentingNewLine]", 
 RowBox[{
  RowBox[{"Itprob5", "=", 
   RowBox[{"ReplacePart", "[", 
    RowBox[{"Itprob5", ",", 
     RowBox[{
      RowBox[{"Take", "[", 
       RowBox[{"elements", ",", 
        RowBox[{"{", 
         RowBox[{"5", ",", "7"}], "}"}]}], "]"}], "->", "p4"}]}], "]"}]}], 
  ";"}], "\[IndentingNewLine]", 
 RowBox[{
  RowBox[{"Itprob5", "=", 
   RowBox[{"ReplacePart", "[", 
    RowBox[{"Itprob5", ",", 
     RowBox[{"8", "->", 
      RowBox[{"1", "-", "p4"}]}]}], "]"}]}], ";"}], "\[IndentingNewLine]", 
 RowBox[{
  RowBox[{"Itprob5", "=", 
   RowBox[{"ReplacePart", "[", 
    RowBox[{"Itprob5", ",", 
     RowBox[{
      RowBox[{"Take", "[", 
       RowBox[{"elements", ",", 
        RowBox[{"{", 
         RowBox[{"11", ",", "13"}], "}"}]}], "]"}], "->", "p4"}]}], "]"}]}], 
  ";"}], "\[IndentingNewLine]", 
 RowBox[{
  RowBox[{"Itprob5", "=", 
   RowBox[{"ReplacePart", "[", 
    RowBox[{"Itprob5", ",", 
     RowBox[{"14", "->", 
      RowBox[{"1", "-", "p4"}]}]}], "]"}]}], ";"}], "\[IndentingNewLine]", 
 RowBox[{
  RowBox[{"Itprob5", "=", 
   RowBox[{"ReplacePart", "[", 
    RowBox[{"Itprob5", ",", 
     RowBox[{
      RowBox[{"Take", "[", 
       RowBox[{"elements", ",", 
        RowBox[{"{", 
         RowBox[{"15", ",", "17"}], "}"}]}], "]"}], "->", "p4"}]}], "]"}]}], 
  ";"}], "\[IndentingNewLine]", 
 RowBox[{
  RowBox[{"Itprob5", "=", 
   RowBox[{"ReplacePart", "[", 
    RowBox[{"Itprob5", ",", 
     RowBox[{"18", "->", 
      RowBox[{"1", "-", "p4"}]}]}], "]"}]}], ";"}], "\[IndentingNewLine]", 
 RowBox[{
  RowBox[{"Itprob5", "=", 
   RowBox[{"ReplacePart", "[", 
    RowBox[{"Itprob5", ",", 
     RowBox[{
      RowBox[{"Take", "[", 
       RowBox[{"elements", ",", 
        RowBox[{"{", 
         RowBox[{"21", ",", "23"}], "}"}]}], "]"}], "->", "p4"}]}], "]"}]}], 
  ";"}], "\[IndentingNewLine]", 
 RowBox[{
  RowBox[{"Itprob5", "=", 
   RowBox[{"ReplacePart", "[", 
    RowBox[{"Itprob5", ",", 
     RowBox[{"24", "->", 
      RowBox[{"1", "-", "p4"}]}]}], "]"}]}], ";"}], "\[IndentingNewLine]", 
 RowBox[{
  RowBox[{"Itprob5", "=", 
   RowBox[{"ReplacePart", "[", 
    RowBox[{"Itprob5", ",", 
     RowBox[{
      RowBox[{"Take", "[", 
       RowBox[{"elements", ",", 
        RowBox[{"{", 
         RowBox[{"25", ",", "27"}], "}"}]}], "]"}], "->", "p4"}]}], "]"}]}], 
  ";"}], "\[IndentingNewLine]", 
 RowBox[{
  RowBox[{
   RowBox[{"Itprob5", "=", 
    RowBox[{"ReplacePart", "[", 
     RowBox[{"Itprob5", ",", 
      RowBox[{"28", "->", 
       RowBox[{"1", "-", "p4"}]}]}], "]"}]}], ";"}], 
  "\[IndentingNewLine]"}], "\[IndentingNewLine]", 
 RowBox[{
  RowBox[{"Itprob6", "=", 
   RowBox[{"ReplacePart", "[", 
    RowBox[{"Itprobs", ",", 
     RowBox[{
      RowBox[{"{", 
       RowBox[{
        RowBox[{"{", "1", "}"}], ",", 
        RowBox[{"{", "2", "}"}]}], "}"}], "->", "p5"}]}], "]"}]}], 
  ";"}], "\[IndentingNewLine]", 
 RowBox[{
  RowBox[{"Itprob6", "=", 
   RowBox[{"ReplacePart", "[", 
    RowBox[{"Itprob6", ",", 
     RowBox[{"3", "->", 
      RowBox[{"1", "-", "p5"}]}]}], "]"}]}], ";"}], "\[IndentingNewLine]", 
 RowBox[{
  RowBox[{"Itprob6", "=", 
   RowBox[{"ReplacePart", "[", 
    RowBox[{"Itprob6", ",", 
     RowBox[{
      RowBox[{"{", 
       RowBox[{
        RowBox[{"{", "5", "}"}], ",", 
        RowBox[{"{", "6", "}"}]}], "}"}], "->", "p5"}]}], "]"}]}], 
  ";"}], "\[IndentingNewLine]", 
 RowBox[{
  RowBox[{"Itprob6", "=", 
   RowBox[{"ReplacePart", "[", 
    RowBox[{"Itprob6", ",", 
     RowBox[{"7", "->", 
      RowBox[{"1", "-", "p5"}]}]}], "]"}]}], ";"}], "\[IndentingNewLine]", 
 RowBox[{
  RowBox[{"Itprob6", "=", 
   RowBox[{"ReplacePart", "[", 
    RowBox[{"Itprob6", ",", 
     RowBox[{
      RowBox[{"{", 
       RowBox[{
        RowBox[{"{", "11", "}"}], ",", 
        RowBox[{"{", "12", "}"}]}], "}"}], "->", "p5"}]}], "]"}]}], 
  ";"}], "\[IndentingNewLine]", 
 RowBox[{
  RowBox[{"Itprob6", "=", 
   RowBox[{"ReplacePart", "[", 
    RowBox[{"Itprob6", ",", 
     RowBox[{"13", "->", 
      RowBox[{"1", "-", "p5"}]}]}], "]"}]}], ";"}], "\[IndentingNewLine]", 
 RowBox[{
  RowBox[{"Itprob6", "=", 
   RowBox[{"ReplacePart", "[", 
    RowBox[{"Itprob6", ",", 
     RowBox[{
      RowBox[{"{", 
       RowBox[{
        RowBox[{"{", "15", "}"}], ",", 
        RowBox[{"{", "16", "}"}]}], "}"}], "->", "p5"}]}], "]"}]}], 
  ";"}], "\[IndentingNewLine]", 
 RowBox[{
  RowBox[{"Itprob6", "=", 
   RowBox[{"ReplacePart", "[", 
    RowBox[{"Itprob6", ",", 
     RowBox[{"17", "->", 
      RowBox[{"1", "-", "p5"}]}]}], "]"}]}], ";"}], "\[IndentingNewLine]", 
 RowBox[{
  RowBox[{"Itprob6", "=", 
   RowBox[{"ReplacePart", "[", 
    RowBox[{"Itprob6", ",", 
     RowBox[{
      RowBox[{"{", 
       RowBox[{
        RowBox[{"{", "21", "}"}], ",", 
        RowBox[{"{", "22", "}"}]}], "}"}], "->", "p5"}]}], "]"}]}], 
  ";"}], "\[IndentingNewLine]", 
 RowBox[{
  RowBox[{"Itprob6", "=", 
   RowBox[{"ReplacePart", "[", 
    RowBox[{"Itprob6", ",", 
     RowBox[{"23", "->", 
      RowBox[{"1", "-", "p5"}]}]}], "]"}]}], ";"}], "\[IndentingNewLine]", 
 RowBox[{
  RowBox[{"Itprob6", "=", 
   RowBox[{"ReplacePart", "[", 
    RowBox[{"Itprob6", ",", 
     RowBox[{
      RowBox[{"{", 
       RowBox[{
        RowBox[{"{", "25", "}"}], ",", 
        RowBox[{"{", "26", "}"}]}], "}"}], "->", "p5"}]}], "]"}]}], 
  ";"}], "\[IndentingNewLine]", 
 RowBox[{
  RowBox[{
   RowBox[{"Itprob6", "=", 
    RowBox[{"ReplacePart", "[", 
     RowBox[{"Itprob6", ",", 
      RowBox[{"27", "->", 
       RowBox[{"1", "-", "p5"}]}]}], "]"}]}], ";"}], 
  "\[IndentingNewLine]"}], "\[IndentingNewLine]", 
 RowBox[{
  RowBox[{"Itprob7", "=", 
   RowBox[{"ReplacePart", "[", 
    RowBox[{"Itprobs", ",", 
     RowBox[{"1", "->", "p6"}]}], "]"}]}], ";"}], "\[IndentingNewLine]", 
 RowBox[{
  RowBox[{"Itprob7", "=", 
   RowBox[{"ReplacePart", "[", 
    RowBox[{"Itprob7", ",", 
     RowBox[{"2", "->", 
      RowBox[{"1", "-", "p6"}]}]}], "]"}]}], ";"}], "\[IndentingNewLine]", 
 RowBox[{
  RowBox[{"Itprob7", "=", 
   RowBox[{"ReplacePart", "[", 
    RowBox[{"Itprob7", ",", 
     RowBox[{"5", "->", "p6"}]}], "]"}]}], ";"}], "\[IndentingNewLine]", 
 RowBox[{
  RowBox[{"Itprob7", "=", 
   RowBox[{"ReplacePart", "[", 
    RowBox[{"Itprob7", ",", 
     RowBox[{"6", "->", 
      RowBox[{"1", "-", "p6"}]}]}], "]"}]}], ";"}], "\[IndentingNewLine]", 
 RowBox[{
  RowBox[{"Itprob7", "=", 
   RowBox[{"ReplacePart", "[", 
    RowBox[{"Itprob7", ",", 
     RowBox[{"11", "->", "p6"}]}], "]"}]}], ";"}], "\[IndentingNewLine]", 
 RowBox[{
  RowBox[{"Itprob7", "=", 
   RowBox[{"ReplacePart", "[", 
    RowBox[{"Itprob7", ",", 
     RowBox[{"12", "->", 
      RowBox[{"1", "-", "p6"}]}]}], "]"}]}], ";"}], "\[IndentingNewLine]", 
 RowBox[{
  RowBox[{"Itprob7", "=", 
   RowBox[{"ReplacePart", "[", 
    RowBox[{"Itprob7", ",", 
     RowBox[{"15", "->", "p6"}]}], "]"}]}], ";"}], "\[IndentingNewLine]", 
 RowBox[{
  RowBox[{"Itprob7", "=", 
   RowBox[{"ReplacePart", "[", 
    RowBox[{"Itprob7", ",", 
     RowBox[{"16", "->", 
      RowBox[{"1", "-", "p6"}]}]}], "]"}]}], ";"}], "\[IndentingNewLine]", 
 RowBox[{
  RowBox[{"Itprob7", "=", 
   RowBox[{"ReplacePart", "[", 
    RowBox[{"Itprob7", ",", 
     RowBox[{"21", "->", "p6"}]}], "]"}]}], ";"}], "\[IndentingNewLine]", 
 RowBox[{
  RowBox[{"Itprob7", "=", 
   RowBox[{"ReplacePart", "[", 
    RowBox[{"Itprob7", ",", 
     RowBox[{"22", "->", 
      RowBox[{"1", "-", "p6"}]}]}], "]"}]}], ";"}], "\[IndentingNewLine]", 
 RowBox[{
  RowBox[{"Itprob7", "=", 
   RowBox[{"ReplacePart", "[", 
    RowBox[{"Itprob7", ",", 
     RowBox[{"25", "->", "p6"}]}], "]"}]}], ";"}], "\[IndentingNewLine]", 
 RowBox[{
  RowBox[{"Itprob7", "=", 
   RowBox[{"ReplacePart", "[", 
    RowBox[{"Itprob7", ",", 
     RowBox[{"26", "->", 
      RowBox[{"1", "-", "p6"}]}]}], "]"}]}], ";"}]}], "Input",
 CellChangeTimes->{{3.844288710407232*^9, 3.8442887354548793`*^9}, {
   3.844288811952589*^9, 3.8442888146329536`*^9}, {3.8442888809359145`*^9, 
   3.8442888965690775`*^9}, {3.8442889889118414`*^9, 
   3.8442889960337095`*^9}, {3.844289043017435*^9, 3.8442890604697886`*^9}, {
   3.8443267485460043`*^9, 3.844327071012023*^9}, {3.844327114982681*^9, 
   3.844327197780796*^9}, {3.8443272432435284`*^9, 3.844327243702794*^9}, {
   3.84432736895817*^9, 3.8443274378524013`*^9}, {3.8443279828018007`*^9, 
   3.8443279945543175`*^9}, {3.8443280574561157`*^9, 
   3.8443280984823666`*^9}, {3.84432814699053*^9, 3.844328149252544*^9}, {
   3.844328184053007*^9, 3.844328184187854*^9}, {3.844329435439063*^9, 
   3.8443294468566027`*^9}, 3.8443294928416643`*^9, {3.8443295806201334`*^9, 
   3.8443295814082437`*^9}, {3.8443296280360785`*^9, 
   3.8443296955576477`*^9}, {3.8443300968751063`*^9, 3.844330151815141*^9}, {
   3.8443319380452394`*^9, 3.844331958856015*^9}, {3.8443319990825825`*^9, 
   3.8443320291839113`*^9}, {3.8443358695240583`*^9, 3.844335870237626*^9}, {
   3.8443359062584643`*^9, 3.8443359438860593`*^9}, {3.844341756371908*^9, 
   3.844341863246632*^9}, {3.8443419289067335`*^9, 3.844341973486477*^9}, {
   3.8443421905373816`*^9, 3.84434223495718*^9}, {3.844342365030057*^9, 
   3.8443425991397877`*^9}, {3.844342678405059*^9, 3.84434277847146*^9}, {
   3.8444570186452646`*^9, 3.8444570483359556`*^9}, {3.8444591506286097`*^9, 
   3.8444591513500175`*^9}, {3.8444597574822984`*^9, 
   3.8444597671990414`*^9}, {3.84446051515996*^9, 3.8444605241163006`*^9}, {
   3.8444605911958027`*^9, 3.844460678711545*^9}, {3.844460728720832*^9, 
   3.8444607505361614`*^9}, {3.8445456851048737`*^9, 3.84454571382561*^9}, {
   3.8445458023647327`*^9, 3.8445458399388885`*^9}, {3.844545935787096*^9, 
   3.844545966486277*^9}, {3.8445459965618706`*^9, 3.844546061786109*^9}, {
   3.844546103868783*^9, 3.8445461490777597`*^9}, 3.844858754063942*^9, {
   3.844858936584998*^9, 3.844858945021186*^9}, {3.844859051396554*^9, 
   3.844859055052635*^9}},
 CellLabel->"In[25]:=",ExpressionUUID->"3c2344de-c289-4b3c-95f0-376802b5bd00"],

Cell[BoxData[
 RowBox[{
  RowBox[{"(*", " ", 
   RowBox[{"Intervention", " ", "costs"}], " ", "*)"}], "\[IndentingNewLine]", 
  RowBox[{
   RowBox[{
    RowBox[{"Icosts", "=", 
     RowBox[{"Table", "[", 
      RowBox[{"0", ",", "30"}], "]"}]}], ";"}], "\[IndentingNewLine]", 
   "\[IndentingNewLine]", 
   RowBox[{
    RowBox[{"Icost1", "=", 
     RowBox[{"ReplacePart", "[", 
      RowBox[{"Icosts", ",", 
       RowBox[{"{", 
        RowBox[{"_", "->", "cHS2"}], "}"}]}], "]"}]}], ";"}], 
   "\[IndentingNewLine]", "\[IndentingNewLine]", 
   RowBox[{
    RowBox[{"Icost2", "=", 
     RowBox[{"ReplacePart", "[", 
      RowBox[{"Icosts", ",", 
       RowBox[{
        RowBox[{"Take", "[", 
         RowBox[{"elements", ",", 
          RowBox[{"{", 
           RowBox[{"1", ",", "10"}], "}"}]}], "]"}], "->", "cGP"}]}], "]"}]}],
     ";"}], "\[IndentingNewLine]", 
   RowBox[{
    RowBox[{"Icost2", "=", 
     RowBox[{"ReplacePart", "[", 
      RowBox[{"Icost2", ",", 
       RowBox[{
        RowBox[{"Take", "[", 
         RowBox[{"elements", ",", 
          RowBox[{"{", 
           RowBox[{"11", ",", "30"}], "}"}]}], "]"}], "->", "0"}]}], "]"}]}], 
    ";"}], "\[IndentingNewLine]", "\[IndentingNewLine]", 
   RowBox[{
    RowBox[{"Icost3", "=", 
     RowBox[{"ReplacePart", "[", 
      RowBox[{"Icosts", ",", 
       RowBox[{"{", 
        RowBox[{"_", "->", "0"}], "}"}]}], "]"}]}], ";"}], 
   "\[IndentingNewLine]", "\[IndentingNewLine]", 
   RowBox[{
    RowBox[{"Icost4", "=", 
     RowBox[{"ReplacePart", "[", 
      RowBox[{"Icosts", ",", 
       RowBox[{
        RowBox[{"Take", "[", 
         RowBox[{"elements", ",", 
          RowBox[{"{", 
           RowBox[{"1", ",", "4"}], "}"}]}], "]"}], "->", "c999"}]}], "]"}]}],
     ";"}], "\[IndentingNewLine]", 
   RowBox[{
    RowBox[{"Icost4", "=", 
     RowBox[{"ReplacePart", "[", 
      RowBox[{"Icost4", ",", 
       RowBox[{
        RowBox[{"Take", "[", 
         RowBox[{"elements", ",", 
          RowBox[{"{", 
           RowBox[{"5", ",", "8"}], "}"}]}], "]"}], "->", "c111"}]}], "]"}]}],
     ";"}], "\[IndentingNewLine]", 
   RowBox[{
    RowBox[{"Icost4", "=", 
     RowBox[{"ReplacePart", "[", 
      RowBox[{"Icost4", ",", 
       RowBox[{"9", "->", "cHS2successSelfManage"}]}], "]"}]}], ";"}], 
   "\[IndentingNewLine]", 
   RowBox[{
    RowBox[{"Icost4", "=", 
     RowBox[{"ReplacePart", "[", 
      RowBox[{"Icost4", ",", 
       RowBox[{
        RowBox[{"Take", "[", 
         RowBox[{"elements", ",", 
          RowBox[{"{", 
           RowBox[{"11", ",", "14"}], "}"}]}], "]"}], "->", "c999"}]}], 
      "]"}]}], ";"}], "\[IndentingNewLine]", 
   RowBox[{
    RowBox[{"Icost4", "=", 
     RowBox[{"ReplacePart", "[", 
      RowBox[{"Icost4", ",", 
       RowBox[{
        RowBox[{"Take", "[", 
         RowBox[{"elements", ",", 
          RowBox[{"{", 
           RowBox[{"15", ",", "18"}], "}"}]}], "]"}], "->", "c111"}]}], 
      "]"}]}], ";"}], "\[IndentingNewLine]", 
   RowBox[{
    RowBox[{"Icost4", "=", 
     RowBox[{"ReplacePart", "[", 
      RowBox[{"Icost4", ",", 
       RowBox[{"19", "->", "cOtherwiseSelfManage"}]}], "]"}]}], ";"}], 
   "\[IndentingNewLine]", 
   RowBox[{
    RowBox[{"Icost4", "=", 
     RowBox[{"ReplacePart", "[", 
      RowBox[{"Icost4", ",", 
       RowBox[{
        RowBox[{"Take", "[", 
         RowBox[{"elements", ",", 
          RowBox[{"{", 
           RowBox[{"21", ",", "24"}], "}"}]}], "]"}], "->", "c999"}]}], 
      "]"}]}], ";"}], "\[IndentingNewLine]", 
   RowBox[{
    RowBox[{"Icost4", "=", 
     RowBox[{"ReplacePart", "[", 
      RowBox[{"Icost4", ",", 
       RowBox[{
        RowBox[{"Take", "[", 
         RowBox[{"elements", ",", 
          RowBox[{"{", 
           RowBox[{"25", ",", "28"}], "}"}]}], "]"}], "->", "c111"}]}], 
      "]"}]}], ";"}], "\[IndentingNewLine]", 
   RowBox[{
    RowBox[{"Icost4", "=", 
     RowBox[{"ReplacePart", "[", 
      RowBox[{"Icost4", ",", 
       RowBox[{"29", "->", "cOtherwiseSelfManage"}]}], "]"}]}], ";"}], 
   "\[IndentingNewLine]", "\[IndentingNewLine]", 
   RowBox[{
    RowBox[{"Icost5", "=", 
     RowBox[{"ReplacePart", "[", 
      RowBox[{"Icosts", ",", 
       RowBox[{
        RowBox[{"Take", "[", 
         RowBox[{"elements", ",", 
          RowBox[{"{", 
           RowBox[{"1", ",", "3"}], "}"}]}], "]"}], "->", "0"}]}], "]"}]}], 
    ";"}], "\[IndentingNewLine]", 
   RowBox[{
    RowBox[{"Icost5", "=", 
     RowBox[{"ReplacePart", "[", 
      RowBox[{"Icost5", ",", 
       RowBox[{"4", "->", "cHTR"}]}], "]"}]}], ";"}], "\[IndentingNewLine]", 
   RowBox[{
    RowBox[{"Icost5", "=", 
     RowBox[{"ReplacePart", "[", 
      RowBox[{"Icost5", ",", 
       RowBox[{
        RowBox[{"Take", "[", 
         RowBox[{"elements", ",", 
          RowBox[{"{", 
           RowBox[{"5", ",", "7"}], "}"}]}], "]"}], "->", "c999"}]}], "]"}]}],
     ";"}], "\[IndentingNewLine]", 
   RowBox[{
    RowBox[{"Icost5", "=", 
     RowBox[{"ReplacePart", "[", 
      RowBox[{"Icost5", ",", 
       RowBox[{"8", "->", "c111paths"}]}], "]"}]}], ";"}], 
   "\[IndentingNewLine]", 
   RowBox[{
    RowBox[{"Icost5", "=", 
     RowBox[{"ReplacePart", "[", 
      RowBox[{"Icost5", ",", 
       RowBox[{
        RowBox[{"Take", "[", 
         RowBox[{"elements", ",", 
          RowBox[{"{", 
           RowBox[{"11", ",", "13"}], "}"}]}], "]"}], "->", "0"}]}], "]"}]}], 
    ";"}], "\[IndentingNewLine]", 
   RowBox[{
    RowBox[{"Icost5", "=", 
     RowBox[{"ReplacePart", "[", 
      RowBox[{"Icost5", ",", 
       RowBox[{"14", "->", "cHTR"}]}], "]"}]}], ";"}], "\[IndentingNewLine]", 
   RowBox[{
    RowBox[{"Icost5", "=", 
     RowBox[{"ReplacePart", "[", 
      RowBox[{"Icost5", ",", 
       RowBox[{
        RowBox[{"Take", "[", 
         RowBox[{"elements", ",", 
          RowBox[{"{", 
           RowBox[{"15", ",", "17"}], "}"}]}], "]"}], "->", "c999"}]}], 
      "]"}]}], ";"}], "\[IndentingNewLine]", 
   RowBox[{
    RowBox[{"Icost5", "=", 
     RowBox[{"ReplacePart", "[", 
      RowBox[{"Icost5", ",", 
       RowBox[{"18", "->", "c111paths"}]}], "]"}]}], ";"}], 
   "\[IndentingNewLine]", 
   RowBox[{
    RowBox[{"Icost5", "=", 
     RowBox[{"ReplacePart", "[", 
      RowBox[{"Icost5", ",", 
       RowBox[{
        RowBox[{"Take", "[", 
         RowBox[{"elements", ",", 
          RowBox[{"{", 
           RowBox[{"21", ",", "23"}], "}"}]}], "]"}], "->", "0"}]}], "]"}]}], 
    ";"}], "\[IndentingNewLine]", 
   RowBox[{
    RowBox[{"Icost5", "=", 
     RowBox[{"ReplacePart", "[", 
      RowBox[{"Icost5", ",", 
       RowBox[{"24", "->", "cHTR"}]}], "]"}]}], ";"}], "\[IndentingNewLine]", 
   RowBox[{
    RowBox[{"Icost5", "=", 
     RowBox[{"ReplacePart", "[", 
      RowBox[{"Icost5", ",", 
       RowBox[{
        RowBox[{"Take", "[", 
         RowBox[{"elements", ",", 
          RowBox[{"{", 
           RowBox[{"25", ",", "27"}], "}"}]}], "]"}], "->", "c999"}]}], 
      "]"}]}], ";"}], "\[IndentingNewLine]", 
   RowBox[{
    RowBox[{"Icost5", "=", 
     RowBox[{"ReplacePart", "[", 
      RowBox[{"Icost5", ",", 
       RowBox[{"28", "->", "c111paths"}]}], "]"}]}], ";"}], 
   "\[IndentingNewLine]", "\[IndentingNewLine]", 
   RowBox[{
    RowBox[{"Icost6", "=", 
     RowBox[{"ReplacePart", "[", 
      RowBox[{"Icosts", ",", 
       RowBox[{
        RowBox[{"{", 
         RowBox[{
          RowBox[{"{", "1", "}"}], ",", 
          RowBox[{"{", "2", "}"}]}], "}"}], "->", "cSTC"}]}], "]"}]}], ";"}], 
   "\[IndentingNewLine]", 
   RowBox[{
    RowBox[{"Icost6", "=", 
     RowBox[{"ReplacePart", "[", 
      RowBox[{"Icost6", ",", 
       RowBox[{"3", "->", "cSTR"}]}], "]"}]}], ";"}], "\[IndentingNewLine]", 
   RowBox[{
    RowBox[{"Icost6", "=", 
     RowBox[{"ReplacePart", "[", 
      RowBox[{"Icost6", ",", 
       RowBox[{
        RowBox[{"{", 
         RowBox[{
          RowBox[{"{", "5", "}"}], ",", 
          RowBox[{"{", "6", "}"}]}], "}"}], "->", "cSTC"}]}], "]"}]}], ";"}], 
   "\[IndentingNewLine]", 
   RowBox[{
    RowBox[{"Icost6", "=", 
     RowBox[{"ReplacePart", "[", 
      RowBox[{"Icost6", ",", 
       RowBox[{"7", "->", "cSTR"}]}], "]"}]}], ";"}], "\[IndentingNewLine]", 
   RowBox[{
    RowBox[{"Icost6", "=", 
     RowBox[{"ReplacePart", "[", 
      RowBox[{"Icost6", ",", 
       RowBox[{
        RowBox[{"{", 
         RowBox[{
          RowBox[{"{", "11", "}"}], ",", 
          RowBox[{"{", "12", "}"}]}], "}"}], "->", "cSTC"}]}], "]"}]}], ";"}],
    "\[IndentingNewLine]", 
   RowBox[{
    RowBox[{"Icost6", "=", 
     RowBox[{"ReplacePart", "[", 
      RowBox[{"Icost6", ",", 
       RowBox[{"13", "->", "cSTR"}]}], "]"}]}], ";"}], "\[IndentingNewLine]", 
   RowBox[{
    RowBox[{"Icost6", "=", 
     RowBox[{"ReplacePart", "[", 
      RowBox[{"Icost6", ",", 
       RowBox[{
        RowBox[{"{", 
         RowBox[{
          RowBox[{"{", "15", "}"}], ",", 
          RowBox[{"{", "16", "}"}]}], "}"}], "->", "cSTC"}]}], "]"}]}], ";"}],
    "\[IndentingNewLine]", 
   RowBox[{
    RowBox[{"Icost6", "=", 
     RowBox[{"ReplacePart", "[", 
      RowBox[{"Icost6", ",", 
       RowBox[{"17", "->", "cSTR"}]}], "]"}]}], ";"}], "\[IndentingNewLine]", 
   RowBox[{
    RowBox[{"Icost6", "=", 
     RowBox[{"ReplacePart", "[", 
      RowBox[{"Icost6", ",", 
       RowBox[{
        RowBox[{"{", 
         RowBox[{
          RowBox[{"{", "21", "}"}], ",", 
          RowBox[{"{", "22", "}"}]}], "}"}], "->", "cSTC"}]}], "]"}]}], ";"}],
    "\[IndentingNewLine]", 
   RowBox[{
    RowBox[{"Icost6", "=", 
     RowBox[{"ReplacePart", "[", 
      RowBox[{"Icost6", ",", 
       RowBox[{"23", "->", "cSTR"}]}], "]"}]}], ";"}], "\[IndentingNewLine]", 
   RowBox[{
    RowBox[{"Icost6", "=", 
     RowBox[{"ReplacePart", "[", 
      RowBox[{"Icost6", ",", 
       RowBox[{
        RowBox[{"{", 
         RowBox[{
          RowBox[{"{", "25", "}"}], ",", 
          RowBox[{"{", "26", "}"}]}], "}"}], "->", "cSTC"}]}], "]"}]}], ";"}],
    "\[IndentingNewLine]", 
   RowBox[{
    RowBox[{"Icost6", "=", 
     RowBox[{"ReplacePart", "[", 
      RowBox[{"Icost6", ",", 
       RowBox[{"27", "->", "cSTR"}]}], "]"}]}], ";"}], "\[IndentingNewLine]", 
   "\[IndentingNewLine]", 
   RowBox[{
    RowBox[{"Icost7", "=", 
     RowBox[{"ReplacePart", "[", 
      RowBox[{"Icosts", ",", 
       RowBox[{"1", "->", "cEDHA"}]}], "]"}]}], ";"}], "\[IndentingNewLine]", 
   RowBox[{
    RowBox[{"Icost7", "=", 
     RowBox[{"ReplacePart", "[", 
      RowBox[{"Icost7", ",", 
       RowBox[{"2", "->", "cED"}]}], "]"}]}], ";"}], "\[IndentingNewLine]", 
   RowBox[{
    RowBox[{"Icost7", "=", 
     RowBox[{"ReplacePart", "[", 
      RowBox[{"Icost7", ",", 
       RowBox[{"5", "->", "cEDHA"}]}], "]"}]}], ";"}], "\[IndentingNewLine]", 
   RowBox[{
    RowBox[{"Icost7", "=", 
     RowBox[{"ReplacePart", "[", 
      RowBox[{"Icost7", ",", 
       RowBox[{"6", "->", "cED"}]}], "]"}]}], ";"}], "\[IndentingNewLine]", 
   RowBox[{
    RowBox[{"Icost7", "=", 
     RowBox[{"ReplacePart", "[", 
      RowBox[{"Icost7", ",", 
       RowBox[{"11", "->", "cEDHA"}]}], "]"}]}], ";"}], "\[IndentingNewLine]", 
   RowBox[{
    RowBox[{"Icost7", "=", 
     RowBox[{"ReplacePart", "[", 
      RowBox[{"Icost7", ",", 
       RowBox[{"12", "->", "cED"}]}], "]"}]}], ";"}], "\[IndentingNewLine]", 
   RowBox[{
    RowBox[{"Icost7", "=", 
     RowBox[{"ReplacePart", "[", 
      RowBox[{"Icost7", ",", 
       RowBox[{"15", "->", "cEDHA"}]}], "]"}]}], ";"}], "\[IndentingNewLine]", 
   RowBox[{
    RowBox[{"Icost7", "=", 
     RowBox[{"ReplacePart", "[", 
      RowBox[{"Icost7", ",", 
       RowBox[{"16", "->", "cED"}]}], "]"}]}], ";"}], "\[IndentingNewLine]", 
   RowBox[{
    RowBox[{"Icost7", "=", 
     RowBox[{"ReplacePart", "[", 
      RowBox[{"Icost7", ",", 
       RowBox[{"21", "->", "cEDHA"}]}], "]"}]}], ";"}], "\[IndentingNewLine]", 
   RowBox[{
    RowBox[{"Icost7", "=", 
     RowBox[{"ReplacePart", "[", 
      RowBox[{"Icost7", ",", 
       RowBox[{"22", "->", "cED"}]}], "]"}]}], ";"}], "\[IndentingNewLine]", 
   RowBox[{
    RowBox[{"Icost7", "=", 
     RowBox[{"ReplacePart", "[", 
      RowBox[{"Icost7", ",", 
       RowBox[{"25", "->", "cEDHA"}]}], "]"}]}], ";"}], "\[IndentingNewLine]", 
   RowBox[{
    RowBox[{"Icost7", "=", 
     RowBox[{"ReplacePart", "[", 
      RowBox[{"Icost7", ",", 
       RowBox[{"26", "->", "cED"}]}], "]"}]}], ";"}]}]}]], "Input",
 CellChangeTimes->{{3.844288710407232*^9, 3.8442887354548793`*^9}, {
   3.844288811952589*^9, 3.8442888146329536`*^9}, {3.8442888809359145`*^9, 
   3.8442888965690775`*^9}, {3.8442889889118414`*^9, 
   3.8442889960337095`*^9}, {3.844289043017435*^9, 3.8442890604697886`*^9}, {
   3.8443267485460043`*^9, 3.844327071012023*^9}, {3.844327114982681*^9, 
   3.844327197780796*^9}, {3.8443272432435284`*^9, 3.844327243702794*^9}, {
   3.84432736895817*^9, 3.8443274378524013`*^9}, {3.8443279828018007`*^9, 
   3.8443279945543175`*^9}, {3.8443280574561157`*^9, 
   3.8443280984823666`*^9}, {3.84432814699053*^9, 3.844328149252544*^9}, {
   3.844328184053007*^9, 3.844328184187854*^9}, {3.844329435439063*^9, 
   3.8443294468566027`*^9}, 3.8443294928416643`*^9, {3.8443295806201334`*^9, 
   3.8443295814082437`*^9}, {3.8443296280360785`*^9, 
   3.8443296955576477`*^9}, {3.8443300968751063`*^9, 3.844330151815141*^9}, {
   3.8443319380452394`*^9, 3.844331958856015*^9}, {3.8443319990825825`*^9, 
   3.8443320291839113`*^9}, {3.8443358695240583`*^9, 3.844335870237626*^9}, {
   3.8443359062584643`*^9, 3.8443359438860593`*^9}, {3.844341756371908*^9, 
   3.844341863246632*^9}, {3.8443419289067335`*^9, 3.844341973486477*^9}, {
   3.8443421905373816`*^9, 3.84434223495718*^9}, {3.844342365030057*^9, 
   3.8443425991397877`*^9}, {3.844342678405059*^9, 3.84434277847146*^9}, {
   3.8443428536844206`*^9, 3.844342859631377*^9}, 3.844430631807911*^9, {
   3.8444306652239714`*^9, 3.8444306998519115`*^9}, {3.8444307300920024`*^9, 
   3.8444309261319404`*^9}, 3.844430956479539*^9, {3.8444309929903145`*^9, 
   3.8444310333343143`*^9}, {3.8444310645594873`*^9, 
   3.8444311535631866`*^9}, {3.844431533727129*^9, 3.8444316536671696`*^9}, {
   3.8444561035015574`*^9, 3.844456218430721*^9}, {3.8444562633909454`*^9, 
   3.8444562951854725`*^9}, {3.844456352852626*^9, 3.8444565040681105`*^9}, {
   3.844456570765587*^9, 3.8444567790131855`*^9}, {3.844457058898675*^9, 
   3.8444570597051473`*^9}, {3.844586081430194*^9, 3.8445860858857536`*^9}},
 CellLabel->"In[74]:=",ExpressionUUID->"b5285d5e-1630-4c6c-b1fe-31504ea5a96c"],

Cell[BoxData[
 RowBox[{
  RowBox[{"(*", " ", 
   RowBox[{"Standard", " ", "Care", " ", "transition", " ", "probabilities"}],
    " ", "*)"}], "\[IndentingNewLine]", 
  RowBox[{
   RowBox[{
    RowBox[{"SCtprobs", "=", 
     RowBox[{"SCtprob1", "=", 
      RowBox[{"Table", "[", 
       RowBox[{"1", ",", "20"}], "]"}]}]}], ";"}], "\[IndentingNewLine]", 
   "\[IndentingNewLine]", 
   RowBox[{
    RowBox[{"SCtprob2", "=", 
     RowBox[{"ReplacePart", "[", 
      RowBox[{"SCtprobs", ",", 
       RowBox[{
        RowBox[{"Take", "[", 
         RowBox[{"elements", ",", 
          RowBox[{"{", 
           RowBox[{"1", ",", "10"}], "}"}]}], "]"}], "->", "q1"}]}], "]"}]}], 
    ";"}], "\[IndentingNewLine]", 
   RowBox[{
    RowBox[{"SCtprob2", "=", 
     RowBox[{"ReplacePart", "[", 
      RowBox[{"SCtprob2", ",", 
       RowBox[{
        RowBox[{"Take", "[", 
         RowBox[{"elements", ",", 
          RowBox[{"{", 
           RowBox[{"11", ",", "20"}], "}"}]}], "]"}], "->", 
        RowBox[{"1", "-", "q1"}]}]}], "]"}]}], ";"}], "\[IndentingNewLine]", 
   RowBox[{"(*", "\[IndentingNewLine]", 
    RowBox[{
     RowBox[{"SCtprob3", "=", 
      RowBox[{"ReplacePart", "[", 
       RowBox[{"SCtprobs", ",", 
        RowBox[{
         RowBox[{"Take", "[", 
          RowBox[{"elements", ",", 
           RowBox[{"{", 
            RowBox[{"1", ",", "9"}], "}"}]}], "]"}], "->", "q21"}]}], "]"}]}],
      ";", "\[IndentingNewLine]", 
     RowBox[{"SCtprob3", "=", 
      RowBox[{"ReplacePart", "[", 
       RowBox[{"SCtprob3", ",", 
        RowBox[{"10", "->", 
         RowBox[{"1", "-", "q21"}]}]}], "]"}]}], ";", "\[IndentingNewLine]", 
     RowBox[{"SCtprob3", "=", 
      RowBox[{"ReplacePart", "[", 
       RowBox[{"SCtprob3", ",", 
        RowBox[{
         RowBox[{"Take", "[", 
          RowBox[{"elements", ",", 
           RowBox[{"{", 
            RowBox[{"11", ",", "19"}], "}"}]}], "]"}], "->", "q22"}]}], 
       "]"}]}], ";", "\[IndentingNewLine]", 
     RowBox[{"SCtprob3", "=", 
      RowBox[{"ReplacePart", "[", 
       RowBox[{"SCtprob3", ",", 
        RowBox[{"20", "->", 
         RowBox[{"1", "-", "q22"}]}]}], "]"}]}], ";"}], "\[IndentingNewLine]",
     "*)"}], "\[IndentingNewLine]", 
   RowBox[{
    RowBox[{"SCtprob4", "=", 
     RowBox[{"ReplacePart", "[", 
      RowBox[{"SCtprobs", ",", 
       RowBox[{
        RowBox[{"Take", "[", 
         RowBox[{"elements", ",", 
          RowBox[{"{", 
           RowBox[{"1", ",", "4"}], "}"}]}], "]"}], "->", "q31"}]}], "]"}]}], 
    ";"}], "\[IndentingNewLine]", 
   RowBox[{
    RowBox[{"SCtprob4", "=", 
     RowBox[{"ReplacePart", "[", 
      RowBox[{"SCtprob4", ",", 
       RowBox[{
        RowBox[{"Take", "[", 
         RowBox[{"elements", ",", 
          RowBox[{"{", 
           RowBox[{"5", ",", "8"}], "}"}]}], "]"}], "->", "q32"}]}], "]"}]}], 
    ";"}], "\[IndentingNewLine]", 
   RowBox[{
    RowBox[{"SCtprob4", "=", 
     RowBox[{"ReplacePart", "[", 
      RowBox[{"SCtprob4", ",", 
       RowBox[{"9", "->", 
        RowBox[{"1", "-", "q31", "-", "q32"}]}]}], "]"}]}], ";"}], 
   "\[IndentingNewLine]", 
   RowBox[{
    RowBox[{"SCtprob4", "=", 
     RowBox[{"ReplacePart", "[", 
      RowBox[{"SCtprob4", ",", 
       RowBox[{
        RowBox[{"Take", "[", 
         RowBox[{"elements", ",", 
          RowBox[{"{", 
           RowBox[{"11", ",", "14"}], "}"}]}], "]"}], "->", "q31"}]}], 
      "]"}]}], ";"}], "\[IndentingNewLine]", 
   RowBox[{
    RowBox[{"SCtprob4", "=", 
     RowBox[{"ReplacePart", "[", 
      RowBox[{"SCtprob4", ",", 
       RowBox[{
        RowBox[{"Take", "[", 
         RowBox[{"elements", ",", 
          RowBox[{"{", 
           RowBox[{"15", ",", "18"}], "}"}]}], "]"}], "->", "q32"}]}], 
      "]"}]}], ";"}], "\[IndentingNewLine]", 
   RowBox[{
    RowBox[{"SCtprob4", "=", 
     RowBox[{"ReplacePart", "[", 
      RowBox[{"SCtprob4", ",", 
       RowBox[{"19", "->", 
        RowBox[{"1", "-", "q31", "-", "q32"}]}]}], "]"}]}], ";"}], 
   "\[IndentingNewLine]", "\[IndentingNewLine]", 
   RowBox[{
    RowBox[{"SCtprob5", "=", 
     RowBox[{"ReplacePart", "[", 
      RowBox[{"SCtprobs", ",", 
       RowBox[{
        RowBox[{"Take", "[", 
         RowBox[{"elements", ",", 
          RowBox[{"{", 
           RowBox[{"1", ",", "3"}], "}"}]}], "]"}], "->", "q4"}]}], "]"}]}], 
    ";"}], "\[IndentingNewLine]", 
   RowBox[{
    RowBox[{"SCtprob5", "=", 
     RowBox[{"ReplacePart", "[", 
      RowBox[{"SCtprob5", ",", 
       RowBox[{"4", "->", 
        RowBox[{"1", "-", "q4"}]}]}], "]"}]}], ";"}], "\[IndentingNewLine]", 
   RowBox[{
    RowBox[{"SCtprob5", "=", 
     RowBox[{"ReplacePart", "[", 
      RowBox[{"SCtprob5", ",", 
       RowBox[{
        RowBox[{"Take", "[", 
         RowBox[{"elements", ",", 
          RowBox[{"{", 
           RowBox[{"5", ",", "7"}], "}"}]}], "]"}], "->", "q4"}]}], "]"}]}], 
    ";"}], "\[IndentingNewLine]", 
   RowBox[{
    RowBox[{"SCtprob5", "=", 
     RowBox[{"ReplacePart", "[", 
      RowBox[{"SCtprob5", ",", 
       RowBox[{"8", "->", 
        RowBox[{"1", "-", "q4"}]}]}], "]"}]}], ";"}], "\[IndentingNewLine]", 
   RowBox[{
    RowBox[{"SCtprob5", "=", 
     RowBox[{"ReplacePart", "[", 
      RowBox[{"SCtprob5", ",", 
       RowBox[{
        RowBox[{"Take", "[", 
         RowBox[{"elements", ",", 
          RowBox[{"{", 
           RowBox[{"11", ",", "13"}], "}"}]}], "]"}], "->", "q4"}]}], "]"}]}],
     ";"}], "\[IndentingNewLine]", 
   RowBox[{
    RowBox[{"SCtprob5", "=", 
     RowBox[{"ReplacePart", "[", 
      RowBox[{"SCtprob5", ",", 
       RowBox[{"14", "->", 
        RowBox[{"1", "-", "q4"}]}]}], "]"}]}], ";"}], "\[IndentingNewLine]", 
   RowBox[{
    RowBox[{"SCtprob5", "=", 
     RowBox[{"ReplacePart", "[", 
      RowBox[{"SCtprob5", ",", 
       RowBox[{
        RowBox[{"Take", "[", 
         RowBox[{"elements", ",", 
          RowBox[{"{", 
           RowBox[{"15", ",", "17"}], "}"}]}], "]"}], "->", "q4"}]}], "]"}]}],
     ";"}], "\[IndentingNewLine]", 
   RowBox[{
    RowBox[{"SCtprob5", "=", 
     RowBox[{"ReplacePart", "[", 
      RowBox[{"SCtprob5", ",", 
       RowBox[{"18", "->", 
        RowBox[{"1", "-", "q4"}]}]}], "]"}]}], ";"}], "\[IndentingNewLine]", 
   "\[IndentingNewLine]", 
   RowBox[{
    RowBox[{"SCtprob6", "=", 
     RowBox[{"ReplacePart", "[", 
      RowBox[{"SCtprobs", ",", 
       RowBox[{
        RowBox[{"{", 
         RowBox[{
          RowBox[{"{", "1", "}"}], ",", 
          RowBox[{"{", "2", "}"}]}], "}"}], "->", "q5"}]}], "]"}]}], ";"}], 
   "\[IndentingNewLine]", 
   RowBox[{
    RowBox[{"SCtprob6", "=", 
     RowBox[{"ReplacePart", "[", 
      RowBox[{"SCtprob6", ",", 
       RowBox[{"3", "->", 
        RowBox[{"1", "-", "q5"}]}]}], "]"}]}], ";"}], "\[IndentingNewLine]", 
   RowBox[{
    RowBox[{"SCtprob6", "=", 
     RowBox[{"ReplacePart", "[", 
      RowBox[{"SCtprob6", ",", 
       RowBox[{
        RowBox[{"{", 
         RowBox[{
          RowBox[{"{", "5", "}"}], ",", 
          RowBox[{"{", "6", "}"}]}], "}"}], "->", "q5"}]}], "]"}]}], ";"}], 
   "\[IndentingNewLine]", 
   RowBox[{
    RowBox[{"SCtprob6", "=", 
     RowBox[{"ReplacePart", "[", 
      RowBox[{"SCtprob6", ",", 
       RowBox[{"7", "->", 
        RowBox[{"1", "-", "q5"}]}]}], "]"}]}], ";"}], "\[IndentingNewLine]", 
   RowBox[{
    RowBox[{"SCtprob6", "=", 
     RowBox[{"ReplacePart", "[", 
      RowBox[{"SCtprob6", ",", 
       RowBox[{
        RowBox[{"{", 
         RowBox[{
          RowBox[{"{", "11", "}"}], ",", 
          RowBox[{"{", "12", "}"}]}], "}"}], "->", "q5"}]}], "]"}]}], ";"}], 
   "\[IndentingNewLine]", 
   RowBox[{
    RowBox[{"SCtprob6", "=", 
     RowBox[{"ReplacePart", "[", 
      RowBox[{"SCtprob6", ",", 
       RowBox[{"13", "->", 
        RowBox[{"1", "-", "q5"}]}]}], "]"}]}], ";"}], "\[IndentingNewLine]", 
   RowBox[{
    RowBox[{"SCtprob6", "=", 
     RowBox[{"ReplacePart", "[", 
      RowBox[{"SCtprob6", ",", 
       RowBox[{
        RowBox[{"{", 
         RowBox[{
          RowBox[{"{", "15", "}"}], ",", 
          RowBox[{"{", "16", "}"}]}], "}"}], "->", "q5"}]}], "]"}]}], ";"}], 
   "\[IndentingNewLine]", 
   RowBox[{
    RowBox[{"SCtprob6", "=", 
     RowBox[{"ReplacePart", "[", 
      RowBox[{"SCtprob6", ",", 
       RowBox[{"17", "->", 
        RowBox[{"1", "-", "q5"}]}]}], "]"}]}], ";"}], "\[IndentingNewLine]", 
   "\[IndentingNewLine]", 
   RowBox[{
    RowBox[{"SCtprob7", "=", 
     RowBox[{"ReplacePart", "[", 
      RowBox[{"SCtprobs", ",", 
       RowBox[{"1", "->", "q6"}]}], "]"}]}], ";"}], "\[IndentingNewLine]", 
   RowBox[{
    RowBox[{"SCtprob7", "=", 
     RowBox[{"ReplacePart", "[", 
      RowBox[{"SCtprob7", ",", 
       RowBox[{"2", "->", 
        RowBox[{"1", "-", "q6"}]}]}], "]"}]}], ";"}], "\[IndentingNewLine]", 
   RowBox[{
    RowBox[{"SCtprob7", "=", 
     RowBox[{"ReplacePart", "[", 
      RowBox[{"SCtprob7", ",", 
       RowBox[{"5", "->", "q6"}]}], "]"}]}], ";"}], "\[IndentingNewLine]", 
   RowBox[{
    RowBox[{"SCtprob7", "=", 
     RowBox[{"ReplacePart", "[", 
      RowBox[{"SCtprob7", ",", 
       RowBox[{"6", "->", 
        RowBox[{"1", "-", "q6"}]}]}], "]"}]}], ";"}], "\[IndentingNewLine]", 
   RowBox[{
    RowBox[{"SCtprob7", "=", 
     RowBox[{"ReplacePart", "[", 
      RowBox[{"SCtprob7", ",", 
       RowBox[{"11", "->", "q6"}]}], "]"}]}], ";"}], "\[IndentingNewLine]", 
   RowBox[{
    RowBox[{"SCtprob7", "=", 
     RowBox[{"ReplacePart", "[", 
      RowBox[{"SCtprob7", ",", 
       RowBox[{"12", "->", 
        RowBox[{"1", "-", "q6"}]}]}], "]"}]}], ";"}], "\[IndentingNewLine]", 
   RowBox[{
    RowBox[{"SCtprob7", "=", 
     RowBox[{"ReplacePart", "[", 
      RowBox[{"SCtprob7", ",", 
       RowBox[{"15", "->", "q6"}]}], "]"}]}], ";"}], "\[IndentingNewLine]", 
   RowBox[{
    RowBox[{"SCtprob7", "=", 
     RowBox[{"ReplacePart", "[", 
      RowBox[{"SCtprob7", ",", 
       RowBox[{"16", "->", 
        RowBox[{"1", "-", "q6"}]}]}], "]"}]}], ";"}]}]}]], "Input",
 CellChangeTimes->{{3.844288710407232*^9, 3.8442887354548793`*^9}, {
   3.844288811952589*^9, 3.8442888146329536`*^9}, {3.8442888809359145`*^9, 
   3.8442888965690775`*^9}, {3.8442889889118414`*^9, 
   3.8442889960337095`*^9}, {3.844289043017435*^9, 3.8442890604697886`*^9}, {
   3.8443267485460043`*^9, 3.844327071012023*^9}, {3.844327114982681*^9, 
   3.844327197780796*^9}, {3.8443272432435284`*^9, 3.844327243702794*^9}, {
   3.84432736895817*^9, 3.8443274378524013`*^9}, {3.8443279828018007`*^9, 
   3.8443279945543175`*^9}, {3.8443280574561157`*^9, 
   3.8443280984823666`*^9}, {3.84432814699053*^9, 3.844328149252544*^9}, {
   3.844328184053007*^9, 3.844328184187854*^9}, {3.844329435439063*^9, 
   3.8443294468566027`*^9}, 3.8443294928416643`*^9, {3.8443295806201334`*^9, 
   3.8443295814082437`*^9}, {3.8443296280360785`*^9, 
   3.8443296955576477`*^9}, {3.8443300968751063`*^9, 3.844330151815141*^9}, {
   3.8443319380452394`*^9, 3.844331958856015*^9}, {3.8443319990825825`*^9, 
   3.8443320291839113`*^9}, {3.8443358695240583`*^9, 3.844335870237626*^9}, {
   3.8443359062584643`*^9, 3.8443359438860593`*^9}, {3.844341756371908*^9, 
   3.844341863246632*^9}, {3.8443419289067335`*^9, 3.844341973486477*^9}, {
   3.8443421905373816`*^9, 3.84434223495718*^9}, {3.844342365030057*^9, 
   3.8443425991397877`*^9}, {3.844342678405059*^9, 3.84434277847146*^9}, {
   3.844456932147534*^9, 3.8444569393084116`*^9}, {3.844457087887899*^9, 
   3.8444571064022875`*^9}, {3.8444572023860035`*^9, 
   3.8444572602540216`*^9}, {3.844460544249293*^9, 3.844460564117093*^9}, {
   3.8444607728314137`*^9, 3.844460784514095*^9}, {3.8445125598346415`*^9, 
   3.844512559927704*^9}, {3.8445435778552656`*^9, 3.844543578387903*^9}, {
   3.8445437026751595`*^9, 3.844543725362656*^9}, {3.8445437795665145`*^9, 
   3.8445437853216553`*^9}, {3.8445438468836823`*^9, 3.844543849163454*^9}, {
   3.844543910276661*^9, 3.8445439468746214`*^9}, {3.844545458522215*^9, 
   3.8445455269806967`*^9}, {3.8445462345522757`*^9, 3.844546455401766*^9}, {
   3.8445465401722803`*^9, 3.8445465744860797`*^9}, {3.8445466264419937`*^9, 
   3.844546675590526*^9}, {3.844859085997324*^9, 3.8448590895164013`*^9}},
 CellLabel->
  "In[124]:=",ExpressionUUID->"0e6a2b83-848f-4418-ad52-1f3a0c60916d"],

Cell[BoxData[
 RowBox[{
  RowBox[{"(*", " ", 
   RowBox[{"Standard", " ", "Care", " ", "costs"}], " ", "*)"}], 
  "\[IndentingNewLine]", 
  RowBox[{
   RowBox[{
    RowBox[{"SCcosts", "=", 
     RowBox[{"Table", "[", 
      RowBox[{"0", ",", "20"}], "]"}]}], ";"}], "\[IndentingNewLine]", 
   "\[IndentingNewLine]", 
   RowBox[{
    RowBox[{"SCcost1", "=", "SCcosts"}], ";"}], "\[IndentingNewLine]", 
   RowBox[{
    RowBox[{"SCcost2", "=", 
     RowBox[{"ReplacePart", "[", 
      RowBox[{"SCcosts", ",", 
       RowBox[{
        RowBox[{"Take", "[", 
         RowBox[{"elements", ",", 
          RowBox[{"{", 
           RowBox[{"1", ",", "10"}], "}"}]}], "]"}], "->", "cGP"}]}], "]"}]}],
     ";"}], "\[IndentingNewLine]", 
   RowBox[{
    RowBox[{"SCcost3", "=", "SCcosts"}], ";"}], "\[IndentingNewLine]", 
   "\[IndentingNewLine]", 
   RowBox[{
    RowBox[{"SCcost4", "=", 
     RowBox[{"ReplacePart", "[", 
      RowBox[{"SCcosts", ",", 
       RowBox[{
        RowBox[{"Take", "[", 
         RowBox[{"elements", ",", 
          RowBox[{"{", 
           RowBox[{"1", ",", "4"}], "}"}]}], "]"}], "->", "c999"}]}], "]"}]}],
     ";"}], "\[IndentingNewLine]", 
   RowBox[{
    RowBox[{"SCcost4", "=", 
     RowBox[{"ReplacePart", "[", 
      RowBox[{"SCcost4", ",", 
       RowBox[{
        RowBox[{"Take", "[", 
         RowBox[{"elements", ",", 
          RowBox[{"{", 
           RowBox[{"5", ",", "8"}], "}"}]}], "]"}], "->", "c111"}]}], "]"}]}],
     ";"}], "\[IndentingNewLine]", 
   RowBox[{
    RowBox[{"SCcost4", "=", 
     RowBox[{"ReplacePart", "[", 
      RowBox[{"SCcost4", ",", 
       RowBox[{"9", "->", "cOtherwiseSelfManage"}]}], "]"}]}], ";"}], 
   "\[IndentingNewLine]", 
   RowBox[{
    RowBox[{"SCcost4", "=", 
     RowBox[{"ReplacePart", "[", 
      RowBox[{"SCcost4", ",", 
       RowBox[{
        RowBox[{"Take", "[", 
         RowBox[{"elements", ",", 
          RowBox[{"{", 
           RowBox[{"11", ",", "14"}], "}"}]}], "]"}], "->", "c999"}]}], 
      "]"}]}], ";"}], "\[IndentingNewLine]", 
   RowBox[{
    RowBox[{"SCcost4", "=", 
     RowBox[{"ReplacePart", "[", 
      RowBox[{"SCcost4", ",", 
       RowBox[{
        RowBox[{"Take", "[", 
         RowBox[{"elements", ",", 
          RowBox[{"{", 
           RowBox[{"15", ",", "18"}], "}"}]}], "]"}], "->", "c111"}]}], 
      "]"}]}], ";"}], "\[IndentingNewLine]", 
   RowBox[{
    RowBox[{"SCcost4", "=", 
     RowBox[{"ReplacePart", "[", 
      RowBox[{"SCcost4", ",", 
       RowBox[{"19", "->", "cOtherwiseSelfManage"}]}], "]"}]}], ";"}], 
   "\[IndentingNewLine]", "\[IndentingNewLine]", 
   RowBox[{
    RowBox[{"SCcost5", "=", 
     RowBox[{"ReplacePart", "[", 
      RowBox[{"SCcosts", ",", 
       RowBox[{
        RowBox[{"Take", "[", 
         RowBox[{"elements", ",", 
          RowBox[{"{", 
           RowBox[{"1", ",", "3"}], "}"}]}], "]"}], "->", "0"}]}], "]"}]}], 
    ";"}], "\[IndentingNewLine]", 
   RowBox[{
    RowBox[{"SCcost5", "=", 
     RowBox[{"ReplacePart", "[", 
      RowBox[{"SCcost5", ",", 
       RowBox[{"4", "->", "cHTR"}]}], "]"}]}], ";"}], "\[IndentingNewLine]", 
   RowBox[{
    RowBox[{"SCcost5", "=", 
     RowBox[{"ReplacePart", "[", 
      RowBox[{"SCcost5", ",", 
       RowBox[{
        RowBox[{"Take", "[", 
         RowBox[{"elements", ",", 
          RowBox[{"{", 
           RowBox[{"5", ",", "7"}], "}"}]}], "]"}], "->", "c999"}]}], "]"}]}],
     ";"}], "\[IndentingNewLine]", 
   RowBox[{
    RowBox[{"SCcost5", "=", 
     RowBox[{"ReplacePart", "[", 
      RowBox[{"SCcost5", ",", 
       RowBox[{"8", "->", "c111paths"}]}], "]"}]}], ";"}], 
   "\[IndentingNewLine]", 
   RowBox[{
    RowBox[{"SCcost5", "=", 
     RowBox[{"ReplacePart", "[", 
      RowBox[{"SCcost5", ",", 
       RowBox[{
        RowBox[{"Take", "[", 
         RowBox[{"elements", ",", 
          RowBox[{"{", 
           RowBox[{"11", ",", "13"}], "}"}]}], "]"}], "->", "0"}]}], "]"}]}], 
    ";"}], "\[IndentingNewLine]", 
   RowBox[{
    RowBox[{"SCcost5", "=", 
     RowBox[{"ReplacePart", "[", 
      RowBox[{"SCcost5", ",", 
       RowBox[{"14", "->", "cHTR"}]}], "]"}]}], ";"}], "\[IndentingNewLine]", 
   RowBox[{
    RowBox[{"SCcost5", "=", 
     RowBox[{"ReplacePart", "[", 
      RowBox[{"SCcost5", ",", 
       RowBox[{
        RowBox[{"Take", "[", 
         RowBox[{"elements", ",", 
          RowBox[{"{", 
           RowBox[{"15", ",", "17"}], "}"}]}], "]"}], "->", "c999"}]}], 
      "]"}]}], ";"}], "\[IndentingNewLine]", 
   RowBox[{
    RowBox[{"SCcost5", "=", 
     RowBox[{"ReplacePart", "[", 
      RowBox[{"SCcost5", ",", 
       RowBox[{"18", "->", "c111paths"}]}], "]"}]}], ";"}], 
   "\[IndentingNewLine]", "\[IndentingNewLine]", 
   RowBox[{
    RowBox[{"SCcost6", "=", 
     RowBox[{"ReplacePart", "[", 
      RowBox[{"SCcosts", ",", 
       RowBox[{
        RowBox[{"{", 
         RowBox[{
          RowBox[{"{", "1", "}"}], ",", 
          RowBox[{"{", "2", "}"}]}], "}"}], "->", "cSTC"}]}], "]"}]}], ";"}], 
   "\[IndentingNewLine]", 
   RowBox[{
    RowBox[{"SCcost6", "=", 
     RowBox[{"ReplacePart", "[", 
      RowBox[{"SCcost6", ",", 
       RowBox[{"3", "->", "cSTR"}]}], "]"}]}], ";"}], "\[IndentingNewLine]", 
   RowBox[{
    RowBox[{"SCcost6", "=", 
     RowBox[{"ReplacePart", "[", 
      RowBox[{"SCcost6", ",", 
       RowBox[{
        RowBox[{"{", 
         RowBox[{
          RowBox[{"{", "5", "}"}], ",", 
          RowBox[{"{", "6", "}"}]}], "}"}], "->", "cSTC"}]}], "]"}]}], ";"}], 
   "\[IndentingNewLine]", 
   RowBox[{
    RowBox[{"SCcost6", "=", 
     RowBox[{"ReplacePart", "[", 
      RowBox[{"SCcost6", ",", 
       RowBox[{"7", "->", "cSTR"}]}], "]"}]}], ";"}], "\[IndentingNewLine]", 
   RowBox[{
    RowBox[{"SCcost6", "=", 
     RowBox[{"ReplacePart", "[", 
      RowBox[{"SCcost6", ",", 
       RowBox[{
        RowBox[{"{", 
         RowBox[{
          RowBox[{"{", "11", "}"}], ",", 
          RowBox[{"{", "12", "}"}]}], "}"}], "->", "cSTC"}]}], "]"}]}], ";"}],
    "\[IndentingNewLine]", 
   RowBox[{
    RowBox[{"SCcost6", "=", 
     RowBox[{"ReplacePart", "[", 
      RowBox[{"SCcost6", ",", 
       RowBox[{"13", "->", "cSTR"}]}], "]"}]}], ";"}], "\[IndentingNewLine]", 
   RowBox[{
    RowBox[{"SCcost6", "=", 
     RowBox[{"ReplacePart", "[", 
      RowBox[{"SCcost6", ",", 
       RowBox[{
        RowBox[{"{", 
         RowBox[{
          RowBox[{"{", "15", "}"}], ",", 
          RowBox[{"{", "16", "}"}]}], "}"}], "->", "cSTC"}]}], "]"}]}], ";"}],
    "\[IndentingNewLine]", 
   RowBox[{
    RowBox[{"SCcost6", "=", 
     RowBox[{"ReplacePart", "[", 
      RowBox[{"SCcost6", ",", 
       RowBox[{"17", "->", "cSTR"}]}], "]"}]}], ";"}], "\[IndentingNewLine]", 
   "\[IndentingNewLine]", 
   RowBox[{
    RowBox[{"SCcost7", "=", 
     RowBox[{"ReplacePart", "[", 
      RowBox[{"SCcosts", ",", 
       RowBox[{"1", "->", "cEDHA"}]}], "]"}]}], ";"}], "\[IndentingNewLine]", 
   RowBox[{
    RowBox[{"SCcost7", "=", 
     RowBox[{"ReplacePart", "[", 
      RowBox[{"SCcost7", ",", 
       RowBox[{"2", "->", "cED"}]}], "]"}]}], ";"}], "\[IndentingNewLine]", 
   RowBox[{
    RowBox[{"SCcost7", "=", 
     RowBox[{"ReplacePart", "[", 
      RowBox[{"SCcost7", ",", 
       RowBox[{"5", "->", "cEDHA"}]}], "]"}]}], ";"}], "\[IndentingNewLine]", 
   RowBox[{
    RowBox[{"SCcost7", "=", 
     RowBox[{"ReplacePart", "[", 
      RowBox[{"SCcost7", ",", 
       RowBox[{"6", "->", "cED"}]}], "]"}]}], ";"}], "\[IndentingNewLine]", 
   RowBox[{
    RowBox[{"SCcost7", "=", 
     RowBox[{"ReplacePart", "[", 
      RowBox[{"SCcost7", ",", 
       RowBox[{"11", "->", "cEDHA"}]}], "]"}]}], ";"}], "\[IndentingNewLine]", 
   RowBox[{
    RowBox[{"SCcost7", "=", 
     RowBox[{"ReplacePart", "[", 
      RowBox[{"SCcost7", ",", 
       RowBox[{"12", "->", "cED"}]}], "]"}]}], ";"}], "\[IndentingNewLine]", 
   RowBox[{
    RowBox[{"SCcost7", "=", 
     RowBox[{"ReplacePart", "[", 
      RowBox[{"SCcost7", ",", 
       RowBox[{"15", "->", "cEDHA"}]}], "]"}]}], ";"}], "\[IndentingNewLine]", 
   RowBox[{
    RowBox[{"SCcost7", "=", 
     RowBox[{"ReplacePart", "[", 
      RowBox[{"SCcost7", ",", 
       RowBox[{"16", "->", "cED"}]}], "]"}]}], ";"}]}]}]], "Input",
 CellChangeTimes->{{3.844288710407232*^9, 3.8442887354548793`*^9}, {
   3.844288811952589*^9, 3.8442888146329536`*^9}, {3.8442888809359145`*^9, 
   3.8442888965690775`*^9}, {3.8442889889118414`*^9, 
   3.8442889960337095`*^9}, {3.844289043017435*^9, 3.8442890604697886`*^9}, {
   3.8443267485460043`*^9, 3.844327071012023*^9}, {3.844327114982681*^9, 
   3.844327197780796*^9}, {3.8443272432435284`*^9, 3.844327243702794*^9}, {
   3.84432736895817*^9, 3.8443274378524013`*^9}, {3.8443279828018007`*^9, 
   3.8443279945543175`*^9}, {3.8443280574561157`*^9, 
   3.8443280984823666`*^9}, {3.84432814699053*^9, 3.844328149252544*^9}, {
   3.844328184053007*^9, 3.844328184187854*^9}, {3.844329435439063*^9, 
   3.8443294468566027`*^9}, 3.8443294928416643`*^9, {3.8443295806201334`*^9, 
   3.8443295814082437`*^9}, {3.8443296280360785`*^9, 
   3.8443296955576477`*^9}, {3.8443300968751063`*^9, 3.844330151815141*^9}, {
   3.8443319380452394`*^9, 3.844331958856015*^9}, {3.8443319990825825`*^9, 
   3.8443320291839113`*^9}, {3.8443358695240583`*^9, 3.844335870237626*^9}, {
   3.8443359062584643`*^9, 3.8443359438860593`*^9}, {3.844341756371908*^9, 
   3.844341863246632*^9}, {3.8443419289067335`*^9, 3.844341973486477*^9}, {
   3.8443421905373816`*^9, 3.84434223495718*^9}, {3.844342365030057*^9, 
   3.8443425991397877`*^9}, {3.844342678405059*^9, 3.84434277847146*^9}, {
   3.8443428536844206`*^9, 3.844342859631377*^9}, 3.844430631807911*^9, {
   3.8444306652239714`*^9, 3.8444306998519115`*^9}, {3.8444307300920024`*^9, 
   3.8444309261319404`*^9}, 3.844430956479539*^9, {3.8444309929903145`*^9, 
   3.8444310333343143`*^9}, {3.8444310645594873`*^9, 
   3.8444311535631866`*^9}, {3.844431533727129*^9, 3.8444316536671696`*^9}, {
   3.8444561035015574`*^9, 3.844456218430721*^9}, {3.8444562633909454`*^9, 
   3.8444562951854725`*^9}, {3.844456352852626*^9, 3.8444565040681105`*^9}, {
   3.844456570765587*^9, 3.8444567790131855`*^9}, {3.844456950723898*^9, 
   3.844456954790659*^9}, {3.84445707992001*^9, 3.8444570814116254`*^9}, {
   3.844457298131225*^9, 3.844457336325234*^9}, {3.844584814084523*^9, 
   3.8445848245672026`*^9}, {3.8445848737786307`*^9, 
   3.8445849207799187`*^9}, {3.8445861232579885`*^9, 
   3.8445861323776226`*^9}, {3.8446710065911226`*^9, 3.844671058809754*^9}},
 CellLabel->
  "In[157]:=",ExpressionUUID->"e782e8d4-4b15-4df0-acce-f38889496f52"]
}, Closed]],

Cell[CellGroupData[{

Cell["Simulation", "Subsection",
 CellChangeTimes->{{3.8443210105040565`*^9, 3.8443210131189184`*^9}, {
  3.844859107318799*^9, 
  3.8448591088058333`*^9}},ExpressionUUID->"6d8806d3-c203-4ec7-8771-\
e354cacc25e2"],

Cell[BoxData[{
 RowBox[{
  RowBox[{"nsim", "=", "10000"}], ";"}], "\[IndentingNewLine]", 
 RowBox[{
  RowBox[{"dump", "=", 
   RowBox[{"Table", "[", 
    RowBox[{"0", ",", 
     RowBox[{"{", 
      RowBox[{"i", ",", "nsim"}], "}"}], ",", 
     RowBox[{"{", 
      RowBox[{"j", ",", "9"}], "}"}]}], "]"}]}], ";"}], "\[IndentingNewLine]", 
 RowBox[{
  RowBox[{"aa", "=", 
   RowBox[{"Table", "[", "\[IndentingNewLine]", 
    RowBox[{
     RowBox[{
      RowBox[{"rHS2", "=", 
       RowBox[{"First", "[", 
        RowBox[{"RandomVariate", "[", 
         RowBox[{
          RowBox[{"TriangularDistribution", "[", 
           RowBox[{
            RowBox[{"{", 
             RowBox[{"0", ",", "1.65"}], "}"}], ",", "0.75"}], "]"}], ",", 
          "1"}], "]"}], "]"}]}], ";", "   ", 
      RowBox[{"p21", "=", 
       RowBox[{"q21", "=", 
        RowBox[{"1", "-", 
         RowBox[{"Exp", "[", 
          RowBox[{"-", "rHS2"}], "]"}]}]}]}], ";", "\[IndentingNewLine]", 
      RowBox[{"rHS2e", "=", 
       RowBox[{"First", "[", 
        RowBox[{"RandomVariate", "[", 
         RowBox[{
          RowBox[{"TriangularDistribution", "[", 
           RowBox[{
            RowBox[{"{", 
             RowBox[{"0", ",", "1.65"}], "}"}], ",", "0.9"}], "]"}], ",", 
          "1"}], "]"}], "]"}]}], ";", "  ", 
      RowBox[{"p22", "=", 
       RowBox[{"1", "-", 
        RowBox[{"Exp", "[", 
         RowBox[{"-", "rHS2e"}], "]"}]}]}], ";", "\[IndentingNewLine]", 
      RowBox[{"rHS2f", "=", 
       RowBox[{"First", "[", 
        RowBox[{"RandomVariate", "[", 
         RowBox[{
          RowBox[{"TriangularDistribution", "[", 
           RowBox[{
            RowBox[{"{", 
             RowBox[{"0", ",", "1.65"}], "}"}], ",", "1.0"}], "]"}], ",", 
          "1"}], "]"}], "]"}]}], ";", "  ", 
      RowBox[{"p23", "=", 
       RowBox[{"q22", "=", 
        RowBox[{"1", "-", 
         RowBox[{"Exp", "[", 
          RowBox[{"-", "rHS2f"}], "]"}]}]}]}], ";", "\[IndentingNewLine]", 
      RowBox[{
       RowBox[{"dump", "\[LeftDoubleBracket]", 
        RowBox[{"i", ",", "1"}], "\[RightDoubleBracket]"}], "=", "rHS2"}], 
      ";", 
      RowBox[{
       RowBox[{"dump", "\[LeftDoubleBracket]", 
        RowBox[{"i", ",", "2"}], "\[RightDoubleBracket]"}], "=", "rHS2e"}], 
      ";", 
      RowBox[{
       RowBox[{"dump", "\[LeftDoubleBracket]", 
        RowBox[{"i", ",", "3"}], "\[RightDoubleBracket]"}], "=", "rHS2f"}], 
      ";", "\[IndentingNewLine]", "\[IndentingNewLine]", 
      RowBox[{"Itprob3", "=", 
       RowBox[{"ReplacePart", "[", 
        RowBox[{"Itprobs", ",", 
         RowBox[{
          RowBox[{"Take", "[", 
           RowBox[{"elements", ",", 
            RowBox[{"{", 
             RowBox[{"1", ",", "9"}], "}"}]}], "]"}], "->", "p21"}]}], 
        "]"}]}], ";", "\[IndentingNewLine]", 
      RowBox[{"Itprob3", "=", 
       RowBox[{"ReplacePart", "[", 
        RowBox[{"Itprob3", ",", 
         RowBox[{"10", "->", 
          RowBox[{"1", "-", "p21"}]}]}], "]"}]}], ";", "\[IndentingNewLine]", 
      RowBox[{"Itprob3", "=", 
       RowBox[{"ReplacePart", "[", 
        RowBox[{"Itprob3", ",", 
         RowBox[{
          RowBox[{"Take", "[", 
           RowBox[{"elements", ",", 
            RowBox[{"{", 
             RowBox[{"11", ",", "19"}], "}"}]}], "]"}], "->", "p22"}]}], 
        "]"}]}], ";", "\[IndentingNewLine]", 
      RowBox[{"Itprob3", "=", 
       RowBox[{"ReplacePart", "[", 
        RowBox[{"Itprob3", ",", 
         RowBox[{"20", "->", 
          RowBox[{"1", "-", "p22"}]}]}], "]"}]}], ";", "\[IndentingNewLine]", 
      RowBox[{"Itprob3", "=", 
       RowBox[{"ReplacePart", "[", 
        RowBox[{"Itprob3", ",", 
         RowBox[{
          RowBox[{"Take", "[", 
           RowBox[{"elements", ",", 
            RowBox[{"{", 
             RowBox[{"21", ",", "29"}], "}"}]}], "]"}], "->", "p23"}]}], 
        "]"}]}], ";", "\[IndentingNewLine]", 
      RowBox[{"Itprob3", "=", 
       RowBox[{"ReplacePart", "[", 
        RowBox[{"Itprob3", ",", 
         RowBox[{"30", "->", 
          RowBox[{"1", "-", "p23"}]}]}], "]"}]}], ";", "\[IndentingNewLine]", 
      RowBox[{"SCtprob3", "=", 
       RowBox[{"ReplacePart", "[", 
        RowBox[{"SCtprobs", ",", 
         RowBox[{
          RowBox[{"Take", "[", 
           RowBox[{"elements", ",", 
            RowBox[{"{", 
             RowBox[{"1", ",", "9"}], "}"}]}], "]"}], "->", "q21"}]}], 
        "]"}]}], ";", "\[IndentingNewLine]", 
      RowBox[{"SCtprob3", "=", 
       RowBox[{"ReplacePart", "[", 
        RowBox[{"SCtprob3", ",", 
         RowBox[{"10", "->", 
          RowBox[{"1", "-", "q21"}]}]}], "]"}]}], ";", "\[IndentingNewLine]", 
      RowBox[{"SCtprob3", "=", 
       RowBox[{"ReplacePart", "[", 
        RowBox[{"SCtprob3", ",", 
         RowBox[{
          RowBox[{"Take", "[", 
           RowBox[{"elements", ",", 
            RowBox[{"{", 
             RowBox[{"11", ",", "19"}], "}"}]}], "]"}], "->", "q22"}]}], 
        "]"}]}], ";", "\[IndentingNewLine]", 
      RowBox[{"SCtprob3", "=", 
       RowBox[{"ReplacePart", "[", 
        RowBox[{"SCtprob3", ",", 
         RowBox[{"20", "->", 
          RowBox[{"1", "-", "q22"}]}]}], "]"}]}], ";", "\[IndentingNewLine]", 
      "\[IndentingNewLine]", 
      RowBox[{"Isevere", "=", 
       RowBox[{"First", "[", 
        RowBox[{"RandomVariate", "[", 
         RowBox[{
          RowBox[{"BinomialDistribution", "[", 
           RowBox[{"707", ",", 
            RowBox[{"32", "/", "707"}]}], "]"}], ",", "1"}], "]"}], "]"}]}], 
      ";", "\[IndentingNewLine]", 
      RowBox[{"p4val", "=", 
       RowBox[{"NSolve", "[", 
        RowBox[{
         RowBox[{
          RowBox[{"(", 
           RowBox[{"Isevere", "/", "707"}], ")"}], "\[Equal]", 
          RowBox[{
           RowBox[{"(", 
            RowBox[{
            "Itprob1", "*", "Itprob2", "*", "Itprob3", "*", "Itprob4", "*", 
             "Itprob5", "*", "Itprob6", "*", "Itprob7"}], ")"}], ".", 
           RowBox[{"{", 
            RowBox[{
            "1", ",", "1", ",", "1", ",", "0", ",", "1", ",", "1", ",", "1", 
             ",", "0", ",", "0", ",", "0", ",", "1", ",", "1", ",", "1", ",", 
             "0", ",", "1", ",", "1", ",", "1", ",", "0", ",", "0", ",", "0", 
             ",", "1", ",", "1", ",", "1", ",", "0", ",", "1", ",", "1", ",", 
             "1", ",", "0", ",", "0", ",", "0"}], "}"}]}]}], ",", "p4"}], 
        "]"}]}], ";", "\[IndentingNewLine]", 
      RowBox[{"Ipathprob", "=", 
       RowBox[{
        RowBox[{
        "Itprob1", "*", "Itprob2", "*", "Itprob3", "*", "Itprob4", "*", 
         "Itprob5", "*", "Itprob6", "*", "Itprob7"}], "/.", 
        RowBox[{"Flatten", "[", "p4val", "]"}]}]}], ";", 
      "\[IndentingNewLine]", 
      RowBox[{"Ipathval", "=", 
       RowBox[{
        RowBox[{
         RowBox[{"Itprob1", "*", "Icost1"}], "+", 
         RowBox[{"Itprob2", "*", "Icost2"}], "+", 
         RowBox[{"Itprob3", "*", "Icost3"}], "+", 
         RowBox[{"Itprob4", "*", "Icost4"}], "+", 
         RowBox[{"Itprob5", "*", "Icost5"}], "+", 
         RowBox[{"Itprob6", "*", "Icost6"}], "+", 
         RowBox[{"Itprob7", "*", "Icost7"}]}], "/.", 
        RowBox[{"Flatten", "[", "p4val", "]"}]}]}], ";", 
      "\[IndentingNewLine]", 
      RowBox[{"Ival", "=", 
       RowBox[{"100", 
        RowBox[{"Apply", "[", 
         RowBox[{"Plus", ",", 
          RowBox[{"Ipathprob", "*", "Ipathval"}]}], "]"}]}]}], ";", 
      "\[IndentingNewLine]", 
      RowBox[{
       RowBox[{"dump", "\[LeftDoubleBracket]", 
        RowBox[{"i", ",", "4"}], "\[RightDoubleBracket]"}], "=", "Isevere"}], 
      ";", 
      RowBox[{
       RowBox[{"dump", "\[LeftDoubleBracket]", 
        RowBox[{"i", ",", "5"}], "\[RightDoubleBracket]"}], "=", 
       RowBox[{"p4", "/.", 
        RowBox[{"First", "[", "p4val", "]"}]}]}], ";", "\[IndentingNewLine]", 
      "\[IndentingNewLine]", 
      RowBox[{"SCsevere", "=", 
       RowBox[{"First", "[", 
        RowBox[{"RandomVariate", "[", 
         RowBox[{
          RowBox[{"BinomialDistribution", "[", 
           RowBox[{"1674", ",", 
            RowBox[{"92", "/", "1674"}]}], "]"}], ",", "1"}], "]"}], "]"}]}], 
      ";", "\[IndentingNewLine]", 
      RowBox[{"q4val", "=", 
       RowBox[{"NSolve", "[", 
        RowBox[{
         RowBox[{
          RowBox[{"(", 
           RowBox[{"SCsevere", "/", "1674"}], ")"}], "\[Equal]", 
          RowBox[{
           RowBox[{"(", 
            RowBox[{
            "SCtprob1", "*", "SCtprob2", "*", "SCtprob3", "*", "SCtprob4", 
             "*", "SCtprob5", "*", "SCtprob6", "*", "SCtprob7"}], ")"}], ".", 
           RowBox[{"{", 
            RowBox[{
            "1", ",", "1", ",", "1", ",", "0", ",", "1", ",", "1", ",", "1", 
             ",", "0", ",", "0", ",", "0", ",", "1", ",", "1", ",", "1", ",", 
             "0", ",", "1", ",", "1", ",", "1", ",", "0", ",", "0", ",", 
             "0"}], "}"}]}]}], ",", "q4"}], "]"}]}], ";", 
      "\[IndentingNewLine]", 
      RowBox[{"SCpathprob", "=", 
       RowBox[{
        RowBox[{
        "SCtprob1", "*", "SCtprob2", "*", "SCtprob3", "*", "SCtprob4", "*", 
         "SCtprob5", "*", "SCtprob6", "*", "SCtprob7"}], "/.", 
        RowBox[{"Flatten", "[", "q4val", "]"}]}]}], ";", 
      "\[IndentingNewLine]", 
      RowBox[{"SCpathval", "=", 
       RowBox[{
        RowBox[{
         RowBox[{"SCtprob1", "*", "SCcost1"}], "+", 
         RowBox[{"SCtprob2", "*", "SCcost2"}], "+", 
         RowBox[{"SCtprob3", "*", "SCcost3"}], "+", 
         RowBox[{"SCtprob4", "*", "SCcost4"}], "+", 
         RowBox[{"SCtprob5", "*", "SCcost5"}], "+", 
         RowBox[{"SCtprob6", "*", "SCcost6"}], "+", 
         RowBox[{"SCtprob7", "*", "SCcost7"}]}], "/.", 
        RowBox[{"Flatten", "[", "q4val", "]"}]}]}], ";", 
      "\[IndentingNewLine]", 
      RowBox[{"SCval", "=", 
       RowBox[{"100", 
        RowBox[{"Apply", "[", 
         RowBox[{"Plus", ",", 
          RowBox[{"SCpathprob", "*", "SCpathval"}]}], "]"}]}]}], ";", 
      "\[IndentingNewLine]", 
      RowBox[{
       RowBox[{"dump", "\[LeftDoubleBracket]", 
        RowBox[{"i", ",", "6"}], "\[RightDoubleBracket]"}], "=", "SCsevere"}],
       ";", 
      RowBox[{
       RowBox[{"dump", "\[LeftDoubleBracket]", 
        RowBox[{"i", ",", "7"}], "\[RightDoubleBracket]"}], "=", 
       RowBox[{"q4", "/.", 
        RowBox[{"First", "[", "q4val", "]"}]}]}], ";", "\[IndentingNewLine]", 
      "\[IndentingNewLine]", 
      RowBox[{
       RowBox[{"{", 
        RowBox[{
         RowBox[{"dump", "\[LeftDoubleBracket]", 
          RowBox[{"i", ",", "8"}], "\[RightDoubleBracket]"}], ",", 
         RowBox[{"dump", "\[LeftDoubleBracket]", 
          RowBox[{"i", ",", "9"}], "\[RightDoubleBracket]"}]}], "}"}], "=", 
       RowBox[{"{", 
        RowBox[{
         RowBox[{"100", 
          RowBox[{"(", 
           RowBox[{
            RowBox[{"Apply", "[", 
             RowBox[{"Plus", ",", 
              RowBox[{"Part", "[", 
               RowBox[{"Ipathprob", ",", 
                RowBox[{"{", 
                 RowBox[{"10", ",", "20", ",", "30"}], "}"}]}], "]"}]}], 
             "]"}], "-", 
            RowBox[{"Apply", "[", 
             RowBox[{"Plus", ",", 
              RowBox[{"Part", "[", 
               RowBox[{"SCpathprob", ",", 
                RowBox[{"{", 
                 RowBox[{"10", ",", "20"}], "}"}]}], "]"}]}], "]"}]}], 
           ")"}]}], ",", 
         RowBox[{"Ival", "-", "SCval"}]}], "}"}]}]}], ",", 
     RowBox[{"{", 
      RowBox[{"i", ",", "nsim"}], "}"}]}], "]"}]}], ";"}]}], "Input",
 CellChangeTimes->{{3.844288710407232*^9, 3.8442887354548793`*^9}, {
   3.844288811952589*^9, 3.8442888146329536`*^9}, {3.8442888809359145`*^9, 
   3.8442888965690775`*^9}, {3.8442889889118414`*^9, 
   3.8442889960337095`*^9}, {3.844289043017435*^9, 3.8442890604697886`*^9}, {
   3.8443267485460043`*^9, 3.844327071012023*^9}, {3.844327114982681*^9, 
   3.844327197780796*^9}, {3.8443272432435284`*^9, 3.844327243702794*^9}, {
   3.84432736895817*^9, 3.8443274378524013`*^9}, {3.8443279828018007`*^9, 
   3.8443279945543175`*^9}, {3.8443280574561157`*^9, 
   3.8443280984823666`*^9}, {3.84432814699053*^9, 3.844328149252544*^9}, {
   3.844328184053007*^9, 3.844328184187854*^9}, {3.844329435439063*^9, 
   3.8443294468566027`*^9}, 3.8443294928416643`*^9, {3.8443295806201334`*^9, 
   3.8443295814082437`*^9}, {3.8443296280360785`*^9, 
   3.8443296955576477`*^9}, {3.8443300968751063`*^9, 3.844330151815141*^9}, {
   3.8443319380452394`*^9, 3.844331958856015*^9}, {3.8443319990825825`*^9, 
   3.8443320291839113`*^9}, {3.8443358695240583`*^9, 3.844335870237626*^9}, {
   3.8443359062584643`*^9, 3.8443359438860593`*^9}, {3.844341756371908*^9, 
   3.844341863246632*^9}, {3.8443419289067335`*^9, 3.844341973486477*^9}, {
   3.8443421905373816`*^9, 3.84434223495718*^9}, {3.844342365030057*^9, 
   3.8443425991397877`*^9}, {3.844342678405059*^9, 3.84434277847146*^9}, {
   3.8444570186452646`*^9, 3.8444570483359556`*^9}, {3.8444591506286097`*^9, 
   3.8444591513500175`*^9}, {3.8444597574822984`*^9, 
   3.8444597671990414`*^9}, {3.84446051515996*^9, 3.8444605241163006`*^9}, {
   3.8444605911958027`*^9, 3.844460678711545*^9}, {3.844460728720832*^9, 
   3.8444607505361614`*^9}, {3.8445456851048737`*^9, 3.84454571382561*^9}, {
   3.8445458023647327`*^9, 3.8445458399388885`*^9}, {3.844545935787096*^9, 
   3.844545966486277*^9}, {3.8445459965618706`*^9, 3.844546061786109*^9}, {
   3.844546103868783*^9, 3.8445461490777597`*^9}, 3.844858754063942*^9, {
   3.844859123199153*^9, 3.844859169331188*^9}, {3.844859207308032*^9, 
   3.84485920899107*^9}, {3.844859263733287*^9, 3.844859274723528*^9}, {
   3.844859305136205*^9, 3.8448593609544497`*^9}, {3.8448594013933477`*^9, 
   3.844859569178084*^9}, {3.844859989716468*^9, 3.8448600362885075`*^9}, 
   3.844860411444855*^9, {3.844941242922327*^9, 3.8449412548399563`*^9}, {
   3.8449416947102*^9, 3.844941720996894*^9}, 3.844941765373954*^9, {
   3.8449445744399533`*^9, 3.8449445772770786`*^9}, {3.844944644966064*^9, 
   3.844944647235198*^9}, 3.84494548520251*^9, 3.8449490039018383`*^9, {
   3.8450107339915705`*^9, 3.845010852401497*^9}, {3.8450109839622517`*^9, 
   3.8450110503820744`*^9}, {3.8450110804785385`*^9, 3.845011161033436*^9}, {
   3.845011201844636*^9, 3.845011291762272*^9}, {3.8450113439537525`*^9, 
   3.8450113683936367`*^9}, {3.845011402632187*^9, 3.8450114587241125`*^9}, {
   3.8450115431400533`*^9, 3.8450115854449162`*^9}, {3.8450116387178264`*^9, 
   3.8450116489714603`*^9}, {3.8450123192963195`*^9, 3.8450123196454725`*^9}, 
   3.8450126208300276`*^9, {3.8461597469768057`*^9, 3.8461597525240917`*^9}},
 CellLabel->
  "In[191]:=",ExpressionUUID->"ad68a790-7f9a-4e5e-86bc-24e0b324ffa5"],

Cell[CellGroupData[{

Cell[BoxData[
 RowBox[{"ListPlot", "[", 
  RowBox[{"aa", ",", 
   RowBox[{"FrameLabel", "->", 
    RowBox[{"{", 
     RowBox[{
     "\"\<recurrent hypoglycaemia avoided\>\"", ",", 
      "\"\<Cost difference (\[Sterling])\>\""}], "}"}]}], ",", 
   RowBox[{"Frame", "->", "True"}], ",", 
   RowBox[{"Epilog", "\[Rule]", 
    RowBox[{"{", 
     RowBox[{
      RowBox[{"PointSize", "[", "Medium", "]"}], ",", 
      RowBox[{"{", 
       RowBox[{"Red", ",", 
        RowBox[{"Point", "[", 
         RowBox[{"{", 
          RowBox[{"3.003710439714591`", ",", 
           RowBox[{"100", "*", "9.292392402184944`"}]}], "}"}], "]"}]}], 
       "}"}]}], "}"}]}]}], "]"}]], "Input",
 CellChangeTimes->{{3.8449412616566796`*^9, 3.8449412660335255`*^9}, {
  3.845012746768083*^9, 3.8450127519876137`*^9}, {3.8450127864391165`*^9, 
  3.8450128234381866`*^9}, {3.8450129024702525`*^9, 3.8450129473069687`*^9}, {
  3.8450129946394606`*^9, 3.845013003992359*^9}, {3.8450130583993907`*^9, 
  3.845013171220585*^9}, {3.8461599381722374`*^9, 3.8461599395583754`*^9}, {
  3.8461602701130815`*^9, 3.8461602754696865`*^9}, {3.8461608003960476`*^9, 
  3.8461608084719286`*^9}, {3.8461609342845216`*^9, 3.8461609767260723`*^9}, {
  3.846161120314982*^9, 3.846161126336065*^9}, {3.8461612352303953`*^9, 
  3.8461613118898435`*^9}},
 CellLabel->
  "In[194]:=",ExpressionUUID->"a9574abd-edad-4d43-b6b5-2598b66fcdf1"],

Cell[BoxData[
 GraphicsBox[{{}, 
   {RGBColor[0.368417, 0.506779, 0.709798], PointSize[
     NCache[
      Rational[1, 360], 0.002777777777777778]], AbsoluteThickness[1.6], 
    PointBox[CompressedData["
1:eJwUmnc8le8bx61k7733ziYr50rKLiQhFZJskq8Vsh0cnMOxRzJKkkSk0LlD
kpCKQpLsrGTL6Of31/PX88dzva77/Xl/Xvcj6uJnfZ2CjIyMRZqM7P9PGyMr
BvpfTGA81/P7wUoyTOzk0qRwssCKurWZVX4SvMKfGpluPgqbu79eI1YinBO8
+OldhAIgS12YtraDvWtGm0rRYoBdNInTHIuHTzNJf3R8qIClMSmc5WISjOlo
W2gYCCEZOkNuFasscNYk1v5OpUXFoztfxoszoEBbfugq43FAtr+fV/ywQnXX
QqzlH+6TlE2+KMtXEsCygWUoq3uFpLeVsPVmEw/VGW/3U88ehZBnLXHnxPEQ
b3dK4KeZFJLgOPlI5XM+UH8Ivi1fO45xo1ieMfMhwLd700fUfISh61QzYU0i
AtTsmqSd1o+C002JzrtLKVDKUeSonLmGEZl5kuY8jAVGwvPmPGoBqHwouiHy
XxSsUd7pFDdlgeRzaufjAjNgtB+bG/GGC152tyRd+kmAH8N9C2OlvKjcnoZ6
OSULZG2IyAf+kPS+H9DyUhDgp4houfiOACpNrX6065YH1WYKanqL6oB+WyVe
QvZQPiDkH9PJBijsnXk+Lxb4dzZnTxWIQK7szrGo3/EgY2gmHDetDJYxr7af
sMfAclAjNntdBuZqX1BX6MXAkDDWbrheApTTpaMKbSNh9cVdvMYxAfCWWpj5
yI6HEDKDJT6JAwyHkD9fHjcR5jG/OtiPsaHAOZV9z6eZ4D8s7bTE24Xplwtd
fZSHA+pzUb63DFYwuJmB+5I1BFgkH2ZxuCkLWun0WLeyZDC5Gh33M4Ufwsfg
tcOpFCgUe+dOYzCCwbE22z+MxIGdMVbZ3lcBhdge/FuLKYC4qfrnLCfkAJKa
vzWbBYJV57bK33wRlFz8qnwbZQJRi0vt2W9KEOEyP2M/mQ5rMtdqFSxUUN0l
AXKtySIQMyKK8gQpoL5Vk5qXTUUw5/1oL/LkCgk7brrUkJgEAfFfWqv4Z0md
xyXLrZQJYFhjFXkyVhqqexlkjpDiwEk6QqTlgB9Qntn5419ToDp415nPfRqz
IuB63NQ6Bczij01P6bGjQB3cSXMHPAjn91BatYmBu3p1e5tALGwW6oVlUauA
caLN6zmLILjpOy1f28AATSmMz+LTEw6/n8kyq3Gd5H/m0w+2LSIIdG+8U6Hm
gBbz79Njrnigbn2688ZfAUImbw/51cTB3gueU/2UPFBb65oaLh4LmDf7eWeU
OJEcb0AbvjILbPXsve5eEEe+VwfTnszkwXHG7PbBYEEwt7K0GyqOBthPOVqb
U4xR3mkTdTybBi9Vnzp640WgZL2rdFU1AiReUCVeVpcCmf9+VN9Xi4OFJ9iG
rC4ZVO/z6N9fixyYP11YxYUEodbO+fM1m1jwPHJ1LTBOGpTz1wXT/G/BO2Nz
Kytrcuh/wcSS1ZEOZSwctGs1OyQbFiN38ZFEeFiX1h51gQJ4VhJldnVTAC+X
X8sdpAMrgb9/KZKiUOzdkjmhFUkkRL950WczF6KKrfaX+L6Qxt9Gcq53J8PA
l5onAVui4C4xcVckPw6U1/gyxri+ktQPvnf1DeLhih7l5efPxJDnLQ8zT5lc
COvwsBXkmcW0fd7zHnyeAasj/hW3CkTBrp/RZOVDPJx1fKu8YM4Kc8zp+W0l
6SChrKWT2bBGMtRdXibxZwH+XoOja9gY5mxnrJ8kIRPuBifr9vRKQe3UippV
QSyE8z97VrZ7gDE3zp4caSHAZuVDQbpHQqCVlbQRRZcEYh/vHsx3cIK//rI/
rzwO3HULLGTplJH3aPfG47BcOCpIwflL5B8GzUQudLThQXkI86TLSBJ1JvM+
eMqXCXe6ptnkVaXR8kLSlVrGbMCf+3njTKoEkGWrMLp4xYA3ZfmJHxckYbRp
lb9zJRFKY20prs4f8jOv+B4WpcExk/Cgz/ySaO9I2wkfbD5cWYwr3iDnBOVn
0b4rY2lQZRlOwS3JgvC6OVl/juGhVdTIwT2FBpXedvDDcWUAo7xmqy8ZJzLc
TD0doJ8DbbHbTHXREuB/7D9n7qkECOw8/iVM73AeUpq83ZU3wfZH2uMLMzIQ
R3x40Rbi4XX4ZoHfoA6ymlYh/Xh5D8o7hRjaR3hR4aU3SsViGTDS+CpL9pEI
4GNy7dI0wyHh9axS8xUe6Hee6y/xjAVlI8opE72fJLLsNd03g8mQ3dqMCUmW
g9xY5/+Eb4eC1l3sOQ9RRcTR99JD6Hk+EDrdv15ylgWy4Fi2m3ej4Ctmi0qE
kw2dBa7w8nAi1Ghcbc59zQhde89xzi7xcPREuePCmRVMV8ct6xYGLJR7Ln2Z
TxVFISo3lS7h0uGaA9yh3hcFGZErtK8dcGD7h/MKN7cKsCxnfK+7HQIurbaR
IRYiiIGFxqLGiQhVX9/+paE/iV7OlwZz6ZbDomCc70dKMcBX/C45lxoJNBTv
Lezuc0PT8J//aC9gwdhcZFBgXQkprJ6QtCrLAW6eqqv3FYVReOhw6yYLEejq
o24b+/Ag6qye8WyRbGAZHcjUeUCFLJNpSF7nCaBaYOs1tX6A2RYsK+ClxcNY
MtmLujwBRGfaefR4ARG28nvs1IL5Yaihnef3SyxESTN/ZyDKQtSt+wFHsmJA
eNvgbMRxNliZl+JP68PBDsX7ayRGCSTRepex/1ou3MoVCqJqUkbVxSWTBw/u
wjHPXx+v+a9gDCoKm3QfEqDFTW33rOYhj4aPaBeWRoLnqOQ1GtwOZvtj438l
kqmw9tfiFTeDHDidr7DrHvoPbMJFSBbE7yTFc8Ubpz5kgLHmg2zWj+Ko31lu
IPpOLnRKZsb/aFNG7t8OVDW9ciHkZFYIrlMOohhq+jFtt6BOwtI9recIeP9u
dUjNSoSW0zIEFTUKCL9AJiTbh4fMxYDLQ0QtlHHmV+KYVhnM6fhIsVwSR6a/
uY60CBRBPP7JywdVMjDOd/VHVs9/QEbG2FjaJAsoPziE7nUgyHAwSOlclkCN
qlRNmWGH81OK2nrrIYYSWNI4qRhy4EvjP5ZmKlbwXRyYffOFABUnN6/FPiUH
veY1XPWLFJAas5eb/3IE8GHzvc+fYsHE/8Ag9YEqRJm8Sykt90Bcl9899tsQ
ARHxIa1W8XCYwJhekZgYx8QYfppVm8CDJ/9Wtd9lccRnGBn4WTsb7tF39ERG
KMOzSUnWnapouK1beT00Rwn804pR9p9boDj0uZE1iBZktpiiV5TwIH6mRyHZ
XgMJBP6BwmeFkDUUVvofjwiMD8tY15qngF/vo+/BprxgvBwofPx5MkTofG+m
42EH5GcxxP3jkM8qfd+4b21j0FDXt3eiOEi2n7wdViwHJTgNOQ36myBHk+Ei
TbWFsaMvZ6IVy4QJ1V+ny9bJwVhDy50vJQ4sWcplQnp4QIRAw1d8IwVCP7qz
uiUdQzP3fIIme/Kg9n12w1H13xjLFx2NdSxYuKB4y/2V0z7pS8+y6Fv6bKjV
vv9GWZUV3BfbSgbU8WDyjvpiUo8kdAnekrlmnACekRb/GLtoYVvaTu1iGQ7M
8jWeerxjQjQNHW9z9vCgXlP8YeHhL0xJog9TfnUGRFuzJk1LMIHyhd0wyrlM
2CpJlb3sII8O/ku+USVVCJH74ce3PNZJPMcrtNKEUoGV+3kKXYUiKHNQfKO3
joCgf4X9OHcORPN1qo2+IR00A1z7zBOEAcnXXyOTjYRyPUE/GWdpIKvPUCFv
CQCH91jFZzbjmM7vgqNCunhQFSWf4GBmhVJXx+JdzQzA9RXNr69+I9WS3VPI
NUiGqBQXlrUNOhRS91QnLooAlexZ/uEJYhAVpSIWpeMFXDVvDirD2dFKlzZR
+ncO9NgeZ5Wo5gVP648EpSoCTBjIJ6a/mMHUTu+rWZYnwFxlje7TJWFQbhMH
+8Z4qIthnIy14UFCjvdKZ5mzoZmH+c27MFlYKUiqLsFHwIPhB9dvWUkh/Pk8
qd1Dfum1d70vecYBlpovOM7O40CGoEzEC0+SxrQpWWlfEyHlw6Kz4Ikj6NPI
L2+WQ96wjMrNS3BIIqQ8dvnlyxyw6azil81kAokPOYH55njovF3dy39eCfor
vpbEC90ELL3O1VPWg6RK+qfjqtoZIJ4VNBH9Hy9U+jELPvyaCu5SPHIcyYe+
43vnrGh0Arj+Vf2OPXYU6TV43p0YzAS6kad7d3h4EV5wUvfuswJY332VfYRb
BrnG91chHyJYPldTS6SgQE5qV5y7qlOBvsrPT6tIHMV5LgX/rc2DTWmFgIfh
rEhZVEaM6jkBOpNKy4tdWCE38vH+zJtYsPxt/0kBt4rpGaz3pXLPBJYh0RAv
rw1S/5Csob7joW/qsr27y8YGhoZlEaGWGZDXYEx9BysOWu50tze4YmFoZSUC
6/CJZNckMXeCLgNu2z48kib4j8SUrjbQdZYIQZtyKjH6CkiiHPzO7ORDlehJ
hb5/NDDnI3e2jyUVzvAQcnXyDuf1S1OGoScMAmyv07VJrJGIq3dIV7TTYCIh
YOjIvjii8vbJSLMjgk7y/gwDFTvwMFAJ1mESoPphXOQr8wOMzvhvlRURAvhP
/3fV/I486qA6WMl9mw/BTTbbhq/FgWaV5W3I4xgwD2nhDLGVOeTgh5SCzQtA
te++dOzCN8y4qam7llgSEP5xSxNoJIDDT0w1vSIJqLQStMtfrGOI87u27H8P
8/Djw47vpQpIrDPeI+ZcIfD0vje0b9nDTDw4IhtpiAfDklKuJ637mLk/o/y7
MukgYKfregqrBIErl+fNS6OAut0g49mkAPrUv6bh8zUXMqT7CmbHOFGj4XfR
p3tECOtCHU+22EBkmdfm8SoWsEUGpasBoghnLK+W018AOreFzx640oDhv7Ma
5zQSYPzlIKXaPheq+xISlJCcC+9cv7pdqWVBXS07o0Z3MmAnWWFQBceHeh49
+kjlRYSM1axWk0pZNBP+2u3u4XxirPYFGPCSaP0CXjq7kAj1eZ9O2x+e96j/
1MsC95Kga7M64VwCFeqwFfs7HJIJ1BxHuim5JcAJ27mOfx0Ppvw2mmcxMrDy
ipxikDUccu4senr6U8OrcM38We5MGLf4ZP71BhVU7lIbfyhJgzFGjsqz/SxQ
/eh9cTI/DgrLJMUdvhz6lBzFSMMxLOgJfLFTsBKFnthgE6qdGDjhdbFh54c4
rBSWS+hLRwF/MGXtxWmNQw9i3SmiugkOy1tqppyCaHk7y/Q0KQ98lRhohyYO
90k1WuaxXzB8EWX5Z9GqjjwZNj6rTd4F6fy/RhgKTnAqONqsLp966K2flqoe
bZKcDFbCBzPTYfF3RaKNDReSKV+XJeKzYXBmvVlfSRLUbfF+Z5ii4S670rnT
0uJIwUDztQguE/IzR9aiezkRdXX5COMNIiQOSVTivPVAZOTGc63VUMR4NUw+
kFcScDf6J3CnkuF2uQKbIwcP2DSf1h88ngxlXY6PMzQP816Xw6Il8zbovEqe
Gl6VQ1ijP5f75PPBTJ5pOr9CFtn2cVv8/pILzI/uf1rRUELJg66XxpqLQDu/
qzP19xGY4+LcOXsiHfLwazo9DyWQuoRFKBnmsL9YcUgNbsjB3NvFj9f9/u/v
Ll839QYwjul/bEdHidD1lG/915waUtZ++vkiRwmMXIwIKhuhAf+sb0++nMfB
40rvzvggVnTFV/BesUIOkFwWqK06BOBlFH5NxRgPYrfepuXLUYJxk4sh2WIa
CCkyH9e15YemdsyxmMBk2KM68jvtOBk0fe+eucKXDEJJVS6nDHYxDB52Y3WR
6bB/dEsOwyiCfLksJrOissBT7fVt/hccsC183czGMR1YZusCC5n3MFinlMtZ
46nQlr3t7923S3L3fypoSJ8JIxGV5dZ23GjE891UeUkWRDn9cOMU3SVhKToH
98dToEq19ZPpKjtYnk5O+WsWBX43TrvhirnAP5rD1Ws0EdJMVu9b+AmAFlsh
c1lgPAjw2OvpP6NGQ781VOwi0qA796ON9K4a0GSmLL9nioSLdy5EZleJwvYz
Jk3iShQwWLL+plaWBDKE+2JkHwtU1lThT9o2MQIaLBGKExlQbRVjpmN/gJFB
bq8+PEgFZ3HhA6pcEdTWf5K180X+4X7WeA/uyEO/4rkffMuB4F7ob37SjRpY
Gn/06eTGgILlOtP7YV7on6m/1VwZDYXvrutp+apDlE5jUG6ED/zda/3+20IE
eCjfBt5/kgRmiayetNfFwZ3vdam2eTJ82ojIeQZS4KTpJkY9dgf6Xb8U1pqv
k8yvCz1ef5cBcclFjWFrZDDl/WRt4mosqPSgsJh/6sjg8avyPJd7YDCWo6Kz
x4tkvJuebhoRgfT4GucqmRqML+1xErf84Ompb8ZumpSIo+D1hvQEEaYMWC8G
nKcGc4HbnM7pmUB4xlLg2MAH6wbUUSf8E2B0TTyVp40MDLcI76S2CVCz0n5W
eYMc8JXllUWBWIh8ec7XCxhgZM8qbZIDD012C5XkZjzI9T6rydpyFlQWfa/e
TlKG8b7tprAaV5hpOvKAilkBaLQmWXbcQsFvIfJRdawEWH5nkrhx8XD/7tzU
l7onjsR+mn9575ENTKGjviIRq6QhHp/Q1rUUEIkQMgvaXsA0yXTRctqlQyR+
OCj8iDiEk5RcLpyIhZPLqxEJaewINz4r/vu/rMP34WV7ByVoOd3kSexLBX/5
f38ivqiiM4pvx7p67sKHiip7jg/cSFFDT+tKXTZU985C/y15IPOUbl3uOOTb
U63iN5PU0CLm327qnwJTvre+Dj2SB+UrXIKsIwFwgvTznWHQXwwNuZuOw+lD
PkkF6X64IwejOOxkQmgsnLDne76/K4r2SnFn8w73Z7ygOu5nnzqgJ9/sWk6e
RbEpWmZM5KKgbFF24lLv4X73ypQXhigAyq338LELheWKNwJhISrQz1fhTdAI
Bmw7L8aiUQRFdvO8xbhlgdOJCjY1RQVE0/NoaG+0GFzdS2XWskSBZaKdd1gi
DnxCWM5MWVIjnqFIq4i36VBDseLRRikMwF/ywevmTdC3CvevyhKD3FtJfUOL
iWCRL1TTcEkAsGynLMvOJIBw/sWIExbioDzantq0GA9kbF7/sN1/MD1X02sl
PyaBhX5bhhfNEUTdbGRNa5oJgwuVogVmZGAQO1kdkIQHvovfkmZ5pWE8zSfS
dTwUXiRNiEUl8yPXtaQb30azIfdh+PiJGWlEdvbuosSvfNhRuW2UYrWHmRJd
zFf9mw4OJi2PxmmZkHqi2K9YXgJsP/ZWcujmgn7zmsK9YCyMBdSuNHDTAcLq
B951S4b3rkb5DmSHvJpxc8NRE4Bicz/X9BgbKNxZGnjcngBCzEvhucQlEsfd
aYbokxmwoCL1ToiBA/UzRvvm3MoGizYL5gM5TZRalBdV3H4PvombcHwdUQGy
nJgTj01d4YC+d6Lt/B/SqI5y5kFRLmRN42Voiv9gHL4QfyR34WE99J8JzTUd
pBjbSv/27D14tDsW+vW7AvTv29LWCkSD/3ZhgmeBHBrXt+O7oJgPakbW3qc7
WdCApVlW+lciKJrnER6Tq8P4H+n3F8TcIdb54/AJDhFEkXvgn5ecCXLbqT72
i+JoeYlT33g1B5zuCk5dwnGBDFtybGNbLBTQVr664ScFK01qA/sbwQDrzVOa
vKsYp0/tZbwsmbBnX5Zw+5EEcpQ7aZnskQdzP2sCeY3YoFa2w7/1dxBEzeb/
d98oB+MezF9FIM8G34rYm4I90mAXbXvkz8NoWGLCD9qa8SHFzZ3134d+N9D3
g0a8XgaV5l0wsLAqBAlO9Uudz3kBbj4pKeyOgp4niaHvjGXQXm/yC1PhPPD5
y/uRJkkJnOZmKkifboHLOSqRubJjaEoTdt8dL4KYqzwTwr4sSHWPbJTuSAa8
7Ckip+bXRm9tntM1EMugTzP95F32JVK258KiiycBsqMobn6QF4BneL5cRt9E
aFL7VVq2zonk7mc/wOZnwDpz89Ent6iRzYl7OrnuBCjxFmn9hcOg46OBzvn7
9yCuOv8Nx0kmcLTRuL24mwHWYbwv/CKpoemz0YOmwzwhiXlkCI8KQAj1QPwT
52gw/CDpxWC7illJ9ZpvHiHAwfW9atlbomD3Vtuv2joOVAQYH7d7rWN4dDR0
yzlxYPxn+2LNpgKQBdgcebLghIaaMw/qvIShxF7K2o07EejY/grbm/BByex1
3RPX4gGt9FQpemSQcskZ7mYWpYM8/j+j7b/0IPM2K8yvGQuSO2whLNoqSMh/
xe7JfgGwSjXwEgYATZh7LQTYVsJzlLtbZLNCWpQnq5ktTAfPiw6vaC8IoRqX
0qnd0Cygn7zhGuCrjMpDKcdN9vJBudCkNceQHtEpDDm8UsmCGb/bRuXMdOjs
ZNRYcVwutLwMmDi5yA1D68VtLjeTIYyukJ4zXgyUaxrIb/wIhnGNp83T9XQQ
Vnvx4XHbTFClfbh95JMk+GdOxaZbRgGPZ790F60c6uS6/oqGIR9w+HuUHqJr
JHz9jERNchp80QseHj7GBE0dgwuOGongiRcCywVGxIKz2ufwzgJZKdb4jxvS
4K9FVnh1IRJGeeH8OLGfxHHJ6s77txkQYxmKfWS4hBF4I33lxqlMIO91ZCeX
FoSpSvYmsWuxEKDGd6f/Jy+Eex+ssoVhobn/wHz1DhmaYi81rj6DB+/exJ3g
2S0Sdpa1mqkWB09f00gKXCdDitKnNtUiMkH95kLML3pxCGwOZejUT4LUUh31
UzMHpGQr//bgrUzg4uFR65WdIBlbzrXOL6cB3cDIM6ULx8Df87b4rXdhIL+X
V62ZqoHApvH8cl8ByPScnPHqALTW1CLx1LsMFN+mFlCU/ME42bvir/mlwMSl
yXgWGXGonNNZsi1JBjJusf7AH9IwdH0uMQeFQOzSenkDDyWq7GaKlrXKgIR3
9aWkeCF0f+5OLichG/z7mqXOxHwjNe2X5Qc8TgcGKq6fnzV3McYWJP0wlAiU
2LtCUj07GGwPp0iNJhayuSMOsl14AOV5kb93T4IwzvOVDIvSqMlNdTG08JDH
DQXayyNcMO7QRh63nQJD4yGf5A6+Y7RupkX8W0uDkljT6IvHeZHnsmmzye9s
0Kir9gsSYAKF3oGzld9S4PPBw+3BMQUU+HlpS7ivGG7xGgzvmVHBoiENW8St
FOi+Qz1yzogF4Q7O9lK8J8AdHBvxOlESzduzpqteLoQzirbGRlUc8OrZnt1x
TTwcuG1Ie43wozqqsx3kGTkwJFG0JevHBIE76FvdTjLoURl8+HCJFYyfib3d
MkiGmad7PenNXGh0eZ1y708WaCVd+Vu4zAiOIeYK3K6JcGZWeGh1SR7w/Z43
zGRDIZIil8ryJjuU0Pc/4VxMgdMBIz/zObmRiJi66Z/2HGhafF1PIUwOUQfU
/9zyUqFHRmMsFK+GFOc+E+yM7oLhjdiDcjdu1HK0lnzPJhNwtzzkj17jhZKY
96nt4kngE7ctR6nLAtv2zc1ejYmwUvX4OofiGMbVyi1N0D4domi1sJaOGsh0
+PQV/r0ScFta+/HNkQfFbW9y5Zfmw6dVLr6X4mwg82y0sEItA2SvDk3e+CAK
JQ3/6ASMo2H7riLb0LIY4NvlPr5YioXE0N9GZcdVwKkYg4gnbgHTJ6nea0Q1
lE9W3BfveA8ElPfdw/3HSSKhfVW8yhlgniJ8w1iHDuzWVcIiF3GwPa17vTJ3
gqRsv7Ka+pAAZRG89cxf5ZG+QarGllw+zAjtBnAuSyIK6vpOjYV8qE+3FXlI
RwaQkEh9Pv6Qn0JqQkN/j4FT8+PurM6bh3sxeyWxkQPIbl35c8cqGTx6snK9
r7GjA+zJHvPDPk593+mrgKcE2Eil83GEYiHuxJWsrtxNTIvHdq1jSjp87Pr7
nNFGDRFT7xcwKRaDwEMzX5avshByuXLMlDcG0oZTePIaBKGJLP4o/Xw02EjU
O9aXzmIqGyaXxBvw8OT+p9vljLKIZvTUnMVAPnCE6vexpQuBCIk3fnc8CYhB
sRfwZ/iRWPZ9u1qzPOiLPq1U4CcCAxSb/NOch3674Pcjl4ELSii9tR30E8Dl
8fdbhqFagNavH8ElXUYvT1rp2JSLw8AX7qKJG6lQI+f73PmSBBKyC5mL+U6E
2vOcN60DKGFlPyjmQ1MSlPQH3q8bVEbPS5oFUjRLDr3zwsRAoCTIpIsLZVxL
BUN/WtEybgFoOfJDe6w/BUSZEm5yRkmibOnwteLX+UDRN1NJd00akNRiFNoK
hJy6E0KxdRsYvdXKLsbKw7x7fI3JRUQUbY9pr5hp5cCz9TOGRUZMyInhHmN0
WhbQnXNPzD/GAQzu6e9crqcAHY/W1tUiccRy48bjb5+zgGdxw/rBTzbkT6jU
TaXJBLqA03dffuQEllMzYu+eJ4DmMP51DgcNQHCkOG9NAlw7aIvJkBBFjhVq
DiSUBXX802pl5JJAs0HPod0XAxl4lc83tsiBp5BZJpchAfDZxK++9kcQWdj8
Zz+tNDjS6kQr76EB4/9tj0fNuEGPt8xAEoYSyRjyr8gd+vmXxRLCrSNUKOxF
Spd1AAGubLyxUb2kDP6a4riQc/7wjyqcnq9bHPFImhl+E8yFu1bmw1pOtCiw
W2H9UjoBhv95DESZHPbVvYdWIyo46PRh1GE9Tw8h5/R3aqwywdK/9Eb1205S
15VpoUH/DGAWaZ2vyWWH7a2VU6o2CfDV0MbKsY8b/I3Td5ecsPAglUzLpFYZ
TdysDbjMfA/S/H59fiUlBysX+f5hRbAAX7XF/+YvY7R8Xlc3vkoC2sesAkbv
GZHvY/yqtH8WxMzw9FYQxVF+tvNlZ9YsELRC/ndeSML4Jcu3zIah8MqG7w3Z
nBh0tNeqvRSIhfpCi6NM+uqoZV23uMTwLrQ0rk4t6vGh7fLMxL0fmdCk+t23
XmIMQ3Z1P3FnIglccR4/zk2QQy5Vuyd3JQ4m9nQFn2QLHPqXXvjj57EgVh33
9HQFM3KfV7kdq50N4SMcjB7qyuhl7oPeV+IFIDvf5VKcJwNRkiMpws6x0CFr
aD1vJo989d85/NovhJ9ktVITk2IofOYP7qIfESTVv1K/fyUP46+bvE/H+8Eb
1+q1wRPsoDd81HGWMR3OHlnWaXPYJB1oYY0dpPGQd5g900gcxrGQsH86EJ49
/BT7zvHQh+achiylkiDREmzVH0miVQbaxFnFTOChK76WUDKAyZVTH5+8lAF0
yo5T9+ZFUTXnGcuJpkx4UUxddkbuL2YkISz946HP0Zil13PRUwH+2OMPQTLp
UJ+/qZ41owpdqaL/jKRCwfKzTBDzuDLa7JBanOgtAZp0/ngDATHUZuZqfOdU
DnCJ3PtwZV8CxX3N33uWUwDxUtX176wVwXz8SDzj7USQiTMp+keSQKWybrfe
F+RDI/0F3+1hLnRAOWH//GIBwPLGW924OkxJZbBPOl0mRJMduDuekQWn3ZaX
A4YR8M/u6XfRAC00vsv3wIPjLtQrnmb0sBFDUplVvsoO2UBkOaXAWSML/lFC
xeGX/cFpKvpsZjwzYunufDsxgIcLHVT5375pQknNbnIWtSvocw6fqHsjfjin
uqbVgFhoqA4V+ydPCS0rrPkKFFgg4gLe/ppmAzv8lF6dVRpgPljUkNEqQyXD
3nlPwxBYYvTQFb6ijdhoG1snvUph9gw6Psysi0AcL9rLWAovKtx8suQV0Lzf
BFuIRh6QTWcKRlQNk/obLQ3PPEiD2t9RGd0mfMj16/bmt/NE0DANd6Z/uIuZ
QgXed9lSwaEZW37fjQEFts+mp5cQQLldZF61uRXTIRlnl3wMD2s32NNxIAOW
aPX6rd8JMJhVFWN1SQNELia+sfrpC/yT6q7TPod9LKqIXgdniDb5H54zD9ZB
/VYVobnc9yDQ58XQhwNu5K0cafMlJgdWuXUuY87Kg5azJLWs6B0IWi10MeCk
RIH6wz82L2eAPPa1hR2GF4X5Njv71REhe+lEW+26JFofnzneSJkHioVK59cu
kyMWhqD2sVU8GCsW9rje+0fqEvrnFaGfAcHqbaGmC8pQUih6d0EkGjbNsH4i
rIskAbk3t/WE8eBxz01xsVwC1W34Ffco58HxgashYyAN/U0Wz1Ppo+FZSPeL
s5pHASlJ15ey4YA1NMcxuUMZBYmePOsWlA8s383N9m+SAXbz7bpHQRJYd5kH
GxjuYzjonnTLp6RBoIvJagPnEoaHs4n+wbF0oGah0yTNUIHAvao/X/riIKDd
DaPdfQxW9qbuPTILAIncq5fSPq+S7L55/ne8Iw1e5BTe8JfghKF5cowVLg0u
/nH1YfYUAZabN4751UXCQA/JarNCFciMeDF320yR8XMykUtzw6SQGtMNW6VM
YNi6pfVwmQ2ZH7Cd4loqAPZy0aVnO9yIzJLn9O4OAQJmi/8thctB/5DgAq91
BLB5eIwdrTwgdZSRb1QOEKCYrbDiiQAvqM+eJvlzpAJTzcN7f1o3Mf6YoKqN
ABy8vOxnNsYrjOJkjvY7eeZAIInTSaiTCd3vfDaqfwcPBplUEHtMG5xM7f7d
fGYPgssBrFeS6IAseCNTfAsHgkZrpz2EpZDiajd3RXcOiOjeD92I2MQMzFT9
MapIAVeJNIaEfFlUmftlQvt8FoRvd6lt/OJD81HHlOiKsgBrpGtR+5ketr1T
nUV4sTDxXoNgHagCtRqMRM7cYGCRvfdIN1wRtVzcNzToKoSequHLfl/mMZXR
ZbB+MgNcril1T27TAWJuZV6XioEf2RHpZr/5wClBt6qIPAaKDFOOxA4qIKeR
09a3aAtBqYeT+ziGH0SKxMuzmWNB6FQsgyl+l+RYYgWDr9Ogs+rCPUqjXdJU
41Gl2yMpUAAzDT5hIoCNzm/L2U4AH4Htcqv3SkhIKzg5JiYP7jNeC118yQFD
qyX/kcmlgJurxTEX0EZrPAkpuzqHvrHK8LqYXh/g2sugBjVTdFnhzOYBQRXV
GWFd+YSL4NWPC75LNdxIajlFf6sgGz6/yW2kX+cEGoq+78/FEkBEz/qm+UUW
EKlNCAspSAGd3/u3r2SIQD/no9WDq8FAPUGTff24LjITzLObMSuH2WWtboOv
YuDUZbT5sPAOpM3HdAUt6Py/H5/mJvgDtsbP+uJxYWBx23lUVx4Lq7RM8DiV
FTklPTLxEs+BTw3NA0Kfj4CCdG38V9/D/sEmwqFYKYlsnmecTFI99BnZ79iB
Xgb4Yo6n1XuXcehtnxwLC46Cwo3u++f108D/X5HBhW0m5HqRoJqwkw4yhU6c
L58zIYGMDwatJdmgp0MOtD1rpK66t+Pp+jiYPPjObH5eEBFFCmQC/TLghqBa
BZW6MCoXXNUeNMwEG4+pWm1fIWRu9OrqpmMmlKnpXK2o5UJ6eWMvm9wzIGy8
cD7vuQxgl2wm+LXiwGbCbDb+qyyqfpiccbsoF978fH8zhJkcZAIdgnABWLCZ
qbAX7ZFGBtakuSuhRVBSqbrflYxIo0/JqtzzkuBT/j4ulJoN3B/ecHoRlQAr
PD6RQwsKSIclfIf65OE2MAVv3Cj+R1rRPBnqUZkGu0HvOqr8+VBcadLXcFkC
kGVxdUiPiaD+jzn0perZ4GpmVVFCJw+Voonsm3dj4Q3+l7ALVgyVGzY14U7l
ARtdbAXFJXZokimZXMJEQ0CRY/jnPHY0N8wwKdlKAIr0RMbz+b9IcV6O3JxP
CDCuNrCWS/2aVKXSeyTsMwFC+qiJ+HE59PLHuixzcC60nZmqEPzMBxzdXZvb
pzNh0W5CGnlwQgY1d3yqNQEyrI7+sPyxjglsw35ZPpoCmX0b13VbNNCE+Ovs
H853Iazpycnz9EqABPG5JmL+EPng6ExbzG+SlrB9kdDqoT8+/fPh5U0piLIn
vVEySYC8a+YzH+KpkYjWBa2jjzNgMYO1bJqcA3nS7ukNDBFhedwoceo6L8hI
31GiXMCB4cRQfIckDbj+R6HOXp0GT8+aWKgyiyPzF+47u0M5gJ7Qe3A8mCKp
framvMRBgMfhHTz6fkIgIDa84HLoM/Z7svoX6RXQ4gkDpffbeWBalxRQ18+H
BAJZ9DwuEqF88o5ue5wAmjmx9ODssUywU3v4xcCMF8kEVBkwl+Kh996oNfaZ
IpCRkq73fL0O3TE+u6fwPzFcvisnpRAesNrM659Hf2K2m5LlPv5OA+VYjyAz
Kh7oYm1Ya7BIhx6sptFbOnUg6x9zEtjcI/VQsV4U3JMCu6XVIc4XcTBkHTAb
9+s9xrI3KPm/jkzQ7b8unYe0kCubfstO0T0Imm4U71mXg4EMbRpNLhxgr/Ym
b4ZoQpQOsbh1FyD3+fSe5FlecH9nPvxTLR2+TIm0xeeIwuJR6T8lK1HwgFSa
G2QkhIaExKclF3IBXJ3ekq4xAxqUW6KOzoIE0mxl9SdZEICPTsoaCXCQ8v1x
9aIyWkm7fK9UPA8+ve94FVkkDLWDcSqXFBKhdPRog9GSEETpUbW8b04ArvMR
Mv1cvFDLdZBuRJUMLHHDfHHocL7T4wcRvEQwNXsc+qicC0JyjMhr+NKBU4hM
ld5UFsi6hbvFKWJA/lrqfY3eLYxWaVWklnU6WJZEits3TJKKS+Zif3tnwNTd
0nLpGilYobKdrRK4DZECscvmtrSg9YJ5T2cTDwH0TWYhrpKAD8swe98YAeaT
Ozk1XmLotR1RT7g1H9B7MerVCV4UHm1HUt8jgNDrzXwdU35w35+g0/dLBr3K
40sqW8rAwygrR+kWALGrT/u653hRCcVWXroVATqyHn2MD5NATeMDXkoPcsHr
6kVKpfZ/JDYcufSFw31bu7h1SzONDckIPh0N7U2Fl69MHih9lkCKQsG6kw8K
4KWgcsPnAFFU6vh5KUy7AD5QmSoWXJAC/D/pwGMWEWDpEeqh9uENZmyI70HI
0Qw4eMGsR28qh+YGnGoGuHKha4p2G6mwQNAj9caPdgQomhbpXuiQgvEVEYLr
vTgQkVDlIy6LAs3y0+N6XjjI1z8gt7/MBr53NheHqPDw/AxXKv+mOtr+Floi
Tl4Idnp3xkycxSFwWvSreEo0sAscOzp02Hd1KH+NlT3JBWMvNuNylVESB9XM
hV6JdPAefj7lIkMD480ZxlWjOBC6SppkjqUAkedGhaeZ8fDro7SXtzEnKvx+
893jKDz8ZWtjuLsvAtuELsr/jsWB7HV2hWg1RVjpufzQ0C4OBnLtLpz8+wlj
znPcPTmZAGFTma0mhqKwnVHz8vTXOFjsJc0+MmODcJb/4suqCTBShQLPEjkQ
n9WR1xeiMuBMp4izHqU82jt2s4SnPBcy6AdlDaWkQOLNpBNnaxzw1nmzTHLK
gOEn7QP75QSwfDnAgIlWhfH6Ds/awOswddtryDdbFmTGZJZZPWLgO9vVQFtz
HmDpKAr018yA/tL0py2U9Rjj+zy/rVnSoTfMny9CXAREbAUY1qexIPrlxIB+
shaUYI2rpHUvIxrf30yX6icxHEpzLhRvkyDyT/BCR8EWplG8vO4CVxYgMpUJ
3u8aqK1HR0biWAmIfhfmvrEtAlS8GsbKJ2MhUvBqe1SvBPTHGVJPvYkHXqUy
mq8erKAV+DznA9fhvCpNKllaP5Nq6iPuqt3PgJIkdQN07Cup8Q2tydFL2ZC7
8peos6CNDIgM0oMV5bBSRbj/660OmjM6ke1TXwxTLXfkWpvnSIZ/CxrbdjMB
d5FbQnd3DjOQeYlDH5sMfaJlr0d2uKDpkj+3QW4sTDQHmPQPiyP3pgeSbZK5
sDc0It3ZP0na5lN/57mSBnWD9mRbGyLIfHTx14vpbPBZCVFsphNHU2WtozaD
eRBtGuEoTCmJ9A9tJeFfPhispOhUXGIAmGogdgUlw8sPx1psrWWgsreuODEi
AdIksyIJSUsk7Mf3hgODBLBOFyo+ixNCQusciZw+OSDBn8W/XMEEtYo3dXZR
EuCsN0IseSXAWJDnNL1nMsyZtxnSfReB3GJLLacfCWDOCsPS7KLI2kE64bVQ
Lgitf/iPImGeFMg/5nAu6NA/bJ5InBn8RdKrLRx6M5MBKuOXNyY3T6DFondl
dg9KwaZ9nmPWShJR8192MdXKhIC9f5r6V6mgZC014moGAYxjjjeeVBdD1Bx2
0g+y84DH0mf5rXQ/yQmn9WfsPR6KZt8HfPRnhBDex8RZ1mhw6bvNvVS5Q3JM
/JIm+xgP2UVCP4/cEgWFRgWzcZpE6D1+4vbyeXao/vfvHvNSPGwSn09Mb/FA
x5FInLQaAeyeqvVW8PICDe0nPv2XBIi3nbCp9hJBoE1zKeJJNuD1HGKd5zlh
7oBr59iHGJCwVXq7XsEGCpRz56c9cZBSw2DvsiGOztK8LHG/ngnZnxTFXKQ0
gcynKAYXegoqSx2YNyyokFP5WrdOWxrESO0u/ZxUQzv+GnVTOSXw1jV4prRC
HBDTZPv9Q75+NX5iRe68hqn9NB1UOYGDrGfCh0nPhvzvaQpTdKfD6I1AnLUz
KzKvfVnLN0cAAcFq/hliP6mnBAscWVnAYPC1Vfu/NYxlAJfPw3vpYK4W50Z2
lB38FT4XHDueAuM5T/WwfdzI8L/Axw1r/7/verRdF00GTov7XdNkRLiMjPEO
SAS8GaMU71AkQpQ/7vaW+DomhJzDM46cAKNcY/NRQjzgzk0jg+nGgmHAcvdH
m2HMojBGVGwzHZ7+tJI1uacBURGKeqtNpmizhaGudIQbquRkreeKiOCr5yv4
7I0eoKm7271rXkjI43JaWTErhKeRrrE7x8Hoxk1rxykOpDVMjwuJz4af0J2i
OCIDTksYfYakAPiCmf41HcyChvpzVaPr00CzW75S3ZAbBpYt6iUrk6Fk/45u
Y4oYzI2Nq7z0jgemveCXrFf5kefH8xMLkjkQI1R0x4VOCpFVJkkyUhWD6B2+
7swlZZStcrFrz64QHI4z2PFoSgMUvI5+MhcFLo33rkw5SQHPfDO3Y3EscLwO
ujJiMochvp2VmDr03ckETQ2yNjZwfJc4fX8sFQwNYnC1x5WRxCu7qgu0OdCw
9lJkT1MKHBrFI5+dxEN91tJOI14SnSks8Wp+UgDrzlzvHvgqooigFxdf1xVB
WHRoqV8nOyp5nCEXqp8Fs/vFy2e3ZWHotDCN280AEGC+IcVD/puUxm44sfIx
G6Yo3K9OUR5g9jbJ/KlwBKDtLsn6NE2GAq6Ha1x/iwfnoKsaLCYMSGBX+7rn
zWxQuO/8tcSfH/210/fu1sgHGlc/Zb5lHmSrvDZdqJkLUUS68Pj6PdIVa90G
94JM+MJg4W3gKA7Y8dMP2iSxoCz03xPKfEHgEb0fn1l/6OfnX8R5mqoj48/E
O9yDd+GI/NhWqLkUqi37dlNhqhDe3I55yNVIjxhYNrlTTfGwbHDNRtJSEoZ0
FVvr5ONhFVfbSl82SSplYuJczCKCE0ud3KagOOqIelND5kmEXDEz1RXWXQzw
0NZ/dccDp2nl00AFWojrU7j/jjoTTrh+V6yUEwUW3g3/aLpQCL8U1ymgoA5R
ey3MhTrngCP0DfdsrxSqWr630/C9ABzqWrqfqtEDmVpmWddhfjWeIn+SVscJ
2DI+m7/9cRDl+qmB262KZP7jodqyZCY0Pz/vI7nEjeIYExfEuInwZBST9+G9
DqLuep4c9KcUNP4a/JuZFUIK0XbkMV+JsC8cSk7kZkd9P1wD+QKzwHex1cHS
gwIYhrX1E66kwnfvTR3DUmq06LXC8zE/E4ZMZl3jb7OjuDeXrb70ZoG7fLXx
OysmkOmR+WFvnwLZD9P2dsWFgCUX22F62H+WCfQL7cCO7LhKQkLqs2HRtUKy
970gDJSku1EVxkHqk1tBF9UPfVql8ItWqzuostCX8A+LoUpv/d1auhxQjr7a
ZKH4hhQ3tYxOJCaBi3rdIFsSGYpZt5B0OpYFf2sn6LU7VFBksaRR6WG/b3mU
pV7vIobiXnsdE3+RBY7OWK5Lj1hAj/Lbg++ZaaB/XZbTh5UVcpXM5TktCCAh
YhrfR/GTpM/Gr23lcdgP9Lfbwg7zH1vb1ug4mQJOoSsUFkLqiOLYmNgj00Io
0dh5rzD1iVTyVtFIRzUVnFT8P+9/U0WlJvc87TML4MnsLaHbmWsYrfjM2Hdq
h/777uD3bxEyNOR/u0VxIQlEfwpzTFqtksjWv1+qd0gFfq1LLUfeqwNc4VoZ
fnQJUlu1OdL9NdFx33PT+4ylEKCSn4LTVgDLuudPn6oGw016N1YeZwnAWwZK
G70Jg4eCDXn29RJocYp/raA6Hz7vvFw8HkiOtMpK6CTsD/vT6WM3SO1LpOob
nrJRrJngr7vAXDj5ErO+obL2qg8PHbeO0vEPcSE2v3MvQtSzoG7XmuidQ45K
HvntqDAToKTxal7rW3pYx25fPbiBh1d5HWTNZWKAqImRf8fuQJikyU2NpMP5
dBolll0uAslrI2fLPlOCWKB+uKwjATQV7gfq9syQSj2ZOTCnCcBP+cnHL08S
6ei1d+c+zAP/meKuAC85WEnsDn1XHwgSZC46/D9GSUKxRy+0muNBsIJaWsaU
FVlOUhj9QNnA4/hGbfvXDobDu6JdcYEA+tKsBq1U3PBMd+zRjfOZsHK2wmbJ
sR7jHvawcsAyEf4aXnqgb7BB+mJ3PT9AiQhd1pxhf68LAcr/8Wi9NwlmtKZn
CA58YFlB+fjjowRguj7oczyJHc0/eyH5ez4T5nALkq9HmIA6xK5/7fB8W76P
e3eiQRq2MY/P0csmgMzR6rx24T+YOgJX+3I2Hsbf6ejTEe+TaOwrbj63ywBK
8YjsVylqsJIpgm0r8oPgM+95bXVUD/uazrDCjCe0VGTkJi7xIobekxYP44hA
2JmPO8EuiypbG96f4S2E8Y7uy/apB5ip+rITmz+TgUIo0+bM9d8k/zim5wGu
OGjZwKzJBfKCI3NO9l5JAjxQ4Hz6tUcApvzyU185JYEtTpH9sf82iczmLtc9
80z4VXOOaUxTHM3/Eps1vpkHmxEPzH9840csmZvT9ALZ4Gol2r5gc+gXv0JY
o7FJMHH8z+Pje4LIMDMM79KUBVisf7rJNYThGQkxyWJJBh4/hZSYP39J/X3v
GNuPEEDNmpVZppoBtAqaAqdLE0BOI/q9zj8eoNHh6pRowEKPU/ICv+EMpiQ2
X+XNnWQozIByrVJRFC5AptIzngW1l/nNHzdyIgPE/vfReA6kSn6M7tvXgJVV
qbFTHtdheYKl41aSEGqjG1a9RJkFXLYyp4vN+ZHN9et/9E1ywG2k5NdTURbk
n35RRGgiA7LjIYV1ihUp/vPBP5slwgWZy+rqnaIAjPMlnde8wG2t48BkmA2c
DHHa21MJEPZsZGquiQyGRqyNrR2j4VaP48J5gwNS9djjD6oHKXBwlsro0ylW
aOnd380bywDi8xbF7Ov0yM1p1fcTZTb4f9HeCtnpxhwolp23NsoE10eeNy4O
ciAHETP10ecZINdFhKanh33oT7cF7MTAGS1f5w8jQmilnDEwPDAb3MIv9Ptq
H0My1wxeL94sgHk2B62koi1Mbgmlo2oAHpg3j/h0qrKApXo475QzDh6U7z2Y
KCIHESw5c75iPCRQbQaUv2GBPpVrqqyieAjvSHu2eIUF7RHbg6xJWTBwgf9U
eL00cslpPfqXoQD+2rUzEz2VYeXMSc1Go2AY8GmnZ3TgBqdfve8XLVMhLBPc
otc4EM2krJz7jWyw5sD33mrmAq0HOmHP9lJBRLCBvstAEfwnbOmx1yOhU4BL
7cSTwzwrWMq1FImCdsPOTKp5RlD+9kZC3CIOSsr/qn1yEEV0bIPn3IsJcMO2
381IiAVGqVL1JC5hYUX71W6bKTnqP34jLjktA77cppAv0uBGxXe05iibs8E9
Jdr+49Dh+Xz+aNNZnghyG9v1HqKiKC3SsPpoYhbMCH+IwhVwoLkzJScsFwnQ
WR2We8acG/y5l34d54+BMDtyXclDXpJxd1q9v0EESkMrCQfpPdK2prBb8TYB
ykc9LzR/k4OSR9X2uA5nyAvgvvLiuQrI0LRMhnyJBaXT8QtKv8iAaqP44bZr
CghYjSrbeJEj1xtqay4CGWB5rUsm7NsrUg/jv9tXJYnQ+e/VGv0TbvDeoi+8
yoYDgQdJwVe9uBGHYOdL9m4CvA2VvHTDWAx4XDOqX+JjwPOaVTvPFA88C6+q
jNtIgE/eZ36occhAVFn+2n7MHXjQJWeNJnnRGdzDjdyvGfB6L+QyyygdOPGo
iLZqJ0LjN1lt/eJ5jPL25+HGz3EQKRZ02ZCdHrH83TDCb2SBbT2301sfWhgP
9FUmduGgc6OILW9cAOYU0S41XzSE6gwJK7dRA7rzvG3KAA/B2+cTo62EYNt+
9UjRpXQY//vJeaD2B8lhyv5P2VU8qEbwvm6NYICVupGywWcEkLpfFJTlIQaF
UkWeSI4A0r5UtPYUEoAer8w+6YqDm1/c4t8qS0GXyOqLH/3Bh7z/O6PALA5a
k9Xy/vfj4ccYhaVANhOqSXttKF6dAWnRczN9WuKgrBQYx/MzFFpL9L+uXJFA
Y7mp+CTNbMjYuPswbVIaaJyLegs+BEPPvstHeS46kJAJTbo7lARbjX4x8Wk7
mNxX5Wx/m1OAz/bnlmOOJDJXTzQbPOS598E+JvIeNVgGSci6CWWAal/0ktdL
TlCeXxjR+P//mHW3SpdOSEOLUq9Lcl4COEzoOB2QlIGFJQYx/3cTDkoo3y30
06A+He1d2kQC+Gd4p3z79gXzai1beyuYcOgHFXxCIhg0ltoUe/xXOfwM3EAa
mYe8y+2vTlHKA6nSsMjYkS3Syqyuub8XHrbdb6wYic5jdP6t4i+dzwBjbk8V
6yv7JK2Frp3SU5lgtnj10zU/ShS+zB6Wc5jnmh37zMT7wuivpndajmIO2Gm3
nVuKk4US2nYXTnYf6GY9ZxrVsE8aqJf9T1OOCJhtaiOdewxQOyRQSaUfC3PO
et+u/3yDERl6wvT+dBoYGGhcqnkmD8q8rdGeVbcgoL960lOZFZTTv+3+TkuE
k0a+T8LEWaGJdryO3BYHUqffR8xu8EB1cWoEc2YSpFsxP7Bp44Rt89hXn/9h
gfr3lUcenKxQmOmp1vEo9dDvKsj6J3mBCrN3vNYCC2NLumk56oyAxL/Oxcym
wdgdaplDepI63UTHBFszwdTUZHzGRg2cTrlOSvg6w0FLbgETJyWy47xo6SqE
h9OuA5rXtHZINFpnjpbP40HoNfHPgjAtohGMzOT8lQGrKbe8KDO2SAN1DbMh
MQRoU1esObIsiEp73qesvDrkxWbn491vEuBv8dHojA4O5tN1Uyv1aUFPpEsh
8Xo8aAS6sBpdUgHlEdv/UXQe7lS/bxxHdrL33pvMbOcW+SoKhSShkogkO7L3
Ps459kj2Chkl5DxlJkm2oihJgxTZ43d+/8Dneq7z3Pf7/Xpdn+v6HOrGe9Hw
vlHKYR2zRVSqyVpMP0aAvmc/J/q0RMC2q/FJUGkU3JA+eqN79wCjuW04TP0q
Ed5lFNs1uCkA0D48IlkXCDQJWTc7gwVgL5XY5WgUCwdMRBWGamX0mu5C7u+u
Ivh14U7/+mcKZDWq+6C5PR2k48Y978rLo1+3yd1wsgUgxpz0tCOBFe01Ym+e
C0mBYJ4fejfqJFCzYJ+Do2YGOJfo614ilwBhwpl3Se9i4M48v/75alIex93R
iiU3Q7mGLx780eOH7K2qmUL5WKBn3SZreSeOzmkJ3JJhzoYFag8m3SlSPoVd
+8etkw7GimnFzp85oCg+Ny+ENQq8husYePmIRCXhs6L1PnHQeWDYkn/7FwYE
22yoAgiwQfchIuo5D3CXm8a9R9GQ3Zk+wvxoishdLsRa65ZK4olM16BjjGDm
T5nbPJ8Ose2W5zrVlSDcUu/YbW0HyHvVhqsaYoHilSXnI6T9tx++8nCHUxSG
y/oLKKYDIVaj/eTRWDKAT2vZl83ToVjsbxTv6X/E+Oj+20KyOFCoFyt3SRVF
uQHkU8Jk2fB184iY+YQEupWWnXpcLAeKkpeyf4/+JmafakiVG46BSWEy2Sue
yqgxwHt0qikfzpfd7ad7rg5k9ILDVaFaEGJzqZYwqQBFkfHHd8yuwVFJ/J1a
Aiui3ZfBWz3Ggt8Hvf0NHykkXFz5fpmrABL5CWpvflAi1wyqmgXlFBCaFWU3
fyONai2EU3khB4DpiNRJpePQAAqPBsd8QUtq1Pb2rCqaaCyc9ykohGb5vMsl
kUKAbBq+yDD7wdbrxG0cQRDsOdL+6jaGg6t/9o9zvZ8wU1WNXwWfJcBGV7dN
8W9FJOniH+m1mAODNpjn2Rvc0GDwy+E9iV8YJ+JyFSa2MEVL/A96v+JAeoj+
CaF5jUjfmRUpM4IF/I9OVg+cJJp4F0FBwZoJxDkDq8d1cqRzSuXq/fYAxGl8
6rVxJaYo2P/jxPNEOIOdVGv+w402AhTuN5B8ISx+hGyf5Cdz6St6MaveYP/w
xJr7W1oAs+sX1nRiICMqRgDPwQhe7ty3P9HGADa1xrCWRRawElmTgzQ+cPzE
fQVfWgkY3DJLKvUJh+cluqXjWTzIy/vDLl4tExaObl31K6aF1jMP5ppOJcNi
Os+h3/sFzBTuS2aubALs5D1dbrcXRgybJbdDWzKhRo5K//cJJSDrThlRnL4J
3u0Pf0rwMpI8OSYBHYmEBlxdrzb9JKY/MKTOcjgV6hZebtzxUALpLy7PR88E
w7hqYCdFoxpycHOQ6QgrhOM/t6Ybzf9haH8JjNy+lwb7LAyfHvipIHNXecMB
fBGo/219fUCtjJxfWg/I1+RD/4sJLrKAI2jp6CW0PZgG5wqtfno0KaFBi5Nc
p/7kA+XxfbYNNTJEJhKa91YlDWotef/6yCqhxqYkXqJTHkxcW96V8VFAJaM3
ip8xF4GkVUFDXKsKkP0qelw1yQKSicuybAG7mCXl055zh9Egm8V8OBq6Ruyu
HWbsfpQM50IXqCXJZZCagnfn0Xk8KHs/vGgYoQSowFjFIvc2/HvgexpdIfV7
vEyX+XwyGNs3CNAcZQPU+5juysskIIyfri68zYTIYim4Y/+kgplOltpNXk6o
5L+Ri11OAQMs5cPN26TnVbwb3Ai+CqrvGfJQqDDkD46eG8REwf6ApUfmtAhi
fsbzM78UB7OXDMU6bdcxpXf0rL5cTIG/F3V3x5gEof/5B3tRjVjYT2qa9WET
hYZee6WbjwMh+qQT4eQfUeSxVOm8b0qAIOIfqnEDLrTHKljUqYqFwZ/lOm+p
xKAVFH6pXwyFzXsGbS2inLClM9AyMRULfkNdc+5LYqixpi+3+r8MEGkYjDJc
U0S34gVnyulzgDnrQV0oUQVFmtEhSvV8yF8z3PmuLYQqFeeun+3OhPRI1lsS
PmJApuqtHESXCC2/nY0ttP8QLTpOzm8Yp8EpCZqOmiOqSPZuSKvUv3yQf3d1
2IZHHN3XeFb2ch0P/W9LvsdyiKFf69pDFhmZcCcyr1OhVQLtbeQez10nwDcD
1i05NVY0qFEa7W2QAUG6dwv/3JOD7C++sZHesdA5ZsuQ77JNVOpfauO1TIOq
boUNvxUpwBanLbQ99oE6J4t0rwIlwGZGGtVM34WPkRfZ9EZZIZ+CV0o0lwAK
S0LK522EgFvx8v0P8THgNFYc/Vt8BBPtn1w5oxoLtvXapyy//8ao0KpHfvyF
AzEpb6W+HlYkLfJmmu02yf/+czCR/CQIw7MZK7YzEXDsmMgNHj45ZO/cPnw9
LQ82bEfbPjziRpwZVFXfdTOhV3XK1+rbFlH3fmpb/28shOoYqb/rYoGlyKqo
KyT/nOK9dm7BnR2URuJ8Lg7GQKDF0TtdmwJgUU3r8JEiBbItyTCmh3Los3ej
nt/XXGBmVx1dyZ3G0G7wPOch5ednpbeCCiyMMJbM4eaVngQrW7aZLqEayOP6
t0juh0VgIs5qhwhc0GAZKb/7NgoONpo/q58TB9+OHIR9EgOHH6wVDRUlAB1+
zxx29Cfx2K/Ynhka1P/cUHaPJhX6FoOV2rWFUfH5vpQftdlAv1H+prbmO5FB
51bifjceFtrJzfR8JcBr8PG2SLwvSP99Ldb4nAc9CRJTSeDLgpe6PbpyNqLg
Wn862eTAF1a67V7FW/ACdo9b6PhIHIhlLehe9pRAqSvIYccoB95Y+Qo+ZpAB
ZintlgnZQDAPHbpVHkLqG8Gj8d0X7GHR8TLBQEkOLWn0VkVoZoP5lA7/p/fC
oPQ4I8IjIh6k3+/ofZxZIk55sdD9J5oNurT8cxf2GNC5wnXRfIV0qCjnShv0
kYLVxzSX55+FgfBtF8PPUy8xgex2CWSl6RB9vySdZ10IwjfVvlKNhkNti1Ch
YTgPCuehygotT4eMbGWDvjwqoA1aalWOToSZDva6SBVGqKx0MaOSSYPj+NVH
B3MHRNk25S+q97HgvXSsOH6AC/GuS5rXs2QD95sRnMNTNSDrDw3ID1AEML5u
bx5OD6vJYcrZ/1LBP+mNw465MkAMpfqesAvUnrrRTrtIh9Te/vEcf5oGJ1Ta
RB9ESCF9Ay7JevZ8eEG8X69xVQuURm8xr+sHoqM118XcBWiAfe03GDEnQrS2
5nBKADNw1xcNxEmSzvvfwOXrvvQQfppWZnItGWCxXnGAXQQY2HtpNS4mgkT8
5zNu96gQ7+BISR0PAeYt166TXVdGwr69lkx8BbDhY3ykeFgA/UoynF8QxkMi
+sf/NpMaaRq4++CM8CDflc7xy14SnO+V+ci8iwPL2Q9Rr8m4AbvMHBvJHgt3
zJzTI59vEddX+J3IM3Cg2S9AsJjhQtwq/91ics+GJxflVnt8doi2BmknNenw
ICu8c4f9nRAqdb+s0InNgF0hyq73cYfEjgRn9ocaidAxliZKuKyCxmL2qq+c
KoStKMwypSE/SAdrh8QwRkNeklaAzpY8IqRw8v1jzAFiEN9pgXQxMHHvkM/T
w0OB6ei34HvSaD33k5FMTi5syjotORyRQ6GnDNdLfHNB6tRC4bKVLFrKvtKy
QMqvHEe1cK4XKlCk3F464GcJCWlnx6utxUHzDUX6lz9JsHGH2fEniACtvgPV
v1PxkP2Yenl9+ieRtTzIgN2d5NNFZbV0qeywBeZnDfui4Rk+e62GVRHZNY25
n/cqAFpR66SvhyxgJjn9TfQ7FmL/i2/Nb6OBvajdIN2+RKimXqwy29vF8Mbw
ftGywUFvJGeTla8iOHGerVGUiYRMwRlGTTMhRHjWEWyCIYDAW9MLOhgRFH3K
d/tqZy58vnXvU2UOBXL5rEp97RgWLmiHX2B3o0DdRcfNjzxMhycVc0w5HxjR
wQNJW67xdPilOc/5PIMSNAU8M91ssfCwRC72VpsyWHyJPHn6ZxCo3POIntHl
BdQVz2QhlQCXLT+FfSLtT6CfQUZNTCRw29q6PRaVB1s+t/J8xwgI/G71SMqE
D5V33v/7kTkHTkkWzcZc2CGupjdZHXQlAvPrXB/hQFmkOCHTIJ6VB3ohOjeM
zbcx1HHNltR86eDbjac00eYE11InWa0rsZCp8DvsGC0ncNeUvj5NnQwic76n
rU8zg0n+VM6UfTIsOHVpbUcKIs0cl7N/bHMg2DZ0rVOKlCfWB4TmPkcwZuqV
O+Y2h8l0lJHQPZMOg6q8JxTIVJH/kzvZ0nRFwEmhwML0lA0JO+7+ZN/LgLbI
i/zYA1K/Gx4TJ+46QGWYf7mrxzKRtsKkSvYrHt7jp4M+GnHDsDezm+5OOIzl
6jIcDh+Dhjs3m6WNkuA6Z+pWgoAonCs4hed8kA6G72iTU/Olkeuo2h+dU7lg
tMFS57QsDvxqYXYrEAMzFPtfr/6mRpK2NLfZ72WC44tZpUlBGYT9o6ZI7MgE
Xuar6TxnGKFh5ehvffFUiMaWZdKKkrr7n8fXo4QUYD37pe/ILh+Y+K2fqBVO
htr6f3T3a8TAIzXYXCU0BixOHkAlsCEvNV5caAJp3zuLx2NMBCA+4R7LqmQk
RG4Ps/bwykEDzVUqYm8kRNBF2f8YOY5msl+F6jTkg9X2hctvBLjgc9RCeo0r
Fs5N1DfJ0YiD8P5oGaeRP9gpvtIKaVnBPPlQvxaUlg72bZaVs017mFrt8yuh
nFiYIKRpCouLojO357uLdrPBYEB6REaVlEfULgoqyqT9bl4S/jyhBcL/DR93
P+uGinr2mbVX1RD+0ZWf7JklAG6W300MlVBQwI1POS35cLuDOwW9FgNsQ963
rZU42NjcLb125gBTeO3C771YPAj6cGsdN5VAP3o2TswXZ8JTokTEgYwskm55
9BorXgA3r7NR6/ygQ/I/cW/gdjrgSjS/RUjwArPl55vjTQlgTFC0HzKcw9g8
ZfFcfIkDyoB3nzA8gsg27UEAG08m9GivHLeapIe/q/f5HlbjgOdl2Zc7kmIk
Pou8mT+NB+Gaw81th59EBhOXtqAALAzwim10cFKBvMd/NJsZidC6bU5Ii1JD
nKpLYkV1uRC39lCv7ZMMNNwbcz8n7ws256vf3opWBxho2hjOugBP5FlVik/v
EKNV3+hpl+FAjY/lx/otHjC6ytMVTPKL+lmkuG53FClVeXPqPkyF0maGc/U4
QaQYYLT3IiobVnS89apwrCj5Rb2ILwcBBBm6zwvVsII0p2nhtAXp/Po09W1n
WAB9RebxTkkwWnPpZPhncRSOo3B0oSeA7S+DtI6LfzHSbQ6DHpcTIErjweT3
KhJv/OVj6H2aBOcJXQ+2HQSg4SLZwY/+YGCtUQzOv86BfK8HXmA8mgKl5Nfo
32bvET9as58/3Unyc2o5/wkBBhRZW4nx70+Hd5cD2b4oigHzrSOlWo7xYKHr
dRG3/JI4eNZT3JrU127zHaa5PCKgpmIIuSgGCuRLVek+SKLA9cbpYEw2hKzS
5fe4qSJfN3dO6uf58KhVzchYjxq53plJPkrEw6r1AwfVMUWkqMm0aPSyCH6b
xGZ+NBEB5qtcpj/dgsF52sTsHc0UhlkywIn1bzIMV7v1XcUyI9ysK/NwehZ8
TrA/OZO1SVSLMue4mJAO//Y6KBLllRCnwAuDGgaS73D2Py+q5UGcR06EBlPh
IKyRTl1IkhaFfv1UqNFE4l1+gfXx5m3iwLM/6gsCWRDcmdN/hEocLOgOL31O
DQOuVz+FxvXkYNUnlpmW4AnrFrifIlG/McmNP3tiST7SrPCEftb4D+ZH1QO+
aylYuO6v7MhTwwWSy/oubOxY0OQ+Hc3Hyk3Ky4OX6GIUuApRaop7qwLyV91h
o3YFm+rXqd+/S6O6Jd751qhMECa2yD0oVEJ3anWejU09hPgK3s7EO8xozmqp
3fJhAqCLqjn03B2YBuWQsPanBBBfzt3Qr2CEfGb3s9s5qeBq4lHr9GAfE57m
J47RSIFIw1//Yvh3MLzNh2S7xQRQ/e9glJFOBirnEnUrq8NAxzWvwnp7B5Mp
ixqzdHDQMc/nY/79L9E4zs1pzwcLuBfBO1QMHGA7YpMmGJwKx/IYxhcJ4miH
os665E02tPV6CX5MZAHN4BveevKpcC3Rvye2mxyJr7cvCU2mQ5TtJvWSuzAs
0A+NXNSIgKx6Uc/6fj10uKheq65fCkyJ+lz1vxlAurvqryghGVxZVBZvW1Cg
5Mr40P4zONC17j+3FnkMfmkvmNm9SoAfFe+udCQwQvyH0zeCbiaAdNQ9zfxw
fqS5weYkcQQLrp975PBMwrCq6Mf0UTQW3tg8/zk6u4npNRNrivuEhUCVBcss
XQ6Y82Y/n1UfAxQNz2bcjnEC2sYVZmSnwvsxc/rIaWYYFkThWucSoMJ09+Sl
O0LoyYMjQyUpBAh+rnL1jScVeJk0tlhypkHC22/idEx0KFMStx1GJMDZ1E/W
cRKKaOG2bBt3Panvx4kXKnrl0cZOq2wJRx7kaxCjt97ToWx3uB45mwxzJ27F
7VxhR0UhvIu4fBLPyYv8jM7hg+FTN/SY2CKh+W5bDpM0I3IlH/2vvoy0L2SH
F6Zy+jCr1wxYLKJJedZtUsF2f4g4fOdHlssiiXdun5/TPxzHCOeIvqqnxQLe
7z+q+cFDjAV3fo8d6bzLZvYarc7/iKt7olyvPkYBo7w+W78GA5jsyrUXMiWB
ocvUWdPzJB4+sUPAzKbBwnNjB7HYdUzDmpqH2Gg6zJyw1HWfEoL4hd9j8x3J
sPJ270z5yB6RFsPuO8+Pg8YWlptNEqKwUCNddZgaBcdd2B6FTGsAGUfq5EK7
BcTTPzG8vdpDFOfc892nwsNY6ZxWYbUI1NbK56jGRoHkuaaWAW0lpJJauG15
Iw+C1VrY8ZbsQBLXb0rskUAdgntsQGBArtQf7rok4KD1ZdELRkN5UIqSLWN3
DIO04Kia3jgl5BEQfubS0xzwf6ecf+EKF2JsO0P+GZ8Fzdb2F955sqJSMt78
5ed40GG/JBnnoAxka5Ss1zktkKc9c+/me3YoYtpy26QNgReD9paIRwPgR6xq
07FzaCxlys7zgTTaoF57rVJYAJE26OxvPkWQriSUdnb5QKpR1dd/yxTI5HVq
gJslDsKz6qZOS/JC0Voskz99IpxRG/jkN80HTna0GcUBXuDy/kS8kwwNav3i
lDxyDQtC8b5KVDEC4JVvLXiULgRWB8ofXuZXBumDjjXx04HAszP+j53k26vC
HNX9lgkQuYI7HT0uDnNs+tPnmv1hrnpMWgDeYgK1tFPD7BMg3HSXYU00E2Of
ydrdlY0D9PP1tyNGk5jsNjFTFepUGH4ZPB3t2UAcaL+z4KiNBV+iQJ71ZR7g
/qppY7oXC+OXVA3WvGQRqyodq+79AgiSI+BKOI+h4tfGZVoFeMDcMV1/uHkE
8sPc/HzzkiBIQprFklkMCdqHri/aZ8LNaSlRGiYl8HKzoyuU8IWyjfxhB4IA
UuElv8bJkAHcuNTThWo8MLd6/KZ1diL8HC5+KigqB06/9G1eHvMA6ZozLUZv
14jCr9ibrWjTIYH1Dxv5X3mUPTA//W0zDxIfWLAabHPB8Pa/LqX9KKA9JbBo
tseD2tYO+NxN0mE14PhosookDNsysFnrxgL95RyTe4sS4LT8X6vDiRgQ75pY
f8hFC5VlLMkmF9OAUemsml+wGExRZbWOkHyJ47rt6yZrXphi4nl23ysKeuQS
USGFEthi6Wgu3Q8H9i8ufz8zrmG8pstz47B4OAyLOBl2jhuxq/lZvh0kwBL3
Y76aN8pITbac8I2lEGxvleLErnwmlnblbtrIJIOd9+Fq7E9qJA2Zv37s4uGG
yHiXmR8d2IDmXt4WiU8Ef+aS32MGWvGgrILj8cCg8yWvn/svRu0f6qCUTIcC
xswylW9SgOwH+mwvBIHV1Mbcrz5e8KrfCOZdSYXTWwwFVutHEUVsv1beJhbW
T+13ixqQeGon+lSVTRSU7Qy57yNyBHnLY7RBBFiN1+yVG2ZCnc+aFZWUcqBg
jRPZSLKCLU5ygUaWlOc59y+Q3ZcEJ7JwxUCZGCDL0FfQGygidphSzfr6poJJ
xTHXtfuioBYzwvzobwI0VF+zPPpAGGhHj+oE10bDiGrTpSsk3hN/2rcZ+SEP
TkjWFE6PKyNONWNus5MP4ZN2PL/TjADaekzxO+YnAbo8jIktRFboj40teqQc
Dee2A7782ZBHL2/3qTj45EL5CffxZTURZJIry134NQvGymtFs2MFIXllT3ol
PxZ+iDupN7sKIGllVbmxkxkQTZhpb36jCsx1DXSDmnfh3gfFaYGrvKhb+HmJ
4CgBoHYUW3JHHFyvxNgbhUUAISMWf05ICsgaIgrzBWOAU1+ife9AEGwtFK69
USPxzhd7kSev9SBcOXSjK+kihExFnHjHwwULNNebxNRI8/Z04uVdC34gs52J
1LmSAmbWYlWaQaKQLD1VslkQDdRxfKwXHVlgwXa/33czHZzk5yjuftzH+Aob
1+KnEoCy/WrPuJ0gBJrP5yiT5nd5spAXBR9BdWoJ1lX/4eHztSnxPH52qOTW
NlnxioF1DS3mXn9BGPZLeGrfEQ6rZmUnOANnMIF5H1LzPsfCZW10aNkvD0V9
brpOjL7QQI+fKfI6DjCnp3PzTyBwiqRbbrMwQOB1queP9rFAJu4Tl/BbEWl+
Hj5zqbMA+vVuy8VfpQU1zUsayCEehL7lRv+TWMfIs1FXF5J450mMUPLkgRjS
pXATT1DPAXvGwCfD+6uY+ynDeZZ0WAiTDb3+Xk4QnQmYOV32JRtWNaqnr1V8
IxYZK5NfupsGgo5N1NRfqFHDZ4b1040EUE7peFszIYZ2pOyNsOF4YPP7UurX
THpeEbF44A8WJDFDYi2KIiBsGthwTDQEHEWaenF4CXSN8tHp2ZFMYA72zb/V
zoRmfvQmOQMOhBM2f+Nr54hK0r+/DUwmw0nbrtHUGE600tHi0eeWCdkvArca
X5Lywd3Q6+u/eCBQfcReyBeFIs9LbRKv4oGxd+nRrK4SMN/2f76hFgA/opcT
v03wQAfOf91NKgnuPUylyKlgR9psCR+1QrLg2omM9+e+HCPNPy35UmY88Opf
nsT7UqDhunWrWr4saDU1zXRhVgYYZJ0Vq7cBTonfFjNZNCjU3ul22XEccAdq
NBh/fUss5VweuZhDAMZME+eeNTEAshuCv4OCgCnJ0K+XTRaGqYQ9ac1C4ay/
+IMCBTEghDqG3XkUA2f2jxZyMPBCdslXuceZUTBimMs5i4SRy3lCYpRrDsSm
nCGvVZSEVpbV4/ZhUTBuv3niwykhYIhJf1ByMQFe6PyXRcXKiq55O7XXY/CA
w7K9rXRcJU6YGV2NOZIOLINJDsRB0u/T4KumsxsDRxulaGf3FNGTPfmSqi/5
UDj8WMw1RAaGeWPuzggEA9ekf8jcr2NolfLp7Ie9dHBVV9RFrFqo8YO3cPl8
ISTv+DulBmwTw+Vsq57Op0Do30S94ERpFK/f+sY8Mh+yHg/gn49xosgrpfeW
O/DAfrU0ZOK9EuT/y9WxDiP5vkUN/ok0DRTRhhr+GIoB2lnaTpT7glhKZapx
52M6JOVmkzVcUYLwiNOrhXx2kPvVYeh1tijYDuaSxdnGwGCo06bszArGO5WT
fkwdC+ihfs/4PSoYo2yOY3PHwu7r1f7ZJmW0eFl32cma5BfRVpXNOosYWnXf
HzyJBNir/PX4rYE0cC/tf5tgCQeLpoxv32Q0kSLBkN4uvgB2dw/+8CJhsIq5
JBUzHw+rmhUi3kd+YpjDh5KHK5JgQyLmz4E4HzTU89R5PY4BV2MFDtkrY8SF
O7mDsgZYYHtf/i3anZT37VnXycojgIJZcS2RggIVsd+yGnmdAUbYFeqb6puY
VOQQeNU5A8of9RVtDbEib/otfsHMDBBsmBZ53CwKStt0bTQC0XCVAeXkzItC
P5+G23f7eLieIPLXkGoDM7zBeGhWlAhDX+f6Bj1I/n69+0HTfjp8Vy9s0WU7
jpgbjS+bXM0F2g7bX1VnacFJn+xzXWQapH7vCrjEJApI4J20dm4kOMymBnAY
/iAW0TsL09CnglawRNnSNi+Q+d8M3voXDLomHt3G7NRoQ+Nrml8BDoaFN+NH
09iR4pS09IUveKANckl+13MM1VWVls1+IABradfTL/v8QPmDk23YIhZa7lAI
Xo4WQ41MJVd/VWLBoc9H4owzJyh9Nd+N94sD+HKpmLtTGFql1iME+5Ih6W+L
VKwgHWpW9n/rTomFhSycrPOx78Rhtj0l8oup4PVuRGsxWwGc+PSeUZbfB0uO
HiHRfg2Ys+L7tTR7DTLEO1zIbzMixtO0MmeLcCB+luoTW7si+tHgeYl66wE0
5d3j/hwsBeHGDUYhAUFgFzroz3LsD7Hf8PyzcLpM0P72liciTxZJtj6UUj3M
gnyx0xUK/7jR+mCizWEZAYwLJ6XMBfgRbXDvs0C1fBCeE2eW99vBQPzHlpYp
PGitHSxPamqjT1BsgLEqgind8YCQfFKebSiOe75Lgef7lnfHCnRBOPWTHV+p
Nxo8YrkjYyUKrlRbni+qoyHYNOmXQ6oMcsYFL9hdzAJbbY4WbARpHqn+q6tt
iYPNK2MU1Q9EweLKfwZnLsaBFpUU+0aLCpBpGH0XE9QHC2JP1lfJJYzX1Pul
ZuFkULQzn336jA+FJ4XG0wxkQK0mcVH4LhV4EyfYqhdwcGzI/bTi5yPAzH3p
lxZ7MpzKLbvebyuGNCNZyEfl8sCA6KXjSKEPw59nvjt3+SDuAf1GYX4yRJAc
tzwtkw7dq5PPeZo5kbS5VsbEWAb8xE0mqtpyQSBHmeXN/Bh4/MzIV8dOBVZp
XVs7wAdiMGxU9isiJJ/s/tGSEAj6b0/Hsf9mguaRdrG5wjRg0d5XzZTlQk6m
tl+GrmfDwbGid0NsvEi/9rHCkEIG7Kd4WJlWiIBzxR93l5RIyE4K8Nqt+E50
TQy7o5+RAEV0PAuZ3Byw5DOy5Z4dCZcDsny82hkRA8OAkK9LIijxSqtq+CpD
Eef5r4VlAVAsM2+S+0IaLGQfB4mN3we8zsVhrykRYKcacPn+Pg6e2/Ws8Iqv
YQZn9GTixHCQNfEwfKqCAQ1GUHevDeHAO9HtiwOvMhIN2Qa7mSxoK8tf+Eny
U6zJVfUPDalgrXfsEcMoL/Itzj3mYkCAIX3nlP3vYkB5z8j+SHMidKQf7Mkl
CyFfiRD/xJBMyE+WYBTUVAInFQviANN18JVz6awsXyeWL27bBrTgwW7zU9nP
CFY0IEbrsdRNgN9mf7ffFgmDmv2VgNK6NHDCn0+VvCuDlqg49MaKCyCv6w49
hTwFePnsqUZQpcKTCve1pYtCEP798rMfNTEQjac+ckqJDk0k21GakmeAtNPi
cF4QKX9lrcr84C5MvNGBm/kSaOEx4cUkLhssJ0TdwscPMJpdFoJWJL9k0f9R
7/2M1Ger1mxLC+GgxvjmnzYdHVrkzxi0Is3HLBnfK7NDeZRvF5jhnZ4DP5fH
bMUEOUFXsuwEI2sM9EndyMglU0LcralSjyxygMPpYFDcVROFWRq/NI8uAhZN
f7Hk4qPgVKFXaB6bBCfrZrvK1SSQU5KXUmJGDkw9qOhYzhFEK/k/78olZkHp
8U4vjL4AOD1g22iVi4MnOhU2SxUKaOHIbQfb7Ty48vxf/cMjtEg+oLTH9R8e
/K/NOVXe3MQM0zncINdMgdOqu0MazSR/o30S6lXjB2ffNXJy9PHA8KQc+qSb
CP5NnZFM90k+O73HXdxzFxipdBaHyxlhmEv40+JBEjiV5vYVDLFAqQP5Le+x
FHi/tUaeuMyBnB86T/P7kvKyTh07YMGBDoKeX/EPyIT5eO7dr0Oa6Mq90IYS
gxIoLB1TuhmgDtg/NxbJKb3hq8MlirI6TqAUC3PyIkuDg0GCFuaXGoS/uaOn
FWeN/j7nntP7TAtzu/lJR8xJvE9/ENdtO4FZvaLyzSsIB6EStVHi4QLQfzXg
jYF4DFzCKOvGGUog7evZm6MC2cBR1XJu1ZPE0/k7k+nHosBhxmKXUU4WlFbn
pjJ5guAc94x5xBEOVPiN4YfPPgE+lQpG75z5gxF+WvPyWkoyGCU6vPvupAAW
FLF4p+N+0E73TVuXTBDZqm3sEEsy4HJrQ20vGzM6OfszbOYlFjSrjZZrKNeI
S+NOmxiTDAhLueYvZCqJFgMDbr26mAOr5uKH84PyMPWX60QeMQqsAwgj1wb/
YexvDFLNP0uDLYywEFUyLULHbC58e5sOavf+YCa3pNCY/b83rbmZYMxQ/+TZ
RwlUeWh6iorkHxHTCrUSdsLgZdPgEbAVCQBi6Trd/OAVxjLepHoPzlLyslfk
cgFZ6AarcHkk2Bnw6+uy8MOC1qnszuEkUPHYnTQ3YEEDAzU3TLLw0Bi6qlEf
LgIWH8NTNtkSoF5vxnydUxyiKxbXbxdHQ3etyUBzqjq6r8jto/mwGFKKld97
FmgA2ZmlwlpdBVRN5NbC2ZGjg3a25DJ3POTfHZBx5ZGAJaVcKWWKaFirFBi1
aCT5JHYzVH08EdJH8q97DlCgKamBK1vSGTBoRpuoWzOJkf7gXCX1Kwm2mI+1
vmblRAcfXIr9XAkgyTRbtuorCVP7D7PUX4VBF9DFBqqLQYNQh8ycXBScwTwl
y9BjJfmn3+t0wSQYvlgrvOS8hCE7R/4whxwHtl8uBeyNrmGc7yI8oSUdtKbq
VPfpxKAoO2mUWs8XlmImhZMSmZANrtly81oGPBkSzYkSFkGZ/yxORE/mwpDg
VRewZUdWXGuB5A1pMPfz79sGXTGYk73usLsXC1cppy9n2pEhxNuz738zDSjM
r0wHYSQg+emLxuqX4eAbJrIktCWE1NxNv9HQpAPnL8myIak1on241GY44MEw
vRnv3rWG4Z/Qv2tGnwYzzgbKzEzHUeV96Ti7x7lg2aalErWrhE4ULl6SrMmD
cp2K8S2WE0BWbPWgm0sCxCVEz+hZ0UL8jx39j44JkEXsuL3g8g+zGj0+b2Se
DB2Hrsf9X4vB6pjHNas7foBlnfyzKdqGkbdPs1j3xUFTLEPwxeeSqPojfmI8
Ng/YTy820jgwgXjF1WkXQSwcjkaLn7vLS+Lm72k8dVHA1WfvaLOni/IPJJ8F
SReDr/nDqpP5e8Qil01bf7tUsLN7lceSJAa02SX7Zc3RIEIl7djkxoWa7/Jt
aDVngm92PmVDizBAWr1l9XEfEFVrtBQZkQGljM00aLsPFTEM5xYl+cHC9Hap
a0wo+C2mdjG+okJL0r+NFOzSoO/qBzHtbVZk97Hp7YZHNlTRju+mLguCyRDV
hXj2CFj/b/b7nigFEDbiCj9mZIBToEFjhSkLsrC9lP3oFh6qKlfC1yqUgDbQ
1mGiOhgaTCdzHd92YJy0WaczV5NgadTlg/3pVYzml05hQ4kU8L/ltD2kxAlT
ljhhaxESf6x+umGmyQ/ZjDmv7SWiwZ7u5/y3pjVi9/cuzuy7SaR9GSyTHGKG
paXeuChiPLiaM72dOiuJjMLXJcyOZIOTToYQQykfEi9dv+9yPgOefY3fomUx
QIFRa8tln0uhnA17zH6eFZULM12QHE2HYsyl98uMYrAnH/n2+34STKVii7jv
siCjk3WRdQUZQFFmpl1Nz4G8OMPeZP9HgNmZZ/0xc+qoqD7qSdRUAUwp1Hhk
VPNCa0yMKqVrHKxd2n9GTmSArdbJOb7iNLCxsTkX+Vwasaas7PJ8zYDiIkLZ
CQNxoI32dLV0SIRz4QG4X6580E+2cVWT5PsB444vlTy1UOA1O1WlthIQP2V7
zlnsGOKmCDSLP4UFZeN0M6N7ZIhswLbXmCEVGm1qrd+aUkKHkMu7OZQKI3JJ
BsyvFVDrDl9Yl90D6A3XKAuhUEKZdIF69C/yobIY9zr82y6ROfUKC5UuDgTU
jEeFdmTBC681G1ztAwc0chEi9CyItj45oYMDB0biFoSFDwKods28zOZWFqwM
lr2SXuCArZWzVh1fI0F3loaDeYkVhCG3mPJECtge8nY8wXEC7cVbVZvSKWCV
HPm3LUsRmLelP8B5H0iM/vdBgYEFFu8KW5gbkfJD/KDgNS0tEl4tfzTxJxNq
xQ21jNf3MWRzTcxfqNMh/9nxK4H0y0Qjj6a7pSQ+cHmm/glrKQ2t+L5nQbRJ
UPmmT6iUSA3CF0Yqv96MgqIy9mc/BbSAOcwV/5+FJ3KW7otooNrBxP/lEGJf
S4YH53n0r2Zxo1Sx6zljq9mg5pF1c9WPDHXOWQ41bqeDn/6E+/I2LWo0czMy
5sTB0SmzHwMdrMDc3hHeJhkP89NCbP6ULBB/XWFUXiYBXGfpC571kvqCyz2K
RTcM8kcUeC1vKsHqT+GIgNoIMJenm71kLw7yX/v89JqSwPHcrTfLrYIoX7BH
n1mP5P8PmYaumomCl9P52xo+OHhFFfXNTp0N5rwUccL/992DK1RvbESg0nx5
629nNLiorl24lyUEw56mL967R0LqA5GZipgdos0bau3Pp7HAqrLhQ5ajBBYL
fMPaJ72B/9xJwdKnZCg7KvCqx0ISiEYd2Zm9r45EdQ9d/h4tgIng2q9Ha8Wh
Ib9TX7w2CY6VZM6HTB8Hfv+0FlfTaJg6ofn+foICeiKd5PAuOQfoN7/rDXay
gknKhb/XR5PBduyWKHFaFdDKxwmWrYtQVa4qdZ1WCmn6N//7u54JDepmlIFM
rIjBevAeU3sOVBczy/S1CcDqv8WdOPkY6DK6w/1CnwV+qez3qDckwV4/7XGy
39Qws/DyI7NuDMgvN5zYXp7BNCRfGh9GcdCmstMpS8mBmLezrtK5EaDpkTzP
2NFDzFRrUXTOrQQgDNnfm58eJyp1bqrZDCTCeaGBlaFiZZQmcOmGnfhDmNNR
1bvXxQfRZldrJhNiYc1uR+ZlEcmXJSJU7/cmAruK0duzdwRBWqqeb647Firv
+3o/OqBBvfP2FNzPcBAs+PKmp6UCMCdbPT+ZeBcWhmZpG5/+wKwbtIt/ak2F
uptxXk/J1IEsuuL8R3YSZ57WokgeXMWQTR3NoDFJBzya/J3nzIGWFnPIX4Vl
Q88dtw+LR48izT8frOoP8VBsLu2yTkUFWwda7bsaMSBG6jkWTVZk8tOejKUq
E5i5ym+J35JDtbrui89KskA1cXOB9xIZkj94bV6pQ4DQMUXGaHMlKNK/Jv6x
xhf+mzriOeVN4q0rS0LR729A15TYxc4TNBD98sMs300sGNupH8+cJvGi4uvH
Vs0RoPLXTeInJw+SzjWkTWbGg6qCydzaRUl0/54U2cuHOeBB5unRvy2EsG3d
AUq4LHAdoy4YurdMzP8WLGmbgQdlCE46/eUAU8nfWXEnIREM78/+8Fkg9dHA
zvqH6EhQYMvUnLFgQ+8HKlRVmXFQqRWwIsDBiyJfaR+yfsqAocZ6cnmS/wgq
rH2uJOXD8AgXvml9GdNf97r1yu1EMBH6Y6oXNEmcm3Z8nFCTCN9bLuX+OsuI
3nvT2W0M4wAXTG22ANRop5SToelzBnAY20880SX1OcvJTxR/TVELp/HS4SEl
0vVpbsHap8Ot38XLrNVUEIS5yZTzEQs3H59lkOzhhFVPf2O0GwPdK+9PJRnx
QHQl5YRlQBo06NDcNXb/SxxmMDjvL4cH8dYq6wUzNqR5iXW6gyoFNAL/IClR
Edh62njQpxMJRyh23rVckgTsdU5fZd9UqHpXT82vzoyWnArTMSw4YL+p+tr9
/D6m9v0TrXafFGh1yOgfxP3FSI8bHTX9kgirMh1kO5zHgJYDd9+XDQsRQptO
IWMcKDFElws/mw6S3jTvOURI+cRcrJighAU/g0XOU5vCYIFtU3+zEAH26C1T
MaMakrYtuqf8tQCKHVgOmK9zgm8Nxxi7czx0Nz9toHkhhApnN45aSeFBg6qP
1QIjgfaeWpx7lZMP6z/Hx9pOHYMloYrQ4tJUaLkWvKcyJIwogu9vRONxEDci
4UD2RhS1zm/Ea8rmQ/KEdripAQ94UEkdS59LBeXLFC+/pbOh8hD9yyb/sqFj
h1GfW+8IMIj0lDqJ4iFKqPEyzk4STfgc5/87nwu1cSls5D7vMJwPg32JSjjg
6VSiNmnfxaBv/ot3WVJgvaSOo/yyBDQfrBzmPYqFVbs7tWd6WVGzrk3q8jwe
zsYbPlvaOw5I8B2imHWDrfuK1k2txxH/f++SupYKYc583PQnuwQMHhY4pijF
gBLN3e6JEnm477In/YYpAo4RpiUUhLYwldyObTTtSRA7dTYr1FwSsifcNfAV
odDaXD4Z7yABttd+jYQ8j4Z/DkccS3f5wUzUUT9iNwFowyKuq3ygRNT5Ld2u
+HSofpn9xVOFBShZBgPnXKNA5EDlfsmyAJhlUFj4HsQAsVo/uOAiI5wfDT37
1hYLni8vmBlMaQJYvuz93eaDhH0k3xw9zQbZ/Rm3n9lEgod3+48fzEdAsehI
ExcDHoROved4u88Mw3cFE7g84qAWrztkmi6OwnvSBWMT0uA53fGRhChVIGPk
rz9pZIH0M06K0S8sEPceHj0p9SQd/nZfssl2ZAZpQ64EQZckePL3K/lppaOg
NMZP1hodB3Ut4r6/gRHxtrp615N4dum3vlXd2XmMMDdna+8WDv54cVg1PFYB
aa9l51xFX3iSg5fQxnPCls+xW/NGsdD3nvB98zkTOMeHazfykfh77exPXAUl
iLpSu4cK4aEljk5w5D0rSDu++q0jlQLc2tRtnv6fidmvHoSlGuBgzLB8hS1O
ETEkyMl5SzwAGdZSpetjXNBdP2LcwY2F2qzp+kUbJbgvNElnxBMJkW8VKTgQ
N9L/L/55nnwGLOrNcFrP/sO4Vuj/a/yeDPHOhc2zZPIQHna4AOqmEGpz/lGi
pyo6McyY9sqzEFIfvvzYEH8MWFsI/vi8dDBhCpf49eIL0XvdkDctjgCZCXKn
3+VQwrmvjByS2VgICus4yc6uAEVMm8wBLj4wrxmweeTDKkZxceyXhnM6eKhH
OTpuywJaO1rGo3sFNPppGsUM1jFk935QKLclQ/CZ3g5vUv/bn+5bQU+igWK/
YrKkWAHVAQPHmHsezBYkjz5DtNBKNPPoupEEtJ1vUx3Pc4Ir5xVC20IimP3s
GWdVVwSY/jiAN4yAZ3aGWVJe0oDon3ckXg+C5GCDj2wjgkA7yNK3YREHftyW
Ms0kHlkdPTr8TTMEfL99uxcRSYsWJnvmBuUz4dDBVvPklhhsLf+pej4eD4L/
3Wj7d4Lkfwa9vwrtSX1KSya93CiFnGLrnpvmYqGvh1mKs40ZuTSP5ve8IUBt
3RWv3I+bxGy9ykONVixEx9vkMNVxIjMB59OMVNlQUqJ0QYdMBRnbrC/77BVC
Nzx+xM/8FfP+yUSTrBIBbpa/8XzPIUzKHeWHD7sSoXe1SLTlhxKQpX9Im6nw
hLf6T3/HsVAjkwvUMbOGmfA3j4vvAlJBzLHses6EAqgYie0QCZUCJzXTlPW/
YfCBy/AqjksYnOKSZzd1oqBWWSGw67s0xLO32TTWhYNcvjvLg0vcwF/Q9N/0
sVhgPjeduZcohM4N9Q9VGeUAdimjr7xMGHV84by+nJoFvOVymaxdHOC1mfln
Yjkedllt1SnbSPsV1tWTJ3ceeltE2zmHOFG09O5Y1GkCCLrru43f1EPXnhUk
5f8rgYkFJoqcBmkUcpUlxtKpCPSSPV7mPaFEVnVv6ylO4UFbU+LwLRJEub/S
4vU+EcAf72T7eJwf5shfXchqSYHGu6eKpQsokGYKWVTzUQIsqz590aGuAWTC
L85dkZMD30QyZyOtOQwiLx7tfEmAiWd6r8J71ICsL8JdszgICNWF0dZfZ4iE
+NKR+Yw0GEDJ6pftaGEqkjwjUy0B2u92dDbcVEG51mwh/tJ5UOs/px2w8BWz
MMrRpzqUDIGimf4EtkPi3Pjmt4yLmaAZ0z6Sqy8MwvfsZH0cQyG1wCh6musI
1Oq7quTWku7/jNfNmQgJxD/8YfLjBxxM1Nb7XU9nRZ7bu7k+T3PATrq2tb+M
E40Y166k3yQAf9BW7KDUAsZrg0Vk5V8y/OnxLrpaQoOKIo0MrfIzwEew7sOb
djEkrfYYM/SRAPH0nUlW7eLIyYslf+FYHkTf3M9xWxaFJYVCLlxiJKgdj37q
SCcF2FVqAbmoEKA3Zpf+wMkClctcI8dT02CFbSz13nNyFJTxxuUhFR6E/RP/
/84NMeq4PxGLzYYfIepfzFs/Y+K5OHaG+JJBuMl/uctnCbMwFX5zhS0dct5X
Xe4h+U+gAM/R108T4ED+xHbsXXIo0gQV6tw0qLBYHD9bIYO43ft/V8mSeHt+
iUvmgzJwP8oekx2IACe2X79WQqcwZlcuK9AV4aA4tx0FO0qhncCMEUe6fODU
vaZYWScKFs5273opIuCDoIuRcbkeShDUvFSLLwG2f5sH7ZZSyFby9G7J1xz4
er/uw9IjUdDUIzTkzUcDIb3Y9uM+C+qID6HrpsDBSuKd+8uqVIjX4r3J0jks
KNVsKzxhFUOUVdq8FuRZpLx1CBHmOSBayc0Un/HAA0Xydvmzq3Kke59lvq8Q
BNQNOpm1VFLgxcFg21F8D/7Q+88byrIAO/uliD+18TCR4705yquIkjUU1jKv
5INmqCQ3eRkdahuXYO6USwdiXNZf1n8MMKbttPKqNg2UckHeeJQDluSTL1Ud
TwGu3a0OoUkecO39NW3Li4Up9ovTBdX0MFxDh3e7EQ1pPZmPVoV1kUkh12v/
rgIYmZnqtNzgBrT/2z15KxI2csW/hVeyQ3ikif7BVhDILQz7Z7uQePif5jpF
jAe4O4dT9BGokMWlIDV/RxyU+xSFiyipA+C1aUcPrUGXGGSPgqWQrmTNHp90
AfCeTqqLqJFFlG9xIe23c+HyaW2D2afcYBtyUm+IIRkEfznNtu6xgm1y5mtD
XBqYlJHRyzWJQJFDAMed2DBYxVKkJGmpogia0SWmm0VA9Unh9aiOAMSr0BSl
fEsAX8+plI+Wiqi1PeTE05lsYL7mbNtcMkYkJFRc+/KCAIRjcSt1zkcAtFWH
7wXFAM6b8EK6gQfF/qwPqvDPhtDeu+kDfizIW7/aUsAkA0zo3p+5V/abuOC7
KU65gQUyB2u+mIvkqPKBtefOSTzkrkX07s5Io8C2YJlHwTmQpb7OoSQnhQgh
Y7xmcdnAZe05OhDGBzNzHyzTuCIgnoZ86jg1H0KWbjlPb+DBGzemGviTE127
9qbh+A88SG2f+LvdrI7eBFU7DCwUQxSbtLL7V0bEPdHGNtuGA1WytxPktkdg
zt8wceg5ifc0bik0nKcD4G9+9yc8BS4Xp2/SkmkCWWGRN7e6OCpju/2F+q0y
hDtm48UxQRCk+Pmw2VQHhFcTRoneEajun/dlzXUqNExp0ppISQAj5tcvSliF
kHTNoULqnQz4rUtxUyOEHZm8ovVsncgg5Zr1iIWXIBSVTD+2vBQG2VnL164y
sSBnlt7O//8/d6CMh8O6+Rei5tRKvUgWDuK9SggF1yUAaz7W4y4QD2xtopWX
yYSQcOFnp9sncuFkTvJovIQEWEzt3V/ziITKymvJT/vYUNt/oiFJQbmgObd7
QmOJBvJTH7xsvJEOS56fvZUtxGFpUH58hDkComkPC/KfcCLfArlf2GQ8pPKG
//zYoATAaPbo/Gtb6GJ3W6s/4EbeJaceZkvjoVuF94HjMAtyiBTpduXPBEO+
wQFuYEUWKeZMEefwwNeXixWhYgPax35W9bFRQJPHHXxvnw/IAnjx10j+WvXw
oVFgMjPq3+3p8R3Gg31QdNavKhJfLXDMXxHBw1yD4AHbpgB41c0/nPSLgoWw
nGat/3+fm3jHKrEkAdgfh05Z7FCA1Y8Yg6kL6WC6mrlnLSINc7Mnlk8uBkNV
v3TNRDk7siUrHvlqmQoxXA0itAYaAMryv4TondGEwySHkyUfaIpJuylrx8Pf
uB6ReR8atCWo4/ioKxPuDn01SbopBoH2oxQjSclgr8Rw43vtBpEf/SUblcWD
qdmMgUL1FhF7nub1H+MMUPtsz3pvjgU1RCXOPH+JBcqZjUorSWGUzfXreOfP
bEBTjWQHswqIsSujZkg9F4Q6OPprUmQBG/hOTIfDH9afqSilZNAjXV+mLkFs
BgQ0txV8b6FFHiaH4rNGeNCLW6R6OSgJS4XVHy8+CQPKjL5pUQ5Z5MtpLcPm
nwVF2trOS5dI+509FVptGw2S7z1Ens/sEz0qUvQ+dpD6bg2/6z/FgnQ/k4Ym
DQ9DHf41AbvsgIQaecnHY2AhOQNqH6sgk5YaqZzcB/DpiYy7AEEe+rvlOWtI
97dQ//3Hwc57ojwrl0yCKh7GuucByuWgSNWT5gnOH2BJ7hUlPMEIH52m/Wwc
C7ev0nD/V8UJDI86+RUiUsC++veKrA0bBB5EluVFhkP4j5e6Z1+MEs/lBUdx
LaXDZY2ky7Ht/3/fZThx8kowPHb2mJSNF0ZzAmmPsSMZwPtakZc2QgkZsUgz
Mo7mwrnRFxli0gKgGblluRIcAQ7GZ29EERkQK1Xl+kA1qf/DPt/asz6ONhkK
YsTYi4Dc2FSjJ0IEVs+4bE+QRQBDVWP9va4VYulLbD1xKg5Y5Ov4Rwgk/8n+
0TX1MR6425gtd7mF0eDmsam6lVT4Y3rfaJ1CFphP9VfPkc7nTB6zquj3mahN
0yP3jZQ/zNcZQ9vGv2KEdXr2rmIT4TL77SfjR0h+fzS6os73DJIWac0fKKCH
VTw7Wi9IgnJrP9fbtFSQSJ1L9U4fC62FU0UZ8YLI4tGpsCiZTLCi531qXieM
UiftrvxHnQkMxgf0rxeOo8aq+LGp77mwzNjL2tN9gMmmuIhc5tPgdeS7Xs8/
AkB77yqVwW4E3JjiPqroeRTsVevEogRSwbqUWz7tnihg/1CM/0cXB7sRUkf8
fpP4OU/lldvjRFjZG2PZ/Ery8814jjbpEEBNFU0n5ORRcdyi2FmWHLhLxzX5
2l0MrLqajn40SIaUkcSvDnUyEGi6p1PQ4wcKAqrZCf57mHVfU2XLE1gQfkMe
SWwXRWP3A2S8dzOBbCPzCkvcEkY6cnXtrWQiWDQ5ap+pE0V7Ifp5q8tZsOvG
vxrao4osvE1pe7wfQuzwCP7LSQn0coXBwJgFDycNTrbeiOFAaFoyCs9IgO3m
cUyulxJUftJgdxLxguIWNR9RFmYUe/2D51ApDhinHI+bff+Cie9+OTNFi4Om
vXA52WomiE+R8u0cTQSngd0ni1TCgBorDURdAkHRtM7D/oUweGk/qDIvjQEC
5Wrc5dfsUDt3jU35QSJo2b3huvifOiDuB993MK6oo8blfxScdzyV7x/GEbL3
nsfee6RS50pmqa+2jBINRUiykuw9jj1DktBSSUp17hRJkrSIkCQqshJSfuf3
93m9zvPc9/25r+v9/ufZYMuqQ+aWRdbeXChCeVGll81uOeKnfqMllINx3wtr
5Dc9rqKzCh+9xrEiFc2bVh3NM9SC2Ydr2FceA66UibJth/WJyPfliqsNRVhv
5rXau3yaXjsTM9q8KwNMvBVcIlrsMFvrXCjRlgHZcaE642FROKb9WBe0NhZX
9ikV82tpYrb14FrCEwlhWeZvI/HaoBibvl336wic78farJ5UIizMhWsviuVD
Vy31XdovWTRsbbNxNgpBpUHHYwtFAaDibtq5z0mINL6cITUvTNqfaDk8KMlA
+vZfA+GXVTBvR/lVeSQar7LfzC3UG4CJ+t7jUtdeTBYyOSZveUdPOJ1Q6lMV
B06axboJRUY/RtuWvhu0wIgTt90tbxl4ftrn0dgRgQ+s+evYfVXB8c6zyvpK
OEyW2vIb7yiQNBMBwxGxXDh++tfcslcf+vI17dzap5H/6c2y33l+sHZ6/tea
RsPVqkzLxWpJ4mcvYZLQmosqbYf8yl5lSGxS9KjaF432nF8JFZWd1NHXw82l
NWnY1qVt/6R7imrbe5RyQC8DqYuU2YRzDJ6ydXn8T243ZsQGh38uKZKdpYen
3uieQ+svrZe0AUa/tlypqQ05hfVB3zYuTPDDUjwlO0YkGz+qb9JZ9CfpZr/O
apRczMDiu7Ud1tWqoNgZ/h3OO4n9br4XepKUYDu2+hSPSxSGmwodAuMNyATv
gFif4TkUrt5R++25Eul+eODEbHUuFCTPvwo5sIJkvzJMYR+nYfu3Pgsv5wWq
7YPw/+KsktG6pT/u42tNOHgZ+B2JikJcma/E8B9J5O9gsm3sS8P6iewzBr8Z
+SweNh5rHIGD0oETnXH/qFVVdxrXPUzE4PdVGYf4NIjl4vPHRZfzYLbA67J3
gyrU937heEpCUPi+IybCjIIKr4Eh96BEbPPkNyug88HxhXX9wbJEHNt8e022
yWdqBN+/GXphArpZmGI3GpgBO/O1tx7ahjl1be5VCSrEmPP56IfxAqRHC8RE
7RAG7WFl6caaaIi2WLt93ygM2+rVQadGYjAnPaK047kRCdjg7+q2ugTn9cf5
Fk8qkuKI3iFT+WzQnTpfaakxfuffHhEwUQYyd9Uu9AIvoB3gLmCRhP4HwTrD
wRRSdXGTkYF9AV6J1Wg1VU/Tj+UoPPqexjiPlcxfp3z+UR1YpaZ6DZNx0rKi
2HSUH0zbotqaL8Si6yr7myOj2tDPb3E82BOMmG/MI0fE3lMpj1uz/1NKw0D7
9QAOB1niYCeTmOSYg55Ya1HuPEMwEebcdqVvVNONrcZiomqoirfnvsnIz//2
mMi9b9Ij2/UkQy04S3A11OPHZ4bPw+eZiBAtFpVKXp1Sr4Th4OCy4ndBCnYv
5lsU1ouShrFJKdnMfGg//cju8IWN1G3mdtT7kAF1/vm2kodKROjVa9f4u1kI
8MswleZQR0OtcHyxYhTWHdGreWyvSqqWfC+essqHnOZq7ZZUVbRffvrV0jUG
ZdbnOab/cJIGrmLvDS+zsDu4VmJSYIna5LhWSPVFBl573GhuCtcHRT/3v3tN
Z6AwOzGndtoUpOhf/nNJJ3Klm2bLtn+QfkXFckzkSRZy/2OPeFYgigBOsWPC
d5OgtrbW+W8BhTxZ4VZk15yDhL8jySVsHET9S6NHbGg6pEIaDl30FIVnaY7C
9bY4OB+5NTHjb0bU+fZIG7+4gPcm2mNr9wtg9FLzVJ1PLKYm2H5LhQshYulr
cxxbGlxOn3z4AkIYfH/j897yaPj4uuh0/6bAbI7SK+QfgWRdY1pe9Bz1x7vb
BwubknCjammdtKQkJkfirr2OSIbk5JmZAh0lzD+t4mAOS8a+tKrr3ac0GDwY
e+bu/TMQXMG2a2YjH/GeGbYX+y8H6kqj17nZGb6elG4i/o2xnpinnAdPsKFB
95DDT7EM3NifusJ2nI+wcqqJX2X0x8bBs0d9/pkS2s7YAy7c5+Hu1u7zW0aM
BA4/bDn0JxPj55lt/T7/o5Zd7nV4JpkEp4JK51j2ZaqTUPBkQXIWHDrWjO5L
FkBV6AM7oxepsPu99YG2kACpfHJgTuZ8DvzWuvG7F1DgeXgnh4RxGvQp95L5
LkoRt0rxkD9qeTCKDOu5kKBDzJVlVXvqSrBBrfeR2m01OM6aWIWqRWOaXV1G
wJiF9L0wHmMpyIXG600iWWOKxFNEtvLeg1xYXvZxL8kUQXFr9VwXFw2vy0zM
tOKlicjJOdc/pjn4ZnA7fq82E9acs7pdqUPDtw2+rQ4uQqT48B7+TZr52KUr
sU5ChQVuX5nCNaJToHro3dr9G+RJQLCa38ehAkhs+7xne74COlmvz2/Wjke3
0Oqe5P1qyNd8MdjEloCXQnnZ1o94iMAEnxendRYSFHQKt1xm5JHE6LOz6THI
9nXRHBEfp2bbtfBum6ShR/vDzJQ+Lyl59fVV92I+hNc/1gxbYYD5SZtrVY/9
MZdxW9RJQJgMV1eIBpnTUPdldUofpzTRF6zT2NKXB39fWnBenB7cWmY5Yg+6
4+Ui3dV7jSYIn3t45s5AhCdbDeYXyxHHuT8dKsK5EDDbddVi+w3qfOF9qyeZ
NDxhujHto29ATGV0i9LOn0OK6pT692Vx2Cp2zfbKpKA1RtyX6ieOMs431L9H
E+ER9zyQ6wAHBFLpH+TWpKPTo0zluNwnunlj5JEn2jl4cPhIvSe7IiKsBPVU
TyfjsH7iqTeXFYhmx9CJfTY5yJ/fd9R/qw7c3JbipHL94ZJrXKenJYrJGhtN
rUOxsMwwPLDXxBD62oX8dQ/88eiud4LXcUNEHDv3OfTyCfCsXdh7bmqInitc
aj7gQEMBU/GWvC+8GDatTlkflIon/ocbLKJXE/diKxmqdTkOx3Yd0vVSxqDJ
xGhOXQS+9rAtvnskCVuu27tsMqIRuiG61/yLMSJqOl91vvDAiI48V0Mcwz/+
k5wtXxuDs+eriscTpIj1JSV72R3ZOHz4xNTFW7rkZk+J3LmBYkR97htq91qk
045zh4Q0pmF0eN2I0VojRBya1Opx2Q7HZ3zGpVoSKN6utUH/UhQaUkvVPZxf
0gfnexdqp5Lh2VyQIg4x0L7E6l42Skd7FktdSudrakBO57HRPZmIqF37lO3U
T+p86OH7bqdS0e8+G3GQX5/UJ4b4q6qWQktD5p4WTR4cf1LehJ2Jg1nauy01
xbLQH/5+6cJINPrU3bu0csfpDa0LTyOkUtBXu3F2I58RKAPMOf+1eyLr+Fjs
k2J+mO1wLVdNTYD6ddmP43MSpCxqwMOeJwfjmoFnr69i8GnVixppwTycjOSe
GDvJC++pZ+vmTJPwOV67pJOdmcyN3eLhEMpDSBxvaVO/PCbb1E51hDP6fevt
Jpdyxvvwv2Gz2RyPAMc3Z9gFF6k3i20PlO3MxNiNmYmTzRSUmf2M+ysQgf+K
Tz3d84aT1P3Y2tcnnI3ovnMR90YN4aYoeuA6/SAsL/LtM1JdSSpTeJwUvuQi
9/Kf4eELShi9atUWvCEedq/SV3wZ1SWbuvpMuw6cw8ETay349fiI4wdKlsnz
LBw8Wu3xbWaW2imXuc0mKQNKbuZ/jzcokIT4H78+XM2ByiG5ruN5U9ThbT4R
h3MyoGzG2rfbiB2LLExTDZE05LLprDuVLkOa1Hi2Ho3KRv5dN2aOCFXyITRs
77HQfLTs5lWXMtYltgd/6wUdLcK2o6wy/0YXqVW73BzWnM2EWcxm+53PBqnB
R5XY7/SkYNKqhefIKh34jV24v080BAHNCjyyHcrwu5F8IfNrNLRf7P8sa7aa
mMTX8km7lWMXB2fUoj8vBK47HVXgT8K1XZuym13+0e+d0e/h1svCr9Wh1b/N
Z6kV7k+2c1Rnos9a9fvOBA6i3Z9/1eVZFpIvpfB3XRUgjo6POtcy5eLb341H
4ks1ie3eOUrxsVK8k7nV/DmaH7jY9c01KQGTH/5m+Kjzkg8Vb7MviGYjtUL/
j8tzATQor9731CQFF8lb0Vv8fLBV+bM1ST8DFNbpXEPIQSDtk9fLlrOQuW5e
68g5Qw9sX3/5FCUT61kWlEOreSAhUciX7JSKOtn6VntFYYxIPA6gHsxE7rDT
jD2fFGLGfZ72B9Mg/PTlJ7VdUtippee5STsTJ4pPm5n1LVIlcgonA/anwDe7
hP0F8zLVoUfu9qVf8Vhg/xCSfpWC2i2a/R80Y8C6iVUacjoYPK4R7fogHPmb
Jp467HhMpemJm0yOMPrn+HMjnTIJssZ5zx6/8lw0R1f+ijXngUOzx87IsWQI
Szpab2UVAW4MuPDmJEF3nIXDc0QTTC32Ly+tDcX8e/1Hv4LEQbG5IbM9KA5D
uW7v6lyZ0EAT3HPiSgb2FolXdaqLo6qC6Y5oaiqSzV889d8oSu5v9bXKn8hF
2864rWmqgsThnYo17WM+quakxrmnuMDhsOPOCwbPWTxbx+3xRY8c++3MNl9T
BO1DGVfFUxl8ReprpW9l4sUhmWPrL5pgsMu1R2HiCEymdlwu5dNn8ILWZMrL
k1AZ2yN4UnMV6XTnmuKeLcOVzz6HvX4pEx9KdZ1nVA6aS3X9vnsrklkzlrpw
k0Iol24gb89RyNBD1/BC53xM+0qv4rwuCp79Uf/Gk+Iw/XbT5UgfeSzZXFtv
uJQAWpik5sdLosSeMif+gSULOtai95dOc6HPVeJvXlsqHMsadrg+MCMiCsen
dtmVooYn8tKuRlPid211Bb9PKWq3PaXosXMge8sls/1DGXAKyNA9M25G7h6N
SMsPL0etUtOD884M3+PGWT2jQHSVtKtV1EmQGkrP38tFudj5qrUpJmKI2qa6
k+ODYgbstrD1aM1rgSJ1e1N7ShwGOOtd3JJmqZNhosIeH86CxS1s7teKcfrO
xl/aPBdoyDg6zlu0h4dETH7ZbvmAhkNpBhq+lBmq+lSR11NG/8UZMckPbmT4
np6DNP9UJCxJH8/PUkGQjpG/xgVxMB4ouhYrokDUG7VTOOeL4FpZsPh5VhlM
eUOyv1aFwl36jnlVL2P/WH2iKTPpOKlmQ+P1mabv1FS03qtHw7WzF1nd6oTJ
/dtBkv8yMpBXXPKv7ik7HEmkh9WmDJwIdXCQbtbEm9bX3Ud+RmB15dpkSYav
kTP9JyNXJTD4pOBaURMFEcTOLmRbFGr6HQ8nHNUig85bnh12KUB9/W7nT9E8
mJxINDr9NQlifwelQh0VUWt+9J5I9Cm434zxTSxQQvsFS75j5QnIY/Gkl7lJ
kXmfhMxh7VyEOdk/GlFhh5vj6movm1RkJFpw7WA3AVNrz/A7nv8Y3Ow9+WM1
I5/Fdca9M85gcv0RDV1JZXK4vUNvTXkxxNhTPiZ0SZOAEisU6GdjvM6/dsNH
QcJzsPy2RR4NP83b1P+lCpNvrK6T7nY5uLWmUSI9lJ2wln5SPWGUgeNM3jIa
vJKkPXfPr+2shSjoCugL+ruCuKuxRYdH5yPvbPmfL2ycxK3KnFb0hpE/qzeV
HJSeozckmlZZt9Cwqf/V8RVS0rjSfWX4STcNs2H5a4wP/6B6n19gOqfI6Fcr
vdEYPlm8YZo+3fUrDZ37jt6zA6O/928t3d9ogYclnVkBBUIou1YRpX0zFbmr
PqVb79FExNr3GR+vhmAou+NP4UpO9OXa5Ygw5ocSSZ3mS7hK9bxlGMMxzugT
gVUn7FVZ8cMpznFSloZUfEzQWVIgoYH1R4ye5aE0dQOntCyF2P99vhSxLQdz
IvbH7/8QAe1PT2+1WTy2mgXJeT5lg8NHsfAj95PRqHi01yDWgDQov1/feeUc
dNmf3khfUoHt28dSzN7R2Mp1ljZ7mwv29fqbOb4wnndg7/loL8Z6/mxcbRzr
gcrWNYPx6n/oNDby0ZlOg5O0hKXi02mqm69i3CaJdIRfXvf18paVcPP7Mq39
Phl6TSMehl/n6YOVlWJvrtIQr8nPyhJrRL6E+A0cHi2DKTMlKryYC/q9Z27L
HYuCEtXExP6SAXF/mBTxpr0YSWk2svcN5UD7cLFWNDYJncUv5DYGa8C2cG3a
3NBpKIyzD4toKyLhoOTDz/ZxKNss91ji/Bg1P9xJoYIjGerpf47o/Oilt3x0
kdIVzAbrFqvKhjB1+O1utj2lEIIEq1aNcCFZAscdy0+r81Bhbcd3m0UWAm9r
E5hWh8JBxHXZxF6YzNs2exKtLPDa3rtt/U8IHFvXeLqnRiAi0k1xNzcHbENr
5gv/JuFrQaGinJ4C/DwHuj0dwlH+g+mhxOFf9Ai+nLng1SmY8Osx91+lScIj
JvxGCgtwcrixIGhUCg1z9l4yBxNwKeXMHtofMbTejgs4w56A5qdDOTnqygTW
73Ysny9Eef8+7uhqNjK4RjJ4gyENrwq62JKW5TF4QfV66MN4fIvOO2VtrEG2
W068yQgsQZmQy+fKTC6yk7v56XXTLPBdv34obIsBmdu0sEc0shjOjnXiD3QV
SFzg1vODHAU4RRzpHkPMxE3p2tPZkDicvn1IhHNIFLaG2WLXV6ZAjCnwblO3
Dsq+a224uOo0xv7tnXaPFcNkwtSnMUZfGs4MGzbOKKCB6YDZjHky/r7o4FH2
n6HOH78jqOiehJQevrkRuWlq5mvXKZ8pGoZOSK+y+SXMyJ+90061wSj4Kldg
OqqHiL+C/Hh8FtmbV6vI7JVBhL5UgsVkLAQ+W/KVu/6jUrqnBNGbCmPNzX9D
PvfTeZL3jbcl0HA64uEWbRZDoiSwYbZs+DwcFC47j3SM0ymxgbE84RnwrfJn
K72yTI1wvHXfziQeMTaHuEzX99DrVh7udtBMwZHTRxqedktDYGddvLdcCh6K
uf4+f/cP/aaMPcsJRr907WGvGzqtRdwv7JkdySiGh95NN7tObXj/3jl62z8G
HS1ylzaZSaH1oabFYaNkrNyxQcNwXgS1jfZXqthisF6kZd/Vlgmq24h2yIo1
ydj98sb+2kMKZMREdyHzSB6ujOw7eVzhFXXyh9HS2Tcp+OU3xD2zTRsRVzuC
ijaGY/SQBoUmKY7g9WYn93WnQfldC7Odujhpv6N1rDkqC07ib0VyCo0Idl5v
cecshfWohOKjtwokpuqJU5t3HtprjC/4PZigD+56mvI6k5FfPrv6W82qqOaT
ObwfFjKxmaPtavoaVdDudgvpnz6MsOQ2VakINbAKj8XVLUdj4sv7EWl+WRIs
U6a5gT0PQ8J5fGdHhdGdRt9w/FISHuzJvrjvxiw9XzmBk86agUtjIvNWLlIk
847Ojfr8LJT89R4Zu6iE/GUj5pH9MVjDfK5Y2FqdxJS+074ZW4Qf+R53zp8U
RfHzhLOrNRLw3C5018r/f+8mdY/I/tsJOJsmsDh2Z55q/FTTVsSGcR66aFW/
zvDjVOuNj54m4v7xNvHieQmQLJbBuQcMX2AOGnAMMcOgGO/B+Y0e4CrwEnpV
LEOGVCf0phqzYXZ8OLDZd5Jqb2p0I/xPMpTPtLEcN5WHQ/SETvfTeAwt6Ao3
rxQh/pd4ZSb25qP1dc9Go6PSoHwzCA4djUTy9zTfTfNy6GSu6pKwCUZr0kZz
zv7X1FmlaBMjBn86KC9zj0MU6r9E9z8YSER1ztt9Knv/UoMj/6ouGWRicPiq
g9VuZtSaat9ebZ+M8D8BFmp7TME00iHDoqdCZBKvnFqzrIHOS2GPPYyDwDKr
md2XP0f15lvwnVDJBD/fn+vvKMqE7/R9DrbyHLBX2u5yLOIhnlzx0YLNadhq
6nv3ZzsHHN3YXgrrpGOwVDOy55UMwBTxy7knDv3ZfrYvT64ikQYZ/fEC5dCl
F17JGNEmHPlfKo/wF+G9sZY6vZqPsFxuZ0npyoCVgNFBLcoKuJl5qJiEpsDW
f+e0saYgmW/tlN0akYGDBw5tK/ugQNqdjq3c3lYEKUF3v9eTXED6t5KIbwl4
PHR/4f1rCuliNipseZ2HHXJbb/X+0yc1TBnf14cUwETt6tutt4WRHSj0h8M5
HWFlr+x6H/MR/Z4mwU852bDCQK8aryHI6w3cF/cE4phPn+WIjSYZ2vbk3q2o
IjDxUR3Om/rTE3JYHq3ZloHtAaFdRlayIBbfWzMNYqCvRimcib5PnWOaPvpK
jYb2A3s3J14fouarX57bIZ+Amwd+7npXokvenClf4jfLg/KyacNkuiSpEZdQ
0niajVcD5tfXXZMApWDTpvT9cahfmVm3XLoCg7WuvhPFaQiyv+/6dIqXVNQm
mD3ZS4OAvxVz2QZNTCr9PWYtHoSTYUvrfZ5MUn+EyKW/7aFhzuWDv0y6PAQS
LyeVqaaiejw0+KObKmyXDddfPBqFVWW9BarOyuTm5GAlbSAPbjJqfVpPVIi9
0izTBbYchIbzLQ9e4SVtebF+L2ayMLJk3qGkIAAH7rgbQr5pWLk25ubvY0xk
Mo551uNSHgp53sq8/EiBg7+URd9UGIyNauaL+Clkd4WSwHlzhk8/vuSyd5sa
Bp06mE55xWFPqPRi/g8NREwvVjvrh+BuFOuE0TsjosozNPZPuQwe2S9fqtcb
wjYrI892PAq/LwQLyc8vUSM8FzedOhSPrr0tZuk+o1Q3bubH7zanoyV8YsRj
Qgq0ss8XBprjUeG/+FL3gBEJ9X/UP85agr303plPPwwIy8A4h/6KYlz+PZBV
dUudRES+WpJNyUPSzq0lj3+pE6E3YqqufEXQfN24ZWCrMQkoDFOYLSoF83Zq
k5CqBBFSiPwwyei79obe888OCEFiY+u6dqtkfBB4+LlsvQqKFW8rVQpG48CY
RrQchxLDI8Ymx2KikPv4YB89TAraV7+eEpdNxPP4I9d0nyiSewckozqFChBz
tDN0TycnbO09AkXC41BCNB77nzdg+EvDMzmWMtjx8etTmtSJf/aoUfGuPNR8
tXcXtBaF97XKz9wmCSi7IjgdU0UhS8bFJ2/9l4fl+43KHqmKaM0o5K0+FoIU
4cKaawMTVEsjFtb9W7OgmW/cYpEkgitHj7ysqouG/qmZ03EfBFA2XT8YhmT0
COtelHjLRWQc46r0mfNx6a/OU+UBdmIW/j2Y7WkySr/P9P5lUYTfvZW2J/fF
wDWPZQ8LTRTBK1f46acnIO75+m3hL5VBOX/y5qB/LKouZF6TdKKQ8q624Df9
DJ+t3mF2WGeJqt5qdFlmOQ4jHeoXLV9MUiffB6z+mp+MP+K1nOm67ISL29DU
wIKRp718/kPmndSwuoUuu7FUOK07PLXrHjtxWXVdr3Y7De5y/VGTX75RJ2M6
POfn0nBT5tb1FB0p1Db8Yn7nk4DlHy3a5LUyPJu+KBXNRkLkc4sblwEr3NbK
Nq8+mIF/D91E1KflScC3PqlOhxwMCpmXH4utpJtFJlzW2ZmGY0Gll1ZLrCJd
odFSbzlKsPl7lp3Qbz4ILFTZZW9Khocl1+KjakPygafTxmNLEYatWP6eWvWL
3jdnOHt8Pgtd0aFBmsoKxH1XdnADTy4olva+O+kM/xe4XZbQ6AmJiRmT93Z6
pP7I0iarXcUYSVRreGdqSPZpZXlxnytB3+tzDolsY/QrhWu5eKnp2DQSdW1R
Tx+e+REZ2iHhiPM7ayW4wgCOKianxrxO4b/W7nKDOgmo732ZnP8yElzr3p4X
LJilOiTkaywHZ8HTfumqUuwIVfmC2ZRoMw1Bte8b9q+RIK0fxzl7mzKxLCmp
nsEiDIfju1dPnIvGDUP7qXNH1fAkaOV9eeFIsPNoPD3ZzgN7nXSV7yxxuM46
aG/NI4yU6RvfOdRpsD/9gtydVYT6mjuSO/+Lh1Syv+IeR0Y+5J910m6Kw+0V
xXa/jFnReqOy3vlOOlrPXpDpGxImOKH4tWhXIUJGXPV8Xili9DE90qE2Atki
C9wrrwsRJ71TsuZa2ZAfjPsZXcwK27Mn4fAyDfs2LJwNG14JWO2tWXsxHs/1
g6l6TGpk99SF26Nfz2GJdUNT6y5hJLBdWN5xIhILxy7evBWhj0mWgXbm+jMY
Wb20dm+1Dmg97wR+551ApXSs+caeMbry9+wt/cJZuMixKfQV8yJ9dp/YX0Hp
RFyh/3mz11gELhIZgx/Z0jArR/n8LuoH3XzturCrr3IQs2RWHsfI58563ond
UdG4esNd77yOBuYb2bcLNEVi9877QdfWjlEPGp3Z/EYhFx3BvPc+3lmk93G/
yJ5JTcP3FUxeozVaxOGDCpODcT5ozplTb4VlCPkkGZzH8COuoF/RSbNcGB6O
2mqlQ8O2f816wZ4UTKoVMK3aHgEJ/e8W+wpESFVRkNrliEyw2GVzr7+pBNq3
v+LTvxPRf0gxLf07g2eC6+1XPgjBzIjHHS1FfQiQRy/TC0LwdLz6fVSJMtx0
mqp9JbyR1d4wdcRchVjzxoNB02hJ1Mtli5igjup0H3rwIQH5jrt3tr37S+U5
zHtDVikDpQq3p1+emaZ7V3gY0nQzcFMuwIfbVwRl1W3fF+MTUCvxr6q6kvH/
S4FjlzvPQqtGoeu7qx5qHSojWgb9ELw57MIjBoq7HbvxZ24hBUkxfErTm3Xg
x3t393sGz7OPPIjcbiEMCZbCbZbrEpEtfqer4ws/Enp9Bovi0kGtz84rENEG
EyaDtn0IQvSGyqH2x4zzLaR/XTIKQn9txCeT/L90t/rnD+8IZEJOLUX0HZ8g
yW6eXX/hQiZiAv1SgvhWkUy2qMAexfMILRRp8+KRw5tXRC2a4We9upqXOwiD
39z5nGT6snHwZXBV+3cOkr9N+c8CY78X+1QKMnpWov3wQfcY+0Rcfllr9DWS
D8FFiSP/ZTL6qVRx5uGUHgTkG6Wdr50G61mWE1u89MibkpczD4XOoeyGzSWV
BG3SoOrPL7+rAF+mPhbNR0uSK1se8L9+lg0L4V95Gqe4MOp99Eq6fDoK+S53
iJ7RhMhPA9Hn5dHoP671V7pLCQk+t37NM+7Pbbe0K2eeq5B7k+G/R08XIm65
49ymKVVScT8+OKa+BJeG5J637ZVF5xnH4Z6ck0ioqaALOSiRFk7rnxpRJbhP
Wt7+UBJAmMwxvzyeJPg8ex3w7bQo7B1Yhk50xqPNkqIn6ruWEMsUetGmckT0
VuxtSZUmDlLGhl41GXjQzyNoKitFEprKDP+45iI5yPTfqLga/Er+btbricQP
wYL35n1MIGOqdzTLksD3VSjmq5kuKMK7a2+Xn0Wd47MvalLqmCw67+/wPBgH
t2SKL7X8pS+uN6Jde5yJ84vbf0SWGZElx/xUM6cinDTgm6eUKKKb94jCxW1R
uEATtDAZlIbf1Xt23aEx+JDBy3OFQxXKFaeNV8bGQFrfsYdzWpGE2uWVMMsy
fH0tz2zPtwn6+nON+mO92Xi4PutcDpcyGgos/9geCIH/j2aXO/aaxOd7i1H1
YB6sreK3xi0x5jlO9dJ1nEKEbdOrp0P1dNus8ZXbj2dA6zS3sNsOJbLExcUu
OZqHqJlxce/tUsRTVyJxvikHVrdPFxy8LoE+v1Rr/hMpqE09zeKxxI0rZsW/
pX6m4/Och9ZwhhbJlVu16MeWhfhL0cztVcbEWPFAWdX9UoQ8TP0xXShGbPf/
m7XsTMXLDnGeMt1F6hvx4wWrWBNAlkouZa0wJHzHorTfdZ0Hi6Xm4baN0sDq
V2dPBwdjdi1neNA9I9Lt6bwr6m4pKo6uU5tgzINjhVMSfXcC+HcNDt45NE3t
VHYlfY4JGLYJ3EST08ZgfuWz5LtHkH7gsk7LAUmy5OpqF3suEy28e67t2yJG
5gVVgqknc+CZ5WIR5stBKMel7+1dnwxZFSl+eW9FwtW59zhdJgcU2YWG3u1K
6LzWcLLzUBA0p693ZTOpont/rReFLQKyGhc+x9sZoqz3dv4FUz9wfIwMWH4/
SNf+9jBcyiwBB1NlOyo51aEvO7//wkIYHsyWvwhIZQHtrw2vLHMibGa/xJe2
qYDjXcC+KwJJWKa+3WcdxkY4tuV99vCh4WF6fURLPSdxNF8a+BedjBOz9L7N
Fgak8oc3c8K5Avynxnd98IoJ+Unt53haWoZ9PIr37wxLkO5/PFHCt7LxvHIh
O3WrPBKYKYovQqPAc5scNdw7SF8yi7Q6cJiGzsVnEiFNf6gS7ywq3cNiwHSH
ul9EWxJSl+fsh1dkYaeD5FdTK0myhmP0fkReFobPb1vlv0qONEUajRsweMHD
K6iRu5GCmO3Vjzs2xuLn/oXzAv1L1FEuOV5HrhQkOPyO9evgIu1/VJzM92fi
0WaTscgP81QHn5q03LZkvJ/sn4k4p4KyyS0OL8QiQdisla8aq2Ge86hoXXoU
hCyVVaocWVDr/OeV3N1kGIvmDVVVjdPrngTsYo3PRP9K2vklVw2UlT/WVVIL
x6qnF0yV1wmQsroi5XqrLGwqWrQt1FEA5e0fnelVkaCd9T+xaVmPwZNacZ9G
vdD9/qeM8FExhv+b718zHYeeH21jBtb6IPurz3tP+uL+q02Gr0KF0erdrPdo
gAbz7cozfofk4Wf59Ple9zSI13nsy+RTJBza3htvP83DQfGX7z7UjtDzZSqS
rDmycVvXgs1hUg+DnLflXhsdx1yjl619sD6pjZ7hf1l9DnoSTQXun+bpblnn
TznnZ2DDQdHH81dUkMBvLaZ0PR5oFmkSPz1O9WM/ycFmlQHvzRtmL31QhcPX
o5GtfKewuL9TvePhT2q+oQ3N3iMFDquM/9bLsJAfAzm1TprZKPeiaJax8xD9
NiGts5pJ2Hai/tmGfYo4eKu5nJ8nBnUPPZ89vzNOXzpubXFymIaq2r3idFU5
dCdPeoltzgDvudtSRxsFiAxZfHF8Mhc3F3d9HT/OR+rW7fO6KJUDkfe113+k
sJCHXBei967IhqfF6TRWfSmyk1Bt3fYznt8v6ObAogxbp8czYqqRsP0RuO+i
iDqJiVq9TnMyB+0LlK5UzV7q7ncWbpyaWXCvN3UVuyhGAmp6LJMU0lGf0ijE
Q+GFkE3kCs9BGpgMxXpC1GWhX//ckYk5Bp/2qsXb12ujbOP9qfX3gmD37UXC
ins8uJ+cNPb3bRIErw6eYjZQIqYXd+o80c7DGd+R83UDnCA7at589AmH+3vZ
DXzqhmAa3B100EeYyEaHOmoNTlPVu2w2jMfToJ1sJ3FNcIYe1TjQf/p3FpwU
DiWkXqaQMNe70wkGuRjM/hje9o+VqNftntt/nuG3wjdPVgwx5nG1X49tVwhY
glzjdpsx/Ge/8uhCWA6S0l95rfDlwJKWuNPh5AT435FRy/0jh+BdF9av2BIH
CYHWFNVxHgRXtRb2Z8cjq1zf41WQIqmMVgz+wuCtsTzjPL/RGeqi/S4LXckM
FLl/unH38CqyXrCfYrKlBKy8Wpvzdn+lH07MlJS5moVzCe0bfkIdZR8euJk+
9oRpseWr5hk2snOUq/Z7cia4nvvGKWoogsmu4IxxQjzaLZu8ZzbrwcGNaXTr
vRPYM8jefSvfGBInuKRdvoQh8lKzdn6NPDH+cV322f4cRHvfVDx5WJCItHyS
GV7OwjrKuusO1r/o35L6377/mwOa4/expWxxwvrvrua0URZSt016xzxTJZ6s
W47or87BvTqRPQ/yxRF8V7BFQywT6YKrLLiM56gR0eav/otPxor7m20UgkXI
4SOucnke2fhFvn/rtpbGvIfvkvmTNLA1CkeMblNFmVh5mUtYND6om3amjGmQ
sk1b7zhJZ8NFMEiqYcVnOpdW+Ro9jQw83SgW9c6WHwJS08zjW9LRlxjGv7Bq
mCpQonvH+2sKLNdtazqR+YpKM1S5df5gOk5Oh98d2SwG9W/7degfk+Gs0XnH
f0COBHT0iH7/lw2Odi7+qd2D1LhzaWUPlXLQFTBzR6ZOkpjtz6CdMM5Ga/u2
ar7vK0COfBo6uzkFAZu1hr/JiQH1K1NUKHGoCOw7zfpPCIP+HEaZ2tGgfF3u
TJU3JvkhYoFTT0owdmleiPWLPClRzyg44ZOHnvjjdf2XzMk34YFFrvgySFzA
jn0OUpj8PriJ/X0sDOWO+79n0wWhMJUq0XehjDk42b5clDRZrab2uuSAqXmO
zWr7ShK4vcaHifH+9pfpxpvLJuimir0PzCwysf3rKu9oJxaQg22Z+1+no1/O
Q167YoFe/+IVbeW7fOQ9f+j5PleaDB/cKlc3kYv2xsbNC5sZ/Z7PN6zZmgXT
U9uCJJz4MG/PsbKwOQ2934LEWUeW6RNLmVtnljJxmckiuviLEKG9bd3oMJeH
SexcUa3cSq8aOODVapYBpIq9OeGkiYZtkqFqvyPR0citUc9uTHYstPYNSZ6H
3MY2St9bJcz3e2a96jwD0t54695gF9UixCBW+VwG8u9l7uydfU2nXRAcuHA/
FUym7rsqM6UQvDc1sWc+GZfNL63pmjAmAuZyb/qUSkFENNg7F/Xg5vzWZufQ
Ebhs6qjM111FNLTXMp+qKIdwock72koJ4mI3OPdfTz4grq7Z/G+Ybur75IgJ
dxYMk3h43+Rw4d76R98uSWRCO1HZJoBThJhuo1d3rsiBS2vyt4SHM9RgPkmX
JK8UPLmT5lXDvEwX+zs3cm4pA8tlpz86FTIjrGdk4CV7PIzUt7svZ+sSmrPo
LvupfHRqL5he13pHpdWqynJ6xmOTyIciA0sJQv51nLpnlAOhwI/fmDeoQWZ7
+tsq6QT4ZecE++6SBqt9aXH6jkxQf0f/vsCrAh71EepHtlh8Xj+lzJ/ERFo9
28pXzafC4WzCTrWITnr+4JsjxUPpWPV5tOXYtAipKE/3Ts3KQSjdYqxciwn5
o1WXqg+nQeXXgWcfVNXwRuZGnG1+LOq3WiZyreSBeRalRIqeCG1WRe/6LAPi
osr3NNq4DAWZKUf1V63Eh7gwO0HRLDyZ8Hlcw6kL9XsVa6/2+uOBA3fkqkwl
4OT1dNreIBz4rmd7TF6ZmIp9ujf2Iw9JR4UuRx6jwGLwM/9yVwaeW3HOH7si
g6q5T4/vbkjGtTXPYy9tGKbma/s85xRJx2jsnO8VXjYy31HhvLE4HbEzBy3C
ynTB9J+uudqJU1D9YqR03UQYnXu49AofR6P9x2ZDc0lG/18R1E2djUBjWMf4
zggN4vQ8rzI9+xx8fnrICp8VhlsIa1fnQDqeJ1Q/W6hUJH5fj+2bqshEyo3/
5oosRVClasS1LTwWG7bcHr95mQvmf9pPGevEw4TW0GYhZ4zOUZdq2ZpwrH0a
pB5Lk0eZ3c3RNslkDEgJ2D7q0ELE6XUCj32Ooq382s+P3HLonDN2PygZibnt
fE45FdKY5XnKGvs4Evf8fSP/06WQ++H7qio+FkDEaseJvgkp6J//cv1odBzM
3+kxKw9yYfBKx0i0YAra8wRCI39rE01zWzwcKYbT8St/faz0Mdh03Nr3pQ+i
ErVGhXYzeOY2uXVHKw4Xf7rQJkykMZicaODaHY/7s16rz2eykytsnNEHN2bg
xZeqRe87q1H2KdtVQOg0CShafSPXSwzzogXf37xMRkCincqjQQHyhH/LrUHX
TOQ20O7t8fxH5Xj6OYOFLwVXPvjwfrwogFDLFCElvWys7pg//nmVBNysQz2d
OiOxtH70XLo1G2b/mHhesIiDh3VLxPZ9huSMXUjjd/PzOOquW7y2lB0C0n8a
/ZWSkRBPa7raOEh1fLFL0elHGg77caxZ+GgCppPhHeNr1xCBlubjr27+oDq2
MtVr3klDxGzge70H3fSGb55b/fdloj101fDwRyHC5U/9VRabiahvhZt2vF1F
KoYpGjlipQjrkP1UGqYMpj/cQa4yUej9UWVSUqpMHN8N+Gq0Z2H5tOA5cXsF
Rj86lu0NYvDpY6cvVXSGn/BS9dz2xsN5W11uzgIFfk12HKcWzmDis3LzKdov
eljumodexjR8o2zlVs5Uh0B6xb/zvrE4yX7T7YSDAJoKVjOdrWL4iqrSh8JA
BdJ/lCeJJS4b3uXGPI5+AiSNWTHceiwDHp8HPYN/MiNf/vzi5/YUvBStImx5
6qAV7DoyKB6OZb+xs//4FOB39/mxPTIp4G1OHTBZmqSORAYeYanOwJovw10T
q5VQe3HYIuxAAkb9+tr4tI0BQ/sOoU07SIDVgpzedWVgY4XH/tMRmAyM+CjE
xg31sNFNT17G4mH/PYmtyZPU0SIL77pzkbBsvWBtzCIFN1vGBdobh6cFhdcb
osVJxONZq3BLBm+sn/ihc/YTlUN8kJZ6OxFmvY7JOTcM0P36gUGM4knUbtJu
Fx1TItm5km0XfuchYMObbWPjCuSakNq+DScLYSnsKpq11hDgs/Ji0nHGcBav
sg+nIhIEtX+3f4/Bw3VJ8UwF4rBdkhrZdjESGhVv9y/T1OAo33H+WFkU+s6q
n2JylEZ+hbDrk/tBMFsb+dXch48I+Jl//01JwT4FHl/xMyro/k6RpclGAide
TduY8CEwOCFl7mIm9txcw7SLRwUCjg/W5zkweJaLpvWhgEJ++Obl/jyXA3u3
vuG3huzE6V3rzfvXsjF/OGxGfYMCynidlQ3PRsJzklrXPcJHXPQ2PthmnoXI
MZfXcflq8HTbwjvrGQH1KAWulzaPqW0b07t7azOhfy29y36rOCJ6dHpv9p6F
vmSvobemAAQaVDKM7qXBm1yZy1JSgEDsVOX0k2jU95vf9DXQAxRCmbpDziAg
lLtB4fo8vXu3V8cu71Tszf/8tWKtJqH5CHUlLRbCyDRpJOsEhbCPVrPpRmdD
n/WT99XAj1RWu2vJzzLSYLpC709zhihRN/vv6sOkLFQbHuMLGtAgUb3X7vXW
56EhjGnD/Y+SpObsT60iLQYPbXeQezDVTy+bVI92NU8A/ZaMxMl3SiRJeidX
xKYcfDgwu0f14k96io2JXfTbHPA6ppvUuErAdqprw7VL4SjvPjNikSxJBlkn
N18qyYRT7RD3kLohYQ3nvu4bV4KJMbb2+p0KUI69wvzndzTSHp0645UmTz78
ihZKVMrGYPiNxottQgSnexcWj2TDNKi78Ae7DIIT6iJEdsbDfez86MlKQair
HFqb8i4emU22IQrC6oTymVX3zWAukrnaKpKM5aFsXfOkajAJqhdYWmULZcH0
KUj05cgZWGUxVWoz9n/4YdM9kewEXNnufOxb3TB1p0Pjg+KrGTB9tG1yi44Q
6bqq6PzBPR82KZoi3NGzVLO7S2JbLqWjsqlyw5pJCoiEwOXsjcnY922vTSyn
CWq9hC/NpgShReiIvQGfIszX/pd7oyIC4YcHLVfcksake66QxGQsbP12jFcV
KJNWJbcPDs+zMHtnecMnxjwOrimy6/oThJ0GjTvrNhnBVt3qY3BZMCICLe/V
b+6jUvxvFHU2puDV8cUSNaMZavYLupNAQhLyxhXuo0sR2UfuOoqqxSC+uf+q
gx4T0XyY+lZ1ioZ7fUfmsnhWona3YkBtRhK0jDn5cmWXqJ3UVV8MdidiLpj+
T1Rthk6jtZVYmcUjR2Nn9G9LPuJw4CBdgTsD2Yym1a4XR0I/c7hwXBwKo0UT
U6XEyZUnrH19+tkw6Lpx2uSUABrW9e5SeJkK5uFDg1k3dUlESuGPpyoFSDu+
JUT+2zKVY5PasehfSdCfez34eiULqRy68POrchbwPOLI4/fn6Rzs2w2E36bi
SWn37QFXAYL6YyFvrHMQ5eLSOhKrTcjrJul1vwtQE/8o//VfKUSlCetttMjG
E+fk326PftB5tmS8WKWUi4FdamObr2qhOGR92U3pSAg6hSxK1iiR0YbxdQHb
clHxd2XARtZxqidPiaOFRxIOm+pJNJ6ioExL53pBRyBiAll9meVEUatyLepG
UxxOxt/SmaJqo3XzqRpCOYum2pp56idFTBpNOKUlx0O8m4mp2EIEFKHV5k/N
klBo/crJsFEDfbcHpKf2RsPPzUqpYESdXGk7xN64uwiOFoXaUgoixMmH3rPw
MAtp23LzNm+WIDJee65qXMgG9dpd3eCTFDQoOqnzMPrzjemxtXZOUrivz1Lf
qxOHD04N6+InNEAcTo2GbHTHqpC1niKmauj0b/Fu3BKPuzsj1vnSBHH/XeSc
UxwNNc3u5fXFGoiQF7oskRMAvX59SoEzM8rIpJ5/STaUTVgTPycpQUBitsl7
NBr3xTb5NzkyfFzCKuzi2zBMPVwbdXyLLCT2p+j8Lo5B1AduMbksLfIm+Xhw
2VAeWAjVuHWzAvrWq1xxPpWIF6vT1xc7qML4o1nCX4UorIp9kFSxLE+WzCxb
ftzNgfOdrvrJM4D+rTL7M+0hpEwyOpfbc4ZqPq1ZLZ+Wid/uZ/KP6ysgInn6
xNmoFBTf4D10MZiR/1vq+zUvR+PBj+epvsaM/NZ8rRQ4GYf7NyftRqJEybsj
Ekf+G82CEqdVgdwJXbjN/r0gH+KM1X8P3rf5xUWKBy/++nApF7mibY8f7lOB
PpU/q58kQKotja7VNkMP6FarrP6ThodXj7z31dJk9JPlAYnXnghnvvR2Tv4L
VSbhkqb9yXSYyW3hiqPqk8n5gqLYcyUwrZVBnzIzzFgbsjfrZMFSxPRW1m4e
4kAz4fr/93BObBkJ9qvTIiUSPBKJcnmwFos+U2WihEnbgc1GceEYeSTbJX9d
FGbUXy8cvaPwrHLpY8ETRTIZ0By/bTobZ/uejodfEyQjxg2TUlcyoZy7O/HN
tBjhUJCL3V2XhbWvAh7clDIhndLXlaTmypDn4KomSFcgIv7LMYFr85Hy8e88
345FagxrdOSsRDrUjX0vFe9i+Eei3KPrQjmoP/cqyzfMiLQKfon6fqQUEVJ1
R7Ya5FA7eY1mZBRTUJi/sLx/yYD0JRapGdOLYKh0vaZARBKDbg9qv61MQo9C
V3PSD2E0gPW4iEMS3jw4cOdxCAVmjkTpgWE86lPrfikdVSdxfjZ6ljVFGOns
alieZ0brs7K7Jf9SMSF/g8sohEJk2r5uSVQuQjn/n91CirwItj53ZYVAArwd
srtYhngwLMbPdYaXhvlCPuG81+/phVnfyz3ncrEmdONQW4YSSr5UZD27TQNZ
97itwokDCLP55PIgBqrsQsE06iS97wTX7X8zCbA5d3/G6qcBSIhyu3PCMaQ/
jn9wej0L9ON+P2/lTMbzDLarB67xwOVa8J3m+UyYvv54TmIPC5mw0RhwkqHB
5KuMuWmbGPn2uG2ha28Bmqo7324J+0f1Wy9IO78tC4FPFnbMS6iiW9RmWlg5
EWk6Xo9GNQUICW/bc+hONu4/O/Q9dh0HSMbJXH2vBIilDd8/rC8C22UX1wT3
FBwU8XLJGBZESrjOysMXU/B21dpIeoYamMgNnZ+sgSjKm+L/bx8r0HeEb+u1
YDg06JrMLv2kdh6/qHo7Pw2LzF1SsSMqcPglxarrFY5A106e0kEOUiXvltrf
k4l/r8XMO2soCLYw53vBlopDFz7vdCswQtnBoakQ213YsfT6xOBZEZSFXg8M
dorFkBAu1q1VxqDp8fCCE6fRb6XIefPTNJ0vuLHgkX4W7lo1Mm26Z0Ke9Ped
eT1yDs1NrmLq+2SJp00k37v1WcjIgEzJlpWEtXQgOOBLKuLG2x8qPRundhAt
3vXuNMQ4Ry6r3xcBbL6ETJXFIet7fn6XDQtplztgpXM9HXXuQzGcT3jhUImp
iVPxEJkcFxQVkSDB8WpCJs/zkMX6YEtuixGYVOXHHgfvIzHn0/VaDnIgpYwt
12k6Hsd1Cq1f+puTmlqPv1a3ylF7p1+wRUYJTAgWVbBJRFaN5MdrYgLoVM95
PfU+BhWLt3N+xCuC46ixrNu+MPx0HkgfVtTG/WvbC0/ZRDG8hqMr57IwbF+4
Xc33jMXl7zu8iqpZSdLru18/qWcx+EG+2FNXiMhorLxVz50Hyi+OcY40XQT/
UyPv1OKwl0z0dbmrwZIc5Vm4GgHPLxvVV4/ooDN+h/8ejWBI93xy1F+hT+zT
z/ZXPcmFtw1hOv2eC478L1dIb4jEzQPcnxt3TNEP2+x+suVhNoa+PfgScWYF
aO3UYzWeqXC+tNIxZEAJJEdBeuJ4PCK9OCtDSnVQy0S4L+t7wf6W6DExu/fU
bJXWo7+bk6HcouoSuqyBBp1I657eUKQtxtdLTIgz+kH85VrRVAQ+rAqci5WA
Gf9eMrImCV0Z6s9OvxCF51znjR2SUdB/fc65tUITfve6OeiFJ1BzNs+/OF0F
Mdt7lFXKo+FCdRllGhSFQPfyfr2X4djfr/dGL0UKZjJjrHfkY+BkMCAatYYN
Eh7uv4+kx4Bzp3hP1Wd2jPqum49VScGSJe9ZJQMNuL0ecxW4G4YqzssJsico
6LO6YiokGgMC54scOzjgGbi6hkcwAV8UlDUE9hjBoT/xyU/6MfCmdEYcLKYg
YWvv4dW80TjUfj7K+404+cHcOfH6Bo3Bp3RTzxQFcCxPTH4ZZPhGf72r50Z+
krLX44quZTb6PDdQTyf1Uj23Gold+pUGC5X39v6nxFAW2Gnv0pAK6TvrRHQf
MfydxcVBTDgJJ7hWXP3Rpw8mBw7bo6d3YtHz6s2NlgvUBOlQVQnNONy1vPfs
QJ8qOchlK71mPhfxsmo9NXsY/heQ2M1Zk4DQnetHvDezE+uBhcWITBr+ZqC/
6J80gqvnSoLkk0FT/G+C2q6MK7qRlQbtURDqbFVIPadGtt6fzVfemg0x+3UF
Kjb/6JbTj76wTubCvCY0jYlrkDqZoB027chY70oiyy0jCMdXSIuKSMB/ihGG
ipYGhOdm+d38qlIY83ptupgmQFJaNHPYxHPx2m5f/ue3/6jInQzc75yLS5a3
rEQoEsDUm9gS1kSo7N147L0zY39PbLBd+h2DnIu36gPF/tH7RvXi/83TsOfX
NluXTwbkza9DN57UFmCD6IKXYrE6icg1/N3rnQsPymXPS1UryOiLG5PH3dLQ
dMK/yj/GgMhZlFLkDpdi2wqzgTdbtUjf84FDWp2lcLymNyQ0IEACmJ7XDW7M
xWG+eS8JPxEy8cUtnpMtBzIdx2IiBaapFq1f7UUpGXiosnh4w7tP9PKssBMR
prmYrB5a13VXgahaCwfUuufi51aZ3x/iWUnrVGyk5jvGZrc+7NjtK04sQjge
XXmbjwXDzf2/xFRJcGcU8+vWbDhI3HWJeKmHzlW9+2UNzuAMJzNNflYedR3R
vwOrYlH5+9NnNm9jItUo81qluhQ7Z7kzlzbqIEJAXbTgmB9YL3EMEnYBiKjL
Z75tiMbN409eqU6IwtZdPZDbPQ4ssz1KzWZS8Gm6GtLkngG/idh1mmqcRIaD
85OJbjbi6uOeLT9ngx+b8m+/6nR0vhoosI0k1IgWTluVkiysKRmevXVPlljK
pzWtu5CFEaaL1ixXlQDbRq0f3SfxP4rOM5DK943j9sjIJvPYI5uQdS4zSaEQ
pVBIJSF7HntzOPZOKknxE2WUc6OQSkah7FUysiPE//xfnjfPeZ77vq7r+/k8
L557ca1UP89CErpcmNbshMLAVi4g+uj1Sexk01rE/kYmaLnYLLIfKEJp0wrD
jN49ILt/Q/hr119i7P0560s76ZBeyPW867kUoFvM/w31hoLF0oG50yAHkLFY
XhDBJkKwCLs9wVAWLOKeXUvx8oZ4nfUltxYxKLxp1aKaHgt/07HxW4bCUHEY
EJ6xTfJzvOS5bh8M+Ow/mp2dSYG5xbfWl96xgy3jzJ85thT4rjlELckkgXId
P//boiwEZyyVWDpeAuKp9/gau4KgXtTc0yqMDRDhcFfFLRr6mZpcwkclYemB
eWQDNhowIuxS5A78sFp6YueRKw6sQl+zRjgrADIVCx9uDoBzmVhvrPEylsJI
8vdUNAE8Fqo+Zp88Cu5rlYFG/38/uqSIP4PnAI30iLNki4ng4rH8psxZGnjS
GL/6HQuG9Sc2XDXmLKQ8Lg/0/J4E5tM2ikEzfMiqIOGH0ywBtogtcyfoKZCj
O7dOg1cGvGkXZ1shE4ZcPLFSbjUBNiU34jz8hJHHtjymkzkLBGO9yDOOckLF
L1mZj9YpEPD4O0OV0CG2t/KrTn0vAebpbGY3IgXBtpy+2DohBuQtfXfrejax
VtzWe2kKUdCg73/8DXEby3OYTUvZkg7F4W9fzjlQgFRnsG1DaTL07m+aa2SR
+Jl2gnjXNxL6CUe+h0+Lo0SNbdr2/Vzg877W7dgsBptG1zXnbfAgkE91XzmM
Ggw9Tzj9fE3iX7p7i/1KfKDdGRY0xJEBxfTMrpl4bhR007pn4wYBHl1epPio
rwzIWjjDXsQVZm8liWQ3qKIj96r6yNmLQdfsP/WxrR0i/1xgevSFTPAZL/Mg
snIgfHWh362CPAhqVjVSW9RAP1ae+T6wuA+/3tw/yfNKEXBOqp7Z72wQXYQH
UeUxJfLoK7pX9iUTDJN7BYQrRYHucdxw8ngcxNy3s6JOlETPQ4FOpTsHeu98
+3uCXgx9zwlq/IeKoIFp+/fSdVYkKJYiJ1ufAVdbDa6I2pF4lSzSXH0wDk4/
lOsSL6ZBttXqWgw1eAgNXWPUr/qHJVth/lfolgzX7PPmXhNFUdvw27I452yo
qKr8d6JSAOGisMxen7MhxFrXKpyLEujCLR5w+CfDKtdrB/uXqkCm7F5wW1wF
9Z5+sJmicwLtMEQ4qwaVwC/FiB+HYSKQG2cRLPQrHtg+vY9JvrmPtf39VGgp
MxnOPGn9scFzHFguW4qzuCZBpmPL8v7UFLE0J+ig9m885HUYX3r6RRh6H8UP
DviGQIzyri39dTIonQOW8ohEqODM/ig7zILE7gmxrB5mQf/nL7rB4WzAk9Cm
Uo2NgfuUXOdFgpmBLienXpDkB6/tr11ZMWMAHI/0xua9WBgebFT2ZVwlvvw+
FjtmlQFRfnGiL76xgIY5Je876QxQ173g26l/HPH+2PglxpQHZ9sfhecTNrAc
Hty48Mp0sPlw4bVtuDSCpE65jH/Z8HEp70PgWRnk4SWUOOFaAA+uUrdQEVUR
xWt8S85uMazX71TSBv7//L0ie+ojmeCO32NXkFzElgJ/mq1KBtxN77ijN8gI
2uHr6soLyWBZ97HNZIvEH32DtO8feMOlV5pjqkYiqOdpYZ48ZR68JL/Xeb+V
HPHf+HEYkJoOYbt6y9H/mEF7IfzqnfUomLMP0TC7Lwtk35iix0d8wbe83XaP
gR1RGIrSH3+RAVTTHRv0hwdYTIy6doZhEszlyFJfJZNFIODltE6eAwECufmX
TDhArOJvdE9GGsjf7rnhMSYOwweGKhf6SDzS0PCjMI0HcPZKQpcgDKLK7XzN
daVQdtrrdxZ/skBbL02xbocXOQZfDmPAZ0GPqe/t5TFNwL0+rdLj7410s1T+
XtriBFzDV0q55TAw3kj78f4EB6zqt3jK0IQD5s7R17QX5ABJvyJ7MhYMf8d0
xultecHi4PaJeadwoLEp/r5thIF5oU5VkbEEOLh5/fud9XWij6mc8EQZHoJG
LAPua5F47k6XI39LCoQf/cPoe0IKNGLrd/7vL4If1jP7t1lAaiaJ6w9ZArg+
aaUa+yaC5Ckqro0UZQOFRf2/73hxsL39/c2geBJ4FLHriHJSQc3742x1Nolw
bS52PvA8F/BHNP5lFoyGqXGZjtVgKSArqrWQWfMFjscmtBx3GRHVwC+mZjUC
rHY8f1Fz0IUtlHPU3/6XApXspTf0oujB9vu7ovDPCeCNKI9/GReFUnVuV59a
HKxHkMtRcx9DfgjTU+JC8vscL2Y1NVY0G/hF+ll0Osx/H6HMcRaHgOd83inG
UTArHttg/pwfbOm/U5h/S4BLJd8W3x8Ko9kTNddO9edAs0uOzcgrbliKSYkI
pMbD4jYPc6EZIwS4Gjdeyk8DvH6naNoIJfAI0/RUaaUC2VWeVaXM31jZm5K6
kwGJUCvIyrw/to81eVh1rL49Bfi74avN3E+io+e5m08epEJxyODLGH92cL/Q
rf5tMBEuXS+UHX7Bg8gagq+EdmXBo1j8LjctI1qyFZh92o8HjmOf3c7K9WFL
1S5/3PuRAmcZFGjm9BVhMpby4A23G7xPuzypOHEMifzptJy7nQHXkhSsnDNZ
kO2Wu6WtdSowxkg6jOtzox7DP7fQUBbcRuq9p46yglTpzVSD6WRwPGNhy9TP
AqspsRi7oGgYaN/XTH7IBnSu55dk3iRCufqbCU19GSTLR2wxIs3T8ZCkZ3or
bGhanNKG62EWNMaJeWlGagCZZpjWPIkjW2Oar+3OSsP804nznoIJkOk/F+fr
vU2sEKDzaQ0nrZcf85xg6xxWI+1ko+ulJBhdaZs5Ri2JmDLoIo5054OJazwD
Nb8QQNIFf/LGOLgRELRcRbWGtVAh8/RISIMnWToeqf7yUNGcB9ZD/uAivCIX
jvghYDuzTeZiJAw0tgsUdHMDBL33kGFJBA/lInIulnns/Hzo16n0ZHg0spsu
LaiIYtmjp91dckEz84yYXb8sylHlbPvBfR9eIM3Dij4VlHHpE2+jQjFMnnpo
dJ7uK7a4b/Qf4ifAHLVWk6CIHHgOnSHsSuCgsoPklOaHRFu+xsE7owSgiLvW
IvpHFJyjGuwt9VJhMfLCnSciVLBz4EwzJ58GB3vfbzE70CCOC99SA/syYCrn
WKnS9SPomk/5Pq1XOsTENEiP4+TQ6zapffrKLBDp2QgpC6QHHrXBJn1iPFxa
Ph0p8p8Y2hWf4SGQeLdb7VuSrjo/6gq88FNJPxvEqJ0ojOx5wYRtkCKVMQEQ
5diQ0RcMWnWqZv34PROKfxqrHNhKQIXA7zGKsAjgXvltz0mhDhj3YYeERzdR
0XUlVfYSMZhVb+wz6Y6FloqXcpH+PBCw5nK+LzYVBK99LOUXU0Ie40eKnSWL
ARepzp5w6zhyv6Zm0hyZBzu4axffrkmAolBqTxuJ7+Zze/5zZSaHeIezI1Oc
aUA5uUS3cJsNGjaOsdxNwIP+K/Eb7IIYZLE34D3oQgAvdAznui+Arn16VSjB
nA++qU/bPn+jgdW2q3kSbnjI7dYoeJ3Mimrs9HsuaJPW62Wca2vtGrai/hvd
qmwG4D0Ioxn0LIisy/zHSGgmvBW4c899BgPeoa7Ta3J4YFOj3rs9fgSdI0un
txzJhrf6tI9PXOYHKYmi48WJMeBmNXS9xniNyCLNJP9hJwtKTdu2C/hV0P5n
yo4efAlwzPj//fNUGpm9BZoh8gI41RQY1TLOBFYnK+2MczOgo//7hTVFEr8R
onJpqhOBp3bi2gLbb+zrnCvOVMNJ0CPTfFbVTQwqpB59Ei9IAJWXupwZHrRo
Z+tcVRNnKpyTF3fJP8qAJrc/gzxfBlTDk7araSJIX/uTnENDLrzcYr7ssyUO
pfRCCe/vBYDm9Ra8TyMbxPMzytcYJUPPjT21SWkZwFNaNY7H+AMnN1OWzzAD
EmP/5NlWSYAE3m937TglYdXOhMM/iXQ/FBf1fNzUgOyNh41XuzoY0dpPTTey
AN05n6OCOynw4IruuJmpNAwLni/Vz4gFi3PWj9oDhNE1/YA7Ri8zIbn0FW/P
nUOsm9oN48dOSaQ8ub4rPP8X2xUzyD9MyIDY+pYf0X6bWLFPGTp+yonwmuE0
CkZsyLPrTUS1aRZ4rwl2xW8fB0zuhVGrczdB1i9+xJCOD7puGchhCInQw6A8
Jd/Mh6DqkzgNRw7YLKNpy0gOFFlJsDAlzwS/n/fflNCrAgvx9Ft5pmBo4i7s
1RqgQR9PCW/Fd2YAdnztsVLxJrY38ah7S1oanCWEl7akisDHeK0/qUYxwChR
G5nYsUX88iRN8uyvLOg497nbf4oSVodnnlDop0Dyz62R0/k/icVGjCcC3TOA
fq5bX3pLGBriEz/I3o6E5PS+/UYqcVI+e7+K2vQC1jOB7rEdfMBya6FCmDEc
eJRbst5+WSaK3JghbwrOAPuf9Zc7mr4TxbTcFBed4qDumcPhw3ph4LEskfyQ
GgnGgwaH6O0WtuEfJjF+Pg1WO6kzpBjkQcp1gtlLNgL6Zy+JNvTyAZ7wYE65
PxKoHPi7CDnj2C57hgutlukwuxdwxG+PDnqdlexkKZLgo5F/nYwpPaqp3TzJ
6ZoFTWeOiw3dFkBW9YdGn9tygD9Zoq+jjBdgXz/zo1gi/DZrs9rQFAGNorVn
HUwxYK4bwROitY7tovCNYShLAQeh6gCKX8LI++oyq/tkFugOUWz1c/3DlgbV
TrS8SoHYjIOU10fZSd71y/2CegLcqou9L7myS9yVuzogZZ4B9XJY3A6FKOxo
CTom3g+BsBe2FU44VeT4WbKpfbsQvr5sIjxo4kZ+PqirYykDQqoJdOd6mFCV
p4yrh0sqDA4EHBlZowcpO01drbxUSJS9cbIm+wdWxk7rzauwdLicH9Cl/0cE
dniP9i4rRMLCYok23bsfRG2mlXZ/DTw40vw7rUbBix5ZaQTMVWXB8J17rL8u
SiMeKlm3ffEC+P7C20NcQoxUP+0539oJIGBPLz7XxAralGveldIxYFy2Zfqz
QAUQA2t9xZFLSKaBRv23DQOUXhg4kdKQApm+s9LsQnyw+UTT/fAZDhhtHv54
K4RBpiVZ29XXcyFJcH9oiZcP1bwu39JIywQTj0NbvifH0PTBi2+uOnnQ9T4l
4STJvzA75V+aa/xg1dCukeruKLH0fFOuUk4CMLou35x/JwLRGVV8mqZJ8Gza
KvaEkyzS7hakOHs1B5Trv4q/HeRHruKDnkxb2XAQ59CmbswAm+o6hNXRFNj6
glWa+EgHtdvN/afP4OHT3rjjB18+NCxxXOLLUibUX5w+5GtgBjeThqVu0VTI
tyh7yB4tDmZvtcZ8neJBw5c+gF5BAJH9dVJyeJoOluurvx9TS0Auv9Vb2+RU
6M3obGTVeUMsZKg4MSaRCbkvA7Rn9Ohgvmvn0f5cElg6Jv9NIFIjH7pnS2eb
0sHf+pzC4Ut+KG/7XXnjagJ43PULiZLnAHyH6VlawxQIVtp5eIcHgzwsIhIG
1PIhyt1Wu+YxM0zmVPt1+yfA55Ly4N+mHKDo79QjoJcCj16cptYqmCYOv49j
kF4i5ec65d8kXgzS99p/I3aSACePKF70wWqgwanMjlCFQlhlZPKw+yeNFmL9
xxztskG4ws2RU/YkkGlLrrR9NUCMX+QtmKn5wW0mqeB2Xjws+6b5qbeyAE5/
Zg9SkmBGKsTnR5Uy4sj1bpp5WQwnyBh/ibpzA0vxPrOXSgpYO6jfrn7Hi84r
nqmZDcyBLp2q4p91ZDCfFxVQv5sC2hfjJZNaD7H4RM+mcjwB6CsWv9PzSSLd
RwcBlh8LwMYGzx9FwQ1iFK25XepRQDd8ajxy5hiovmadsdtMBArJmsoaAiva
9PtJEVCTDRHC+9RsHsJge/Vp6UFRAjx7TrNdJYGButXs/FeTkXBjt/M9by0f
xCcFWEjPpMLAGTMv/1BFcBTcptCQxMHn5PgflZbUIHX+0H1hOxnGKH4WvSfN
U4qTR0+dzMJDfE5xxaAzLRql5FGz4iNAiis2+28TJcI8zaUkSP3/exdOA2Ef
tQA3d8U5x8wF5XFGsmXwbGM9a52mBO6mgvEv894rt49BwEE7veoXHNxe2Qjm
ObuHxaRefBSxiIOYB1qmfYskvl15vIsbcQFdnXNDHxdJzzO5bG/XHAs1aqs0
Tq+OAM8xiRuBfXHAyhpzN4NJEiYnfBsspCLh+ynuA4k/FBBtHaxDRkiCkCxR
yrmFBWxQiimf8c90cHHPT3Mb4kAciUPm6hPpYIaIK25YadR2uexxK8m//jhZ
uApKcyJNbmkGhcEsGHAz5N/X5Aa3m+rr3eLR4Bn7uS5Ptw/bu1QbGSyeBlDn
8Fy9WBnlS38FTbpiYBy8eoVf6Qs2gKNi/a5sEvAonbK1jt7COr5le/KkPw12
xqWE3sUfRcN/Hz/8oEwAKo+bA4e0S1gN54Bpjb14GFZrMvRQk4VSIXO1HJdb
MDzTNfH3PQN42pDfOPYwDp5/mHMlHFFDNc/mLXr3C6CVLfwNdvMolDtefLcp
kgDyWhdEN/7+IgK7yBxXTRLcMlIwUyHxHtpP//VgJQqkqoZk3+9PYNGM/bWB
ohS4Fm7SuGAggSaFuq6+OFcC+uFWfHK3VVDxkoGBaH0+tDydV/hNs0Wkww54
HquJg6Y9k44RT3oYTtm7Xs8dD+qqwoQpI0GwUDjAvcsJg9Lmp643FBuwGJwL
HyM7HrSN3oa7pKiAxdjybAKbC5ydD2FREmaC1fKhDkES3wcex+XYhagj18kP
wbyW98E0ffvNvIkyYOrNfy7T3YKrDUwTFyi5wLMLP1gSFwGe+MFrp3ZXsLJL
d4RPhKZDUAz5KZ5kclR3Qkj2WHsWbHZOMEUm72J7tQibs+VpMGiqfbARd0Cs
aZVI7zyZDufYzlidoyHlq8STG1eokuBdfRjrYZ4EkH2NMalgjQbLpDG3XgYx
xG95vtCNKhdyT97kLaZexIq4uXsYFGZAOj2momVol5hsm5GcQeKB3J6KMz2b
XVhDzB2h+zJp0H4klWzAUwYCZFW9Z+ciwXlO3Q85KgJ86CHHst6EC2dHEGpg
hZ3m7Z4jXKnQXlezlH9FEPgLNwKoHUj5uRvEp03OC1QHgWabHOnwj7qDGFp1
SMwVCB7KPhIH/Fef25YdY4GGVylDVD1xMHxb0rDnuQxsYoe1laeigdxBhkKH
hRZpenr0zSukQ1fVbZfDLmXA1Vv96D1vDexOQiWuY9TIWzZ5lMcik8Sfkm9p
Uvmh1F+lWuhcFFAq69Dt3cIgRbezFL9eEOChuBTdtL8cBHzhxjKzhYPMg6Lv
tuyyQGfXTqzgigLjZ5/DuWI4Af+1OOn39XAoTv/v+pfjIlBqtJn4iiMaMnLH
Mt4tiyIyCj2TN+55YDvQJFeo9ouIuS0qK21AgHC2wZd15RiweEPMDzBMhIXy
r/dCRjiR2phw3TOKLHC/zPeNzXyWKD//+tu/rxmwyIaV+jAnAbZlp04XUJDm
h+ytDz+opAGXYh74/WMM+Eev2TxmkETjSrEaYxUF0PD5W2eaIQfsqFGsZl+N
hv/Cem6s8vJCfO7FeorpVEjnPX5St5UOajL2VtsTE8DZpXPFEJSRmNOktEZH
LlRdkmQc9OVBLEI8ulG5uVCxZYO1+dONlULHD8xZM0G5TZEh8JkidMmwNz2a
jIZHXwyJ3UZSkLvcX7lwJR5uR/YXnK0/BpjmI18iskMhumrTcaurl7g0mK56
OJYO9t6dtxqHSXnjHvcsOpYfXhYJmW6uCqAf/DR+/eOZUKkzSn3fVwMJP//3
5I/rfeg8+8hgJV0YXXq0wW6RkgXcipT7lzlkodfQJanpdyB4j/zsUROkQHQv
f/13hlSfOMEjRAc+MTTbeaUpmpSHp6vHfWjvH4demEyeMAwH3dafTGq8wqiO
5obwHeksoDSeaqdw1QActW+mrOVNSDUw6lv/bwcbH+Pn7cOEh9N9XMRnyRhw
837KxIrHwWG2p+VyLzco8iTqp1Onwa3x2dGNTAzgKiS9jH5FwGY+D5/kBQzs
DFX92/OMB+NtBdsrF5UBXq5Y7O25gdKX6JK60xjk+ktqHcNDAFhm2kypEQD4
iosLy4gHe+NiHXJ9LSTXHPjA+dd96BpJYHwq/x7b4D8XfS8/GTqP3Y6zLBRH
0T88atxFcmGqnmdKk1EMyZ+QCapYzAYn9/NnMn4eAbMA8o/F5LFAfiNBuMpY
DMi6DMjl+GLBM6Qma02ADMlebew6sZsOIrvlWK47woB02ONqtGMhLXhRelb7
gGiB7M1Pf0mBXZFEV+dHcoC7OPqdZskPynYqGo+HiiLvGVFmPf8CKO+SC3pQ
wo0MR2Ie5SjjQVdsqahKkhu5vmEgrF/NgyOzZqb6TQdEmLjh9K07CX4zGdIR
pA+wAacsBc+LxUPdQp7551FytBDulfUwMQMYRDaGGlkUEf+ppAnxgSIomyl+
vyrGgn5c8hcfhEx4UzKulWHJBJMvVCXIfDOAh6oomeWlGFKU+NTwyT0LrlNk
SxdVHwU6Wr5M4+hk+KI99emYGx1IpeWb1t5MAUPBlZnOY/QQzyFgocYaB9Id
ujeZzrEiVdmCzwYFBBhWeFGP0+BHSxeLnbIaCPCaipYjR+83dqfb1eJAPw2+
b+w/mMokQ/vGtuE25DnwpEQD97lLAsDrwOTXXDxQeOPav5w7DjX1/Gytx/0h
rPJxrJCAErp6vjYB01EI8iO6rS8FmZGF3OWoDygV5q1t3ye84EU8jWSvDUk8
ayub0njaURTIek9RXM6Ngkrf/WftvlvYHTp3u4fNSWDyxSflBpEKMO3XGPX4
8EBRhEvH4VexUuXvpds/xkNq9Bsa7SvbWLQ2NrrQEQm2B4yah2Vi6NIUnce3
4ixQwszvUBZJwaxLVg6qjQR4LPkqIYUF9YZbVsWrZgJLl/pd45f1RM/v7hTW
Jskw6XVX9sdVJtjUuRq9rpkM2+PvX56+LYI0KgbaKKNy4e3o0NoZU00gkz/N
EX/ZHuWFPPgq90MELPY+PHl8PRqufcg1YhURRGrWB7JdfXg4UnqssUlFChmv
1vePcuWB/k+G7Pw+FsTm9TnF2B4PKod/T61dP4nqGliIBtxlwCR57Y/KFz5w
RwuLRd8iwGyV4dPhggwa1rqsbXguD+ySPh8zWifN59ebi3Vm4aDipBFAd1YQ
AvoYq7rccNBxe/evAYUgMruCS2w7yIFzbxNvBrxiAx+Ot8x6DGnggZWtviD4
G/va/NQG7c0M0Bc7r6uqKQRk7WYnKnliIWLZ+Qy9oQJyL+c95x5ZBLfJE71F
3GUAX93FyyUXBDxJg84d79hI/hftIlubCq+mtXY8dg6JGdRa1sUi6SBnUKpx
kooF1fSExUFoAhyGqoXT5Cijj33KsQ+v5EHa9xunbpqTkfLlTGMRPh6krE3C
FoaOQQMZzqUlLBnu9ZYLxbJwA11f44vR98lgrENtUS2ogV7IXJFKq7sPyu3p
C8P/P/8hW9nT8FEUrKyXvUuipoZMj3hdLQc83PNed5rmYAGkLT7G25wKf64O
3AsWkYOaK6c+9LEEQQmn9hpbjSjqGL9VeOp2PhxtrprliFFFsRW+5vNsRaDb
6/qK4asSKIZO1yb+vAO3aRa+fW0VB/iznGdqHQ4SlD15uLR/xEzPo6Xp8XjY
6p24tlUnhJ4v1NNdwWTDg/MCQXuaogClgcL1MZEwF6vXyz4mAZjAyaVvLxOg
4h2iSxMTQbVJuqepUTbgMa6qjBPiKCCYOr6xJRs8G2RqdWEaa7ubUsTXng6l
m15k5msYVGhwdvT6dD4InnhEzjBMixY0dy8rUuVAy5Nd6oe36YDx9+K7Qt1E
YK35dD1+VAaQFn/Znn4csElKFH2QkYLJsubzw80+kHymZyupng9sqS0xYyTf
pZa7d8dXQh75sX78yq6XDefCrw4VDAsjTKfXM8JlAoid+m0/tyAIJpyvX0W9
SQA2vGSdzp8/WNlL8kuX+VMh8sdbO8otDOBTH5D5vA4DOh1aCb6BTmLu7Asm
gcMEsCdv4NF92ostrQut9AlIgLgvDd1aTfxANX+/or+DxMM7lhEm76iQxeq3
6jjbbJjxYR5GpkcR3We2Fw/NkwGjwihT8Z00X6xeK+Q6JILYQsCb06WiiHd6
mTX/eQ4Yps0pZdcrIceTxW90F4pJeUPtqHiaBplIhPVpf8wFysnV3pAfquB4
+N5vvt8ZZTRyhDJRipHq47YIISsM2Nzvfg44wwir3dThD06lQp7HyrNZQRlS
Pl0R/JHvC+OcGzcozwhCg4+vDsuVFAi95K/3/JYYmtzRjVr3z4L8VGwSdSMD
1KTzBVRfDAf7lO6fmlfFAa+QdnllPAZqXMIHTLJFEMvDhMIzMnlgHyaz3/SB
AVadBu0V7BKBpUB+WYfkxxY9Uauqy3EQdMhU2ryvDMO6/7BBuzhoLleoab0s
jBoanwx8e5wDPxjQ6t4becDw3sYSO/xhU1IqLs6NAsSeKd9LTk+BRvnq/4yO
MqLo4+cKOngyQfLgJ4utFQV4PiMbfEW6/vrvRsewJ7xAdmIzZe9kPLS2JNkV
hMqAI89h7M/2MJhVELSq0tnHNujNYXRI/mWcJSPAcV4U6Lx/elUb4kDgMb7c
klUJyJwt39RdAmTdJD51V1sNSvOG3yWFucA9Adn7PStHUUDUdOnKlWxQNDx1
+8TH46i4i6eIJT4H2O4kd4ZRCgEmgMBaWxAJgUMiodH/ZEBxl6tCkTyctC/F
o68oRFAhcfKI0eMsqElK3s6TIP1fSO87vS1nuKrF8+bO7X2ie03YgBdjNuAa
2TjYbq4QjbNszxY9wkNdrbMOTpnkn4z97RJ+UWCTZxdL+UwAWLJmWMYDk2C+
9K3adAc3yk9V3g7byAS/DjLeNA1u2G8fFr7rlASezw9LxwaXiWR0p8y/umaC
60U6kyuDO8SAE/18ZYgAuPVLhyUe4oDrmiD/U+MFHKocmo1n+4mKjTU3e4sT
4dPo2S/UESQ+isLLNsknQf/TDt6aWAxUmZ/qcDCIAO8Ko+gIHnmoE9BUcgqI
gOibLjcVtfgBd54l9T1TEpiVCkdusVGQ6vGqdur9BPh3pz7lL4UiKMoffcnM
6gcf9/lWFVsUgMzid+Njbw/Ay21w1wgdQZU3vDTn6tNBNTdZnaFdGN7+Wgm4
8i4Nbh7hIKu7iYGAOt74Tw6xEMA1sp65oAks3Ya8aS8ckWWkwayrnjSqMRpk
Qfl50Ittv6PPxA69oh8+/muLBRnBoUWiLy/g1bSeX2QMhat31P7rLNnG2pt9
i+1zSQWa69fV/fCKSIPlm3cgXQn4696l/VUtDBZvyWWSXOJgUGrmFvfQAVG5
dqj1hmcG4IeOiTxcx4DGkSfKbrvJ8HhxvzRp/C9WUSPA8OVoIkQMDiVa9AuQ
5hXHzDneOGD4KyfzqEwQ8EwBN1o1QkF3zcahfoADea4LeIffygSu05aCBtZK
4OggYjc26AQf8m5c/G/zODpygbko2q0ENDJuL4y/IgcLt3cvg5uSwWvdMij/
mRoSsaFzzf1VChO6IqHv/7DDDv/9KLuhZBj/s/fnPYYcMe74iwxtZ0LwFYVC
Hh9hsLU/XjRMRvKHWyJF/g8kIeB+0tIx6hB4ex77QdXkB3b1nIkDy7sEeEdq
QIlqMVRT03fFrzAfZKNrLV7JbmB/DzhZrewQ4K+brM0OnwQqrVX29KAuhILU
yK7WBBX00fzF13tlhTC2Mi6q92sTO59X/jTzdgrUXB9hXhSXBNyHIiYmmxDo
xueb61FywGTK19Th1UgYNXB3i/xvGGtbnPuGsTMWPD62u8iuc0CIvTTZyYA4
KD/ieTREVxJ6zyxLto6FAnr0T0V1nhxlUBlZpKoRQLygZjFoWh40hvNoxbJw
cIb829VMPRIPm3+Q820mwJzXk6DwF2Lgts5Itm0ZBVetmeGerwDY1n+XFGsg
5elKZYqD1hpWzKw6eDMZD5NWVgcom+TDubESMXHXgceujfYUkbR+BlW7lVYk
v58fp07bY0NUPgImZ8IyQEZgOoXZjQuGZ+Pjw4cTQGrnrPSDRwdY/MDQoAtj
Okx8eGTzJJkR5WfgvNhpCfCWSeSS3olh4vMpgxsGzgQwDQ7ZJm/mhMhvF4ae
T6TDWfkr7gdRu1jZKv9um0oCcJ149MmJjQ9FtwaPvFTLAzbXZPlnIiqwSl3y
wTn2HkhgyfWP2AuD1OHJTL6AKNB+uJf99bYWmhO7s858o4y0Pg/+eyAlBjVm
zdeuGHtBX8l61YtboqiF1/yFp1suDOlSxD9Uw6Bxa8Is20AeeKwm5QZ2cMOO
opk4C0UKeITaeOsSVrHz38lfK37NBkq6Gr4+FUVYxTRQ5Xz1BrHEZWYFsiPA
X5tsxw94kPVcxHOO0yDMhubrayQ+6zTQ1PXT2yIOlxkSP6WlgVD3Hx+dXTFQ
XD0/VP08GsKLHEVsRuUQXuCvV+xICYzsGWaGdYpBVyl1r8F4MgzToAfVl7ih
tGSsdfRrLITTXtxJWaYEOt1zP6tkE+C04tqIcjgn1Ew49LadiIfDvOd5wfGs
KJa1PPxddDbw1ld8xlYfYFV9bC92k2fCh9nGC6ONh0Rd/SuT1iQfCcn+VRj5
TRzFvn9xfuJVIeTTn7i/cuMQi3+UsPb7ehxoGta7UFvLoOc7fSe2B3NA+Kez
bS3p9z5/pYhaWQGw8e+xfZxfxu58aPZTlkmB1ULNzoWm/4g+P+KJOSzpMPdE
ZaGzYB+r+CRLgJc6CTo8eY4JV1Ej4zVdKn0KAsy/733/TmQPq105TinyMhkk
Kzm2Zv13sGYPUp1bE9MBr4izKO5QQkFff2Bvvi+Bhd8HhsO6ilBqljDYHxoE
Kiq5N29a8IHb1C+ae9+iQJ7ZQGqnRxXI4ue5Zfll4NG1kS/hDmzo9bSNi6cN
AdTK7pq9SFUGRUvjtKqTToDvX3uXPtNLzHA8eHssLR2s7DiGF8bFkdVgxv2T
xlngE/4gZSZxCbvzaPsN79cEMPAzNzjTLIniR0McqYry4CWupDj/whHUUrdr
qDeUA7LddwWLhnaxhjjv6A/N2VBam2dI/qyDSKYarf+pPwXcjudtuNeSIbOJ
pmMj8umQOSpilrpGyieqR0qJQiRfoS9UtPosDVUOWf9SvKPAdnuqMSGSE0xW
qCo++SWA4cM72lNBghBvoyCSMxYDbxRd3k+9p0ItUzRX+liz4OvPC0fjzkhB
Q5PocGN0KNhwTAVFRZDWV1bfT3UkGrp7i/gNlLhRzSL31qur+fDnXlUddacU
YMJMndUnQyBkwOs+oVECahoG6HoHkoHG2oCWjIoHMNIUU+718ZASFfnfWuEO
1tkw2dWa1B9m084+vQ6kfvD4sjnqGQi6exMaEwEYmORyvXsEj4PrLxmNvW6c
ANwEI8XaF3P0/dfvM6oSAmBlcejxsCMa2ANHm44K0QJvc+0zZdYMaI69EfZy
kw5MIqqbdKpTQMOU1SE/Wgk81Z4dsey+AYfjZcyM/Kzg2TJisNuYCB+fTLa1
kPKwN9/XKDTRHWbicYWC9tLIc8gU4ecyYWY0KMVWjBXI/IJ1ogKTgbOTTyVK
lhX1Vg6Wqx9PB7DoDmOqOgoW/7l1Xh9LgHWl18WW05KAajmS1O2CYXai2CGe
WhZxXZv3Sd3IgYsPFOZ3HsuAe7K2pZpTNPw5CHTs0BIBzLqak1ZJEEh4ZKlN
z7MB2T2WBmnuFAg7esaHsP6PKFavHNpMkQvlNfkJHBhBUH26fMM5PBIiy2MD
aAVZkWZo6LdPBRlgc8Hh3XKWMHheAOnR9TAIVrlC7nSSC1Spjq+mcMSAzO1H
v53x1Cg+TNun3BwPy/Yyhbx/17EBeAvZZPUUIPTurPDhFBAs3eTZeV8Imfdu
T5VhqAGn2l5seJgKfczcok8b+RAmIInRYjUTql6sk41+VUS9Z8MM9/3yQKDm
iFzhMCMa/ayZy6SCBxH3Cl2RP8Jo+A37EMrPhE8XbBzrGsTQgeK+1jRFJiyx
jmuNbgpApmpa/0hNOswOv9lpZOdGkYkV/xX+lw4ZG2vHWheUYHW7byqrLhju
PrgXM1tC8uc+1RRGtSwgFZ6mxEY7lmU28mnkUgrsqhuc0FORQUs/glhFpwqh
C3XSfv2sgMpHdfO5avPgIeHgwoNsZcDliPdL5F4E3X9PGLcoWcGnR5kPX0Oq
n+UtDr02EZRIIyxyy7AAZIiVN+hDfxPluR54/GDKgacK79g3pzDQtf9O1/xV
JIy/VXG/ieFEkwnvv7m9x8MXjhKZwX5mMKzl9hJXiYcu8jvqIiInYBLzIPlO
mQMU4/W8qadZoUmJOvTMUTz0Gt/KY0xlB5bAZxcuMSQBJevJCfI7ogipFjLk
GeVAReyClh55F9Zk8GWuSmAa8Le2JJsvc8HkUPRiGcmvp2dr8zSsWND81veL
5eRZkE13idNeBQNkOkpbb8rS4f00dm3sHy/Icl1ae2mSCG/ND7Rm4jewuVGU
B71TiYDKjnEeDWdBjNvW08WG6ZBcPix16q8oqFZ2u2VERgBv4/O0Xh4KxPI2
faV4isSnUbE71ad+EVd1Hhv8fUsAjzuFLmsSjHDrWrgkjXkGwIm525FMvEis
KVtsq64AaLJ/qg6JiaI/El/BKikLPHXCWN/qHhK7jHCn0uUzwD26Avv8GDkM
P/uiKK+eBvEBc6vjQWKw+myljuxSLHQfKNxAOZyA5zjZI7cTBld7V7YJXPKA
+1jwM4AvEG5ectAyDGGDTE+cVaVqIogYZZ65c08M4tusMY3cSXA26XpelgcP
1L2kXaLGxQAr36Mcuhc0gMn2eVvKlAyPel36G17yovyY7P4Hy5nwdOmVDc5J
BFRDWMVwdNGgvHTtbHuHKuCqk4Mbr1rCVYOyJOofUmizJ3ovLTcPqB6l0Z52
FIRMrwt9TDMJoEFJj7v0eo5Yt5PRID6TCgtjTtz7tDwoev5eZNN/mdAk3v/a
JkqO5N8UWh3DnrAToHzmhsUMsaFMYaRFJxmqJAeu1b0+DqXncg24FgPheart
G+FESZQbfeKoU3IOXP6bF3z81HHAuLV/XY2KgW5zNZra/3ih/KcheV5GDKmf
LvwLsNnE1pxsZa17ngoqXssquTKk/f5VcuCimwFm55+fLY5lgd6jvk5b3qnA
hKv3umtJAV1Lq+6DKB3c8coDykVsUNH8lqiRmApv6syeSOochcKrOSP2KtHw
/JiC9WchFpTIzxeX9jcTWqZ1a59vcqN4Ue/agvkcyP80lViQKgSAtLS6RSKB
OlCq8twDCvg4pUMT+hAPpn12vQo1a1iywFBMlnwKmPgrvsH/JvV7tr9S9GgW
uD/N5ibIcMPkrvfD0cI4iLRdo7VPokCTZ4TM3m0QoJCFwqm7RxJWJzZvCM3c
g8pllXuvhdlh2I7n+P3eFBC7JPXqjT7JdxOWPtE/zICDX5dtjkyQrvfp0fkR
1lj4FZCRriwljWYH7UFItwD6SgXTT7D9Jbotszzr4ieAgTZtoarkDpbHFjUr
jSZBwKhgQmk+E6o7xmV/5DceYmlrXv7+zAr45sBxBXUSj+RFVCxMScPkiblX
z0ZxkDdZUSbhKI3EcG2SLLgCOP8Xu1LszwX2XcrcZ17Gw2T22en5VEXUEt2u
mVmZD64RjidFRCXB4tOrgNWVYNhtSynBTikiy9S39+oflgKjxUxaxw0mWLL1
ZL72NBm6fmTWT09/wmqYqLDx/UsC3MmNYbNgcVTGgn2e86oAji7X5sdT8aLn
NqEqDFczQbOhTr1N/R8W+oIGnNJT4ZR0jHetigQqTo40cqPNAbPKI90X34qh
yl3ZPp8nOdC1YX6L3+Ukyu3XGWbauw/3pb4rHefjQ+XnxnxN9rIgt+v6ZSsX
SSSCP3HlDy4fDs4PbsvliAKLaMxrirREMP11Ve+HtQgoridmGfQEwk47A5eX
HzMEjN2q+LGSBjueGs9FkvqI2hjxL2ldeDj3ZGO2MF4KPAUWbnHwBMO7BM64
C+XsEE8z/eFcTxysBScqjL4XQLjnbQ/zP+RDNPNvNCBGiVgyrbwVj2dCAluw
eH7BKjYkz0qrMSgdGpKwzUbqirDDt9tm4+AP31n5teX0ZEGq5/7yJ+4QaJhe
hAOxbiJZJpPcyKUk2Fvfk51+JIqGyw3IvdlyQJ7x/gcfPlrY0fqymuScALsn
AzeZsk6AI7BO1Mt7QCvbmmFnhAiimp6r8+wgADc6O2Wfww5ud1SUgvNCYfVM
OY4HR412NI/HhnZlgP3go6tO2X+IaKxH2sIbDzrg4Bx9UhqpcZTIpYRlQ5Jz
VHV1MS9onCi6hHWMAtfnS+s0G2IwfPa6y/3SCLAg0BeI3pzHmnx8GnEzMgUK
z1ZW9e5IQw2WSYg/2Q9uTX1xbrhLj1iuqN2NOU4Ajryx6Ae8m1gMd1MSJgUP
Qi4Gt6Rer2GXcinO3TVKB0/dlgibdywglaIh93I/DYLUowusRw+JVTUzvrXG
ieDtFf+u/gMdcks7d4z2aBZIzG34KMztYzEsKWfY2TPAKyE3jlr6OLyOuNVi
NxoJ8dbXvG8IrRO7YiR/eKqnguPlJD4ZSWpUfmPvoZ5xJjS46yQUHP+B5aJL
3Up9kgERwTzjB4FaSMP/eduj/hKQKHlgyjoih1peXLAb4i0EC8pcjxnzf1hb
ilXBNlJ/dW2qhXG4/MbW1X1vfaqAByRacpdPkhlQ5JdgshPhUHVxdoXebpKY
bH0c68pBAE412gqrGSZk8u2YT6tIJvyrVpmY91FEbK0OHOcP82EqvpTNrFIV
zfozHrNlzofClIzE/hAGZNt/KV7mQzIU5WtZOJuJwbzjn+jVJRxcGyIfyRAk
8ZwHCuIRCYJtyviHMu+okBR6nLqdlwalnFeylqpJfLUf0R20kwQLeV/1ikSV
UAcvw17Iu0KoGh5+fEteABrG35i9OImDph+vHHWtmEgaTjjyqTgdckvfHtzb
I/kJ3/WmrroSMNHHd0UayYM7DxmVSnM02D8WbAsX6SXytC4u9g+mg19NO7ap
jgm6HDA5JtRpoJEXEvDNjgVFp1NcnO1Kh3TYH1vikAVP638+S0U+oHZ7U2PD
GYNGPV2nO1tyYSVRAXcnlQ/wZapn5nyi4QCoh32bKKBBUkc5RCgO3OvKaQY4
1UBRuX75+otbEDdgX3o89Q/WsHL3lRAp3x3/dP3sdVKB0kTWP8vW10Dmil5T
KvEoij6/zb/rQQDeF88GJPKlAHe5ubNQ0BcMU3pX78mogGNE7pZSsjeQEdb3
ztD9wFpQ47dks9IhjsErlt2MH81SrQosdhFAtjyr0GFcDKiircPXguLAMrLe
b5FGBWldnK1v0rsPkt+ZhBSMdFF4UH2g5EYZ0PNeGpNx2SJyPKUSKH6KB09f
huvCzkNYT885uaZtEv+TLRVz/sGA2frM9mFXPOhmGspqvlcHjLe/kIuCK1wZ
ifYSX2NBPOuUlpuUGRDkzmeQ0syJtJ/dWn50PANWS9/4YT9KIZiWZhuby4b9
H56Pz8UcAdtIleqRqngYfUdmInJri0j1W9ZCTgoPqfQlpfJzDAj3MPz4TDKp
H5jMCKI1fcTEd3WCncUESA9Yxs97siCTj87NxlUZMEnUTL8szgQsO0G32uTi
oZEYuJ+nJgo8x+vcVzMioTioQmB4ShYxtxpccxIizb8s3IYDBS8ECDOUZY8k
Aevptd+xZzkRxw6/o6ILife0HRjjuUTQjlJ0Dpt+HmznGA1oiqgjN/WWLrLQ
EuAcmKNIq1knFjKuXSpeTwdt3GtN4nU1xBXGRDPLfR9ssT3Fpj7K6GBDv6S+
pAAU93n+9eT+wvrdy+z1yMsCE8GN1f0CceStJmbKbp4HirRiTKsNPFA4FZZ8
hwsHVOvLlWmfOVEva/PiQlkuOElpNo8d0UKPm1utKWxKIVX+H9eFZGWUmjRg
2qz0//NA/DqY7tKBKplXw5ENPDx7e358NVwUGsIP3zDciIS2uIq3n+V3iDsV
IW9/FZKqe4RfyV1QCiqSQ/lpJeJgjmeW6rjpcbB9mXFvaDMKktuuF5+hIEeD
VJkCVaT526p56vOpm6ooKOrj01ftOTDscNzGfE0YMHUZnz3Ox8L5+LB8zWEl
YDlN6FNR9Ie6HMelN7rsiEPZV/Y/hIeNuDDHuvd0gEy2ml8QooHb1HZrtlgA
sQVE0HHfJUCrhIeyvrQYlFo/te3vCQFf5VPTJX7qCDVe0Pa/WwCqrVLFsa/F
kIhOO2USfxbY05d9PcmriL4A2RdTvhLouqJY4CkmgjCZd5SHK3NhEbf2PG5F
EkVWq8YGJeRC0Jm+JesmGig1q+d9lpcKOwasVJcufMXaHuO50uaeCpbqkZGe
KpzQxeTx7VVGHFhIyNzVyfpErNR7vgCa6VBtcX4lxJgTWHiLUqIpk0Dcw0jy
1wcmGHd6U3qkMAM2Nc8wC63yg+fZTkrFsWQwee/Ue5urH5s/2bmMkSNACEud
s9uWMGgLXaTplE4GbeohvQF/QaA7yujM3RYNOQ9+XLTXYgPkaaDvrx4MNtef
1jyfXsKiPP4Rlu10uEhTUH1rgQ/Kc16kOr2Ih+UHpcl6ZtxQ8xQraPwgAXAG
N/+JrrOSeO80xdydWLiK14q6rKYIk9tHlVz+hsHc4IcGuzF2VBp41yupnwBk
g79cA5I+YC3s4elp8gz46zZWNhklCTXUUnrOqiGQ/0BsOChOEirKpmtD3sbC
SzEbTaeWLazFk9VDDbJU2O+bZPr6mORPiReHbw4lQ/p/62f8v7MhmT12pifn
s2H3U26uHbcQIoullh+6nAESpsbRRST+orJ5GnNfCw9znlW/mzlYUYfRgfwi
af/Ll77z+x9uYu1bGBtUu7NBiE/a6O9JSXTVOHeV92IOGCptR92YYEV1u2kO
D8WzQUr9v8aHlqyoSyVPYts3E8bv6o/ViZGh16KO9j//ppD41Jq/JJMVtRwO
Bc9ADtiECXLyhpDyJxl7j80UB7a7eqOeEaT57lqMvcCJg8WDkV+/h1kQS3Vk
0aOzeNI+4TBdleRIkKdq/HFEJvRq4cTT2wQgftjGdmielG+H7k3hF+Sg5pOf
afeSD5w5t07j/pkJfRGPezElmw1ONgYPF5Wl0LzRJdoXpwrB5CznXR6MKsoM
vRX+iFgIMu6robSFIugcu5dHE3kurJ923RqxEUajb+mmtA5J69dg1+d6mw8U
bx594VkQCvniiwztMieQ+1VnjZP+JcAXUrVfeIIDkP3bucuhMQAti9d+L7Gg
I5V7aj0HBPhNEdM97iEC+PcfRzt8E0CWLVz3ZSMGkZ33yBpazIaAPcvw2c9H
wLDlSyr3WDqU2k9XRz6SBpNMCfKrmzHQhJMRN5qcJ+7oOWx/LSLV53dzyYFQ
IUDaXSL6VtEQJio+ci2RDr5YbdKasSWAFW73k8cbHhTQIVD5H0smJLvwcYVg
JGC+qI8+lyMORI++ZNJhUgRPUzOd/Np7oEhpJlWXLAE17g+VydS9oMuR0Y29
E4OsXPM5CpfToTc6nHvOTRIZlpHrG4zkQLxbXXuBHRtyTe1j8PwvByzuhl00
U+SCimu+a2J2SSDEOTdz4bYCqvwj9or4Oh++DFWdYjwQBR+dO4KxenGQX3Vm
pVaSC6xelxdY/ooGodNre74n/2Lxake9r8TFwqVxfhebuwxodEJ/+P/nxbX8
qdM1W6NHg6cukSY5Hj50lmFuHZ5EoXt2rAYZZWCzUC9IJfiXKEYIF7tZmwSF
qQLZrPSciKZ0+lnOx/9/H+vbGrFYADJTjx3LrIkBe8kEp/KXrECF+L5avkyG
QNOp4ToCObBQtDpt7MVBVq3ghFywEIofNV6ROJoLpS0p1cX3JdCfVoNPbXJ5
EFbSB6yunKj2ssi5QJ8MUBzJx40McYFsRPXdbRQPpTP0yY+V6YDlwd/bZpMx
EPJu1nZkQx52ppwd7CtDQdvk6bdblwaItlKtScOxaeDydnGwyYgS0U00n6Jf
JIDZ2WHPDZMjCGe1KI3bSwLDPXn6z9RygFlIbpWc8IZWk7xiJS1xeG1e77qq
FgU3PLzOaH7eIfo8lGh9UJcG0b/H4u/1MIAj34bOpGYqXO7Yaw4mSCDFjTm8
9P1CiH6GLGbvsyPvHx82coRJ/Nm4o/iA0EEMQHdXHaoT4TOlrD35Cx5IZpYJ
nLiWBBm1WebDwfJo1/ZqqI9zARyTyZ/r/kfKMzAV/E0eBMaNO/9RMnOg1bqH
1OJMBNhfoQ01FVcCMs/er8Gam8ThriFZBycFZHzKlJaALwRb2YUKZh4BpOkp
e8pKIQOSRa6ZtrPxQq70W9aIwzggu/LaSIyzEJuZYlTs+iAdzHc/2ec5yKPR
p8uBnc+L4bzIwYw0LweY5PrJvChIBZ9Ry3796FksGUXhwqn2JLjY9oyozyMH
Aa8mZ/67FQvKsp9Ln4TyoeeMrp3mMQQQOpqYdFJVDe2fcjP8WV4EIvGaAo0/
uVHPP7XFsD+5YBxtbWiYygYmDf/+/fmcArgAo3+497xohybMO1YsEyyMJ56F
TkkAZjebOtDQH3puRdVFOKgA2PDf1Mm/CMIzC1yidcqohdhQYvNfEQBZy8+G
NHlkWFRnyBBXDKtk/FiJQUkUq3hz7z/pfCjfvf6hDJH60eXr8KGUH/C/vvRK
sIYGwNH2YDAmAbI1aJJ/xmAAfTfgQ4uRwOqne8fsFzs4d7bvOX2KheDbPB/a
1igg82Nkm0x3Gvx1uf7mwOcPMTl9LJJ2PxMuZxIN5+0ZUa9ChATHtUy4e5pC
zrhbEx1qVPjbWtyHyain/dO13IhDsac8zzALvkko1+HPS6Pf319+fdKdA5d1
8rkySlnA8Yx7dlVJHBhJP1Pof8MLtpPebR3/xYDWj/dzcS3yUHFl4tergUjI
K8WmJyT/IUIm7bEJo1y4Zpq6NqCmDDjsh+SET46Ajr0m0ypQRGYivp4OBkVA
HKahJLOmBI2puAt//mQAs92Da2sTPGAiyzFqZ5YKp1MH2gay6YCHVcn7i2Ec
BAYc4xFXF0a1zlG0+3fzwNnu86w1tRiIyVfT7ZD697Tc90uYdnI0XPti+L1v
GhSWimOpV47BfJ3UYJNIIih3/KzIKV0jOl799z5KhbReobic4IeqQNa06t7N
YwazvyLdk/9OESdFE529tEl5lpGXo6eqgOioR8vJkgtgLR7r4GVBDm5Vw73N
u6T7EZSKiHTnhh6MIHX1QTo8H/u9dj6W9LzvXiwVRIaDavgn9dGuXWLsgs1n
7Go6fPYarQqWEkM7p2xUujZzINUq3PmekCqarPZoPnuvFFhSLoQ/+zNDjO9l
MfJ+kgkYNSGKzf9RcN5hNb5/HK+kXdp7770ncd58Q0NJQlZClAbRHnLa61Sn
vdOShKSSkLqRhCihQhJaRkmSJPmd35/nup7rXM/z3Pfn/X69ruucm26BXvH1
U0cDfIiwuXg1a4sFqGs/+DRy2MB2905vCisbyN2jvYYkGcKbpQ/IfdMjd31C
Kwa0i3DV91bjDl5xmNtXiXuqJuFnoffQR0s1IG7ov8quKBT0joZc/rgK9OI/
8m1JjL7+4Rv9vl0Y7i4Prn+sTMfx/25ZvU/WxYh0yiOFQ4G4tPSnz4BvBdy3
DvglMvzMwnbfswEufSKq+lpv7FoJJnoambj8FFDs/lHW4W0CTqz9sE2hnY0M
OY30SdFzYU6Nftn9TR5L78YSDwUmo8lDPNolRAEdtyTULv5LxGLcpvvDjUJo
KXjuVL05AV2369N3VGmS3vXGU9akCCZrz3D+OqZK6AJOqxYY/dN/QiBk5KMK
Oa6vGbHBPw/ru7iXz61Shrj7do27hXEIy9SrvVelQRajajv2VTL63X+l8y97
XYZvO+yxsj6Dwb9CXcwjEqCG+UBscwrcmNTCFjOvUpZNy54XLmRCz9pspKxJ
BeJ/v1an9Qfj22jTnfYTGiBSW3hi6UfAUpyT3y3MiUWNlmCbmwy+XKBcTaxR
wlDi62NHWmPAt6Uw6IebInpvPtLcnZCABMcydVmqLuTNtxpT5DwgIHdBZemV
PpEPbxlcQS1F7pUtF2x0JdCryH9leSARHxduxR44b0KCPn838vIqhdbRimQR
bWUyytT1W5vRR20jblun1yhD/V7q6XW5KWjonk1wZWOBcMntn34XUnBkaumy
6UdReB7vNHprkQ79vlTpwxMs5JFzbX0DVwaSw1id780LkRponP0zzfA5r6tK
wrEq4CiXJ1yVMcjW2fg6R5sbLtyB644WpsPq64Tw6yB+8iIjK8E/KgsxX9jU
FRSVQbVeX7mqNQwDb+nea57/okwym3bmCjPe53rT0cbtCqAPSVVo/w6HtGHI
l5KX6kRb6dV38bJi7PtrKj2kvRryU+uOn/+yn8zVX2H6wS8N5yj1jyHUOMyV
j2k8WuqlFOfIPQ6RomPnNdvPUrRflA/9ERu8RejIu7JDKkVYG4NH4+4uFoYj
YJfHG9nDM+3u6Q17Mt9lYKqeKdOnTJsssbdpn9+Qj5EQ+7iUD0bgb7afMVxz
EheNT6yMOqiCBeNLH3fJxMCpZcX5ICEtkBaTFYOlgSjtyD7+OEqPzJuVCnGf
LkDDWoPKN4flGDmetXarYgzyD/8p61JboOBhHte3d3R0/ks+9FtinuKzzdjM
152xfwbbv0toKsDPjvPnS65YrI+u/Xo7VBxMMtSMjy40/H7J6cnhKYbBk9Nh
62wysHqyodfI2wj6zBsecbSfRNntJu4N0z/ba95LhVotZ+KyR/fYgUZmRFz7
rtjcREdXPPcKrnWMPp7U47umFY5Tstv/O3FDGtnnbOu0M2ORa22k+cpTC70c
Gm8t5IKx68bqIztovGjxtbUSGUiF/8uUYb5MOVjPz5dlbGH4qZPt7jrJEcrM
69vbdNzS4TvDa/fr85/2Vn7Wlt8n6UhLfOY6KGVEaOH6bAnKJWDbe0HIoIwJ
iaLN5d8Z1/fxCx7qrF9oN4/49ThiIAfxzxvKxxSkQRapwodOJeHg4bydLDQT
8vmzeExSainIeI8hyxZ+WHrxVtiP0XHP8svjO+c44HPtmevQ3VSoxt7/s20F
C/kqOZA5UpuBrsKycudsLXSduc2qeJ6RX/MW5aHdJiRXpD6h4WEZtDjF7zzT
lof16O5ra05GIzXsgzFNTBtuOemm7x8F4Mu6MNVV9dqg/lL49GQ2GtXXz2s+
XmdA3PZ52yUbFmPv6t9RP3hV4Jn/Xvp8YhzWrd0oOashQ9T3e66sepgB4z9r
Rt82rEDI3/xbmb40JF+rfEqVYSH1n5YF379PwbBVuXf1dR5I0wc/MxnSUd2z
EJKrzEIy9Td3pb3JQte4ENVeXZy0qe56uqUlH0UVPvSGcTXitGMXl5xuCeZK
0864P/5HmdnWsrnXLwMjJZrupP8lJSKi4qdwdDp4xmUeB9WYAOnX3R+47CDi
bDJXo3n5ycKLg2huyUGmEVXkrrIksexoeezplQGTcLfBlxEaxMpP+Ab75gLU
6YibHVwnBtlL+uorxRnXb+wnQr0GqJ+TuLhyQyiClt/Y37IxIjVf9uZo3TmL
unMjxZsPriSure/tfzzLQun2F2mR/Qz/SMkNaZAMhYSP38ieL8bEPWyDqHBv
KQbLNhywvqwJv9U7ZcYbA/BIWMsNL8QYXll32tsyGaae5Y7TylKoX29J82xO
QFkg1e72ETPS6T74e/vRcmj6Tl3IvyVE1NtJe/f//2+epSGayC+F/Asm31jj
kyAufHpp/rwqyYytd/3yMh9MMVnHHCPY4alufGK1exoaOjNXjJbNt2ffX6Ke
3JkNVRf9j6/5hKHYb2R99DAdn8RiKBWNvITDWtrk8ds0VF2jy3v1ChNsdZVv
fZWN2sEzKzLT9eEYWP1nW+IxnD7X7fLFWAD6FzlpkSPJqNty99OxfgUyN6Ob
xMFWCOPs1Igdw7rk6L/YbeFn8nE7LjevI1wQ+dKbdMP/piCI217CjUef8Cy5
5NY3l2J52kFhPovRZ0Op1vXLRZCcbXTovK4ER4EEydh3ESBcUuV6Ar3tLnFl
u1ZuTIdBCaJU40zJ8evMQ567y+AsW3R1KosTLtI/Ks+0pKF16VvQLgkp1Lw3
9nVbnYq2HFfrd7MKhMrf+u9vfgFUHt1xV9r/m+Ji6LO88282XhgE/Avcqwk3
4+Ny5wN8URp7iylTShPUT2zPWox9oUM5LxK+tNAurGCj3lCQgQWf8S6maRny
mvup24FruciN5R//PP6h3SrFd4URexai3ccGNm3VBxINDb4mBUBuzz/594WC
0L/6T7usOR7jW9veuW16317hqNh6MYCO4aXW2/37pVD2MOXZ88VYPPq6krnq
OmMej+nt4RHdTXa6joXm9kuR2L745/X/8qBalMgvulEPQz3i7JbrqTDQUqt6
x6ZCvMrl/PzmC1B6zrOo5N0spffceMrKShpEDmzcajeuSYZMryetVM1DoEf/
EddUA5J1P+sa984yzGx3FRd+xYYXipHODU/oiODil/k5r0J6eUwdrCeLELYQ
fre6XYuIm1bv+OJZiKnB8fC8Hxaot0vsKu8+RiyPXV2z2X+CAu6/zXYbafDx
brfg85Mmqy8ldMl8z4Xe0VWj6tfm25NvH6Fxb6XjpeHtrDQHARKykvLkH4Pn
ZlbWP7B7JwN6hUto9FUqnlz716vbpABU17Cf4Y3AFPcO+2oVUZRxzqtYhJ/B
yJnHv8UGdKDfJOOj4BCP6QdLR3jWcKCswHHMtC0ZDzhW3NieKIEy5fahrvAM
XOdrvvlC04C4uJebqLwtBg47qswP/mqPzVMJmwvKwHLV1Ivy5t8UHxn+7oJp
Ok5bsymtTmP4CNOf85nhJYh4q5VW4/6MMhIqM6OekgqXe79c9terg4iNZjlR
qHgt7nmuVE8RIaZk+CBLFCIung5WPKxErJ7X0keNStDRvW5ic8JLivvV4gXJ
33Q4Pvq24Kh9q33mvIa7hDQN3yXbvQ23s4EeFX7M9GQqnvl261zRMQHT49qx
gHXGJOdg0TnzwoX23lsU7T+XMvFXsWOjvYca6fhiNqqhXAyZMO+pR7zy6K2m
CtWkZOC16iXeh0wK8Fx3vrxKLRYRd75d4c8UgfBGlebIpGS8/XQDHNzScLOy
kfEEDeEVYrvGf3Nh0ve2omdNOqL53c5cuckO8Tl1mRd6ibBdLA2Pime873yr
MZu8QHQW3rB+sKCIJbkv+7Y/jgNdXlK2edW79uO3D3+6dCkbJadsqfwHleAs
FJQxWxWFnbeuvP3qx06mW9h/v7mfC0/Zu+pOZ/SJy2QkyxGRMmzfdnV8FZcy
kZTYHNL2Mhd9TnFSejcY/stz9HGxSwxoh4QGJEqZUVN1iuVbfBrcOgNFi9+w
Ib/UfKqHHo9J0Qw16dUzDJ8Qtam2zEKhVr6evz8/mGL3adJe0WEdaZskFiyA
bI6N/k8Z87A69C39/m0e0velqjcyhg7RSbPjy3ViDL+T0GejFiBI1Mp7NFKN
rP7zxiYvphDLNwaKFM4Iomr3t1H662SENGVce1KhxPCBO43xYolIn1XSEfbV
Rs25Y8qhn+KhMuDeuFtDmjQtLeumCech0WDoKOdzTfAHcQtv3klFNHXjpi+d
BiTNlGK6rq8UtOerNkpv5CPO0Y1vsgyyUPXzW0MQkxJRJAkSZScKod22eJv6
RRKTtMDXK8Qz4Di22iXCVJk01ZxVTmHPw2aaw9MuPnl4xmtOPZmKRWhSmvv+
Yl0SllQRmFedB2GvK1RqpRDKPCSX/YVS8J/mEwuz1jWor7rzYH3hMbJa+ejO
aGlF0nV9tuciay62WQ6q3uI1ADXvX8bDEWcccs5cKrKVIE5Kz4P1c7Pwd+79
t+J7osj3yNLbtpnR93Wrr6he+EWZW9nMy9+WAdMf+q+UjPTBNHvIGUs+kBXX
P5D/QAY1u5qb6UMxkJ5ael83ZgIS1frGqNWdmOtJvLFQVsPIpZ+vVcZj0XzR
Zf/YpAqMZY8eruRNQoX8yMc7ihIY1Mtcm/s7AS7OFtGuijww3zSWK+oVD9k3
xt+8W6XIuKwU61rvbNz/N3Kcm3G/tMvlBnff5eBquBPHx3sKxCUuwf/HdAmm
9U/bySjow7P20K1SljBUBbNfujbPhMkFqQh4xiBP+dcJW3sGH/VMyK/oPobS
UJlltsMCcOG4zHJwORa+HzVOL7xVIMbJs+MRjP7ocPK5y/LrdfskW2mrP2s6
bP+qa97zUSAcWSeNNzPlILYrf0+HLiO/jlkJjetQYZTirZeaokg2HNscZT6b
gVurfGWeqi9QjLucwsqXE1DA89juPKcqGbr2Y4vM9gIsWby6+DJtiHLp9/mO
fVUMn9LasTF0Ew9cFj8nuS+lYYnjctCKqxpkfMdMqnNOMSL2DMZ8rTdF2QPZ
xy3Gh0lnnOLM04lZit9ks2pdHR1b2Uy/5bgZkapLcquGR4rx2c5XWyFdAAve
dS8LZtMhdZf39bVdOsCmna+aebeTyV97DW+qr8TIoat5PzuS4WfA/sjk4Qwl
7fN/h0d7MuCimuNrnPKC0l2y9/JiPB0zirv26dswMZY+58QRtlzMzi/c+d0o
iLJInWpb5hTk7JVfY6UqjZnMPMnjXFHoknQsXh/IS2xP7r5+ZrIAXmYHna4K
ShFrqS/7//972qYKmT+VmwcpMy+s/btWJ6Pzz/aTPzp1SO62f1u2HCkByyZJ
ikfGGKU3xXlsOxMNy1tnjHo69IljieEOif5CvHjssExl+LVn4frq/NlEvNjw
2vBCKC/Zc+HjR4nKLHBdumXK2qcPsmdgj9VxV7hrXbZYzfmbslB2+sDPfWk4
WrLzTHKkKpyPcHdZekbh8qaXF6fHOTHZF9kYXBePi5VP7pPu2XbHhbPU6z+z
oNHtzHJHUIkMp9NvcXvm4sMEmWQ/rADppq5TQioxaKt64rklVQlurdGx4wH+
GH9yN+OJlgTZMC/t39RUgOeJj+xGGHzeEQG2W4VUbOqXkq+nqeIS+3/eVu9i
EPyfTObeY0qQT9tpt+Y+Db3P3n7gtOeE9ZNrQXnMcRi+zSTEaiBOzGMUTuvU
5uDp+X/ZzqlCRPOLo3trH2O/FfhPG/tJg+4jmTV4KAIvru/LuyKjTNqYQ/iZ
izNBRCzFj1ioE92b/f+5MviN5sXctCaG4fcbdHV2HI+BT1DZxg/DCkQ9cnlP
RF4eQuQi73or8JK5/EPF3r+TcZBrrXMZVR76FYpRJ44w9pPRiqmCVkNCSzAQ
8bcrA+12tfamOiHi4iCkbxiWAzY/7bFGe3ZSd2+fq3BqJix+Zhu8OS+EfF+u
OLFfNIjvs1fcOM1PyjzT1VrLMtG2kHCa4mxIPqTRrK86nEXmz+pLQx7CpKxf
PVyxNxvGcTtGtKL+Uu5+Zu4cnaPjrNNDk7MeShg5+8bT4QMV0tdT2xaZlclo
0WOe+uRc1J8XCDtRqwafZMuVzFpU/LvXPyZ/XJyQ+nc+x5czYCj6225rkDyJ
kJB3btPKQ8XHS/nVfALENJDJKY7BL6LJW9J1fpuQGpGXvzm1ymF59dM3EzWG
L0w012eblmBgr63+QKA4mfVPeljakYOG4U8729dLEv4NoVKJcrkI9A1atRDK
TULOx61V0khHfc6Qbq4FH7GS9FjJ1JYJl5Ui5vIVTFCPryBvTmZBd9bTUrfC
iDT8N1P7UKMMth9HoixsdQg+/nLb4pIPPt3kPzq3lECNYNS0tSv8rJKOL5d3
Uzw3xd0ofkBD26HjnrtpzMRzg79ao1sGisuG2YN3sYFwblIeZOTftWE1Po9T
phjZ9dcu2t0HmqnRTpPPBNBbvnnuqB1jPTvLaH83i2Byr0eulGEC9qfW/pQI
VwL9Xa/qj38xCOgw+uGySwb8DwWqSlsTYfch8mTIVmWM7Bw7YjqZgM+7skUH
Xuow+uFs1Ht+E6hfcRCMfMqL/KXpP2/PJSC+8oP7TVUzUFfVVtyXtsOGSOrH
k0YKRNs14gdXUB5iT+dcu8KrSlpMVm+Yvl6Abr7bLY9pMsCNGPmuT0mIny3f
ynWSB/UvVuTtnQtBtpvIZrlP7GTfeV8zmXd58H3UbLFejgML++IvKynRIJjQ
JrP1tiDcYr+fjTVPwWRNVpBslwEwplJ7VcWKfGlaNhxdyfCRxa9TJ19FAycg
JjqrAc+44l99tATkHh522HrZkhy7IXzuo00ZPtms3RH+hQ9U1nC5L9Mp6KW3
vuF5wIeutxd8H65JRZPJrjsHdgohhLlK64FIHJ43a5SJDgpCGM996MNZOOkR
b5/1Vp9Mxxy61zZfBCp1Q8P3b8uUhcikHYesUrFtqx2X6B4dwmLa5yFQUoBj
ItfOn7FTRH2GqYHp6zh4bPt8teW2IFH/fdK8sYvBU51lc+OfdQhN0rZ2KuYs
ni91daZTjeDGMTpaohuC0bSC4+s38qFDf6qWZkLHZadAK/0GeXTF1au8PEPF
JTtJa5rRVDvRC91gfiUbKnl5XB1/1GBd3ePrJB2PK6JdDsdcFDCZWOy5jTkR
O9b+mPP0E4Hf8cSjPIz5rRd7d3kl435c27j5qlRzUda8EPBHYIxiPna2/JlY
BmT/TT64ZKRGsgU7Vg+KFoPHLUd75thUu/lXBq6p0HGVJr3RtUqQLFEvidU/
yURAIe3JBXURYrUp1XnXtyw8YT4vJdvLyMd3DuHMejGgiwtkV1pOUZQ/jhpy
HKSj+Gngyu8vZEi29fOem/XZyJxSLl2bJ0ou7WT9Y/6KwTOhu3wO7hAi9EYW
Xj2lLCRZ+Mm/XjQgFW/eBWSll4Gpv8Jz/pIIGRzkc+guyoNGsEe8nr4S2XT0
Io94cg6azo9XLvSZgsktODe/To/UrJRi5ndQJzObYlquryqFc+f6pyKREih+
cOVAix0NCzCRYoEG6YhvaLFoL4DU6ZOSF1wUkbhk9GE+LQ7FimtN16wfa790
xDvYvYqOnY9FWqfs+IBd9/z1qxn9myzW7HRfBNq7yuJKk5JwxadkQ+N1eeLZ
IOlmxJILvr+nbqcHqRNnSfcdLM35eLu8Rut4pCgZKhrZb6OYiwZnofbCCXVi
dQnMQ5L5cHmnw2WiJECMb2yidBvnQov3s9Kv9Txk5LE0T4drNl6731j94SKD
B422bFK32QOvQvM11rv+UZR3tAdLMXg09+iiQeTrNWR+sq7jWkQZDrzIVxIJ
0gNVgCnD6FccfJejmAw85dEUOvlabEUsBnhzWl3bLMmLoozdLdYVSBTs4x3q
ZIWlwJEuuWt0SL7cICtew0O0KarDC0apqMpaHfR1Xg31t1YZlRcGYHVE1+WH
Z9jQ0hEX/zA6Dh1rt8iuufa+fV/K0i8uTTpa5fdfji/QIjxtd1Z9PZ6HJQ9D
Lz2dFeDgjV+bdywLyo0Bb1I8VAjqDG2zkvPQcWDq7daNInBxXQo7NJsES9OD
RVs3TFIGP7d+97+VigVL5tXBIsJIXDgoZH0iGbEHA/2nOGTJFt2HooNsBfgc
8ysj9TcrOpa7e6wfZ6CjOp5bIFgZ+l9iH5/PiIX0wrYlZnctMAm+Xa0WGozI
Nq4R6QcamNS59p47NQb6DSUavEeYiTZTmslWr2y80LD7zy5nhHJJ8s6qd3kp
GEq4763xQAv80kwxts2nYNb1htifUsCodUTME8kotCQjtffcKMW2E3Mi0v8/
P/LULiYzXbRolFUbqycgU4bEHvJbBZ+YcYeVvOlYCjxv+aVeBEwrchZyNsdj
9a+2k2M68tjy39PRDTcSwGFoLa3lJ0PYvrjJmDP6n742ojxmx712cS4HqtHX
RAhlpZRYREug6sxQ4h2uJDy5Eve5pYCxf2679q56mgOhbp6SuyLaGNo8q6qc
Gw82iZq0neMahJ4elSv9tQBHC5gWTZtXwItbLZCzNRPfyjSPsKrwo+yLba3x
vji8/SOTFhloSPq1PFRk7IrAbMk7f75DjGSfavvhRM3GjlsDLBu+yROmscfl
Yxw5UGV6LzjzS4qYeqr5OwYVotPOKjjQQx7yUvJf65sTIHtyV+WhtQoYdO46
vvZzFK4rqTbaSgoDkU4j0wY0GBLjh3+r5MnIcEPvSGkOlo5qnso4vNg+6Di/
pagxDSp855KDT8iTR12hPEVmufj04of82loNYHTjmLEYFc8VTLe50qQgP9Wp
VF2fAfcXod5l7prk0kn/vVc2FaF0se14trMBhA92JwlZR6O2MMmfPcSI+By6
9yKnoxCal+VtbXYKYCZAcerCQCJ8vpju3qrEipqmuQGTADp2HORo/8qrQizz
t4fMmeRDsf5C3Mk8xny5D25fxxSEsv5Hrnk7pih1XPpXgowZ/D2/3fnde3Hy
iNO8z3AuGxplC0K5ZWxkeiAgIoY5HzeC+YTapfSIZuafqq7ZMnyf2MLkNMeP
xN09342kk/A2x9PmFQcLRn/dbFRmTUaHlgDT1VlJYrz2Z6jKl1yIVc8epLxb
QzjVTxv1HS1H3rzxql/uOiTMzt5llXsJDgyKsZvly2OwQLF3qSsFx9Y6Vq9v
lEd+Q7SNmFMK6HTm5Afcs+3uFi4HolLTod21SylWjAOKyx9af62m4+tQ7Y3S
7/IYDW9v1ihKRtlOgXtORqLQDv+7l0UxiTG27UEXD0qTvqqDwqL9uQjS3f5Z
KUwOl35SmA5lpKAujz93wFmYVK2N1XoVX4Cyi5NRjaWSaDH5PvesIQ7UIz81
rSufUPDjqPdlk3SkDEge7nnLQlw86piZPLOx/EXm3aHjEsRy7cY+7pd5MJ5Q
1GSaWUl6170w3fQkj/E9CVy+Ycpwsz97M5uPij1WXtsOyLOT8R/jT3wY/cRm
9W3LdIU09FeVK6/bHAPZBSq7+YQBmOK3ptgr/oc2LjuHhk/iKDvB9Gj5VTx+
SQtf3bduNVnNYaJVa1ABO93dJ+trFcDhn/urflsSqtwf2K3LYCf1N1SXRBj5
rvWz7YZitD5J+1dtPupaiJEv1vrNburoPRl75cKjUJTVC63gClIEv8yBzqxZ
KpyZPbJrHvRT+Is3sArkp0Ix+U8Ak94UhX/gqXnkaRrcBBIpeqkv2j3H5WeP
xqYipDj/lHuHIalwn7o7XHkW/r1qcXurdOAWLdMf2XMKH+eNZzL7+Uhpzw6a
YXgGUHXf6/FqHTg2Lshs7YnAIU2X47e3ypG5peMbp8TyoWbxN7+9V4VY19u+
YPYvQB7n8sRtwTXkTdGplljJcixWjF2qFrUk3L8kO/sDKsGWFKRu9lYJg80/
A3feiYPxQe+Rt8FCJHfMJe5zQjb4LLnbU/98obhvXX+yPyUd5v8pmHHk6ZPa
RxYnwqXK0eLXwN3ooArC++++hmgckgssG3/L8JJpn/vDDQ8zEfvbpzd3uyS5
pBvcafE9AzajPe8lHaXAFBS8JtUiDPGOCvpL7DyEuPG2B4qnoFr/OS8WPrVz
9AVPaBYkQ9r9ild1AS9GOOU2MtekotPx0f5dxznJUany6xIeDN+PPfejdlmP
hF3Z8VmtpxgZuWqPfZ/JkrAIfyr1YC4WeUxWEO7/iLQea41vfjWc29IsKjsX
KawyvEb6+qlgjzslMh/JDvOUhPnbbBnQiRxUWmxiIY4S6Vn8w9kgFjXBsqXn
KG7ckVfU3TPwNIpVI/yFFOmof8Jt71aIKbsty+J/BBEmf+mSWWgGNEf80nqf
//98TXHNHZJh6GZ3379Cf7jdsWoPr08tHfk1Ltto6oqQN15bQfFMQeJ0laJc
lSoJqXz1jmsgF9YZSDM01sOIKUtsw1w0PrXTtn+wYyNMP/8mHydpyDGSKS2p
UUJLHPt33Y1R4NE0+dqtqoSOewNK/YvJuMOcZc58eYHC7z+s9nk2GV9lRi7r
KTJ4qaGJN0dgE+ZtBOpHVX61c6x9zLG8Kw/MOj3cjyW54XDirZaWLx0vk+bp
Bg8EUL9mQOnH52iU7VN2fm453h7ivCZD6GsadJ/uW9l1TpHkXpjZ81eoELN3
fw7WNOqSpqcf1H40FWIFJfDAJSNDQOjx3hvbIxAQmnrmnpw8SYuf3dcikI3V
W8OO363jIXWJZ3P63HPw4S5rCzuzDInYu1S18XceiMNzJzkhKVLY3dcUz1eI
uwJnNpSWqhHHiHSW4x4FDA7x+7Vrx2T78tjLzWl2GUjWn09T266GGul3vh/8
YrCp63rs2lR91Hz8G86XfgqzQx0n325SQcC7wPyawjR4iSSwv3nJRKy3rmmt
rslESd9E2Kt8Lrj8kFs+cDwepx6X9m85CPLJve0ZNbAcRTsEg5/OiaJm/V0v
5MbgyhqzgjNmTLhklNxj8zQJPhOvjhia8pLECOfdXi05YAo/eciDrZPiZ/Kf
NjWOjh5Nxea9OaxQj8hR7mLwAGdkltebwzJo8aY+mGDkc6xiha7ZvBBm1K4b
3jRIht3HI2Yh3spges5St3nHSbSd8c6MSOYh/as2fo89m4HbkwZPr6rwEfXq
G01eYxloSlZnfcAhihGRTL2IvAT8bJ2zENqtTQwDPZ9sVSzB6h/eZ1fIsBBE
10131GdCdOLW33EtISS6B5XbscfhU1ZcxPtXTFCWPLNk5ZoIatZ9nTQFMeiH
5mRrlqSh8GiU7Fo9NripFOVcY/SjZ3ZorvBuSSSaGPaxk2Ts7U1ov8vLgqq3
CX/ELmdBwufdo8fHOYigMI9FXm8OxL2TXIOPsZHZsBELW94MWNWKM7l94EK2
wMfSLRsTcerc0R/FJmqk+5+FTLp/Ef541dKiudTJ69S2KUW3Ygz09PoF9kjD
M3P4SKdfEjbwJPUPTv6i5HMaFosNJWGdvINY3jA/OqZHizZWZOKU/3XPJUNB
4pPx34WSDRnY4beD/jdfGUMWMg9v+CVD2dRBcn+IFLFOCZ8yv5GLpnW9b66z
GJCh6dtpRY2l+HEs7nJckArZ8i/CYUdoLjyZE9UvPhHGIVu/x+0bs2BtksOZ
dIfxvivrvYRNEnHn2M3dTx7zgh7/yu4kwxf4nomf+5vFQ9oSZqjufdlYOedz
+1CaOGgmvsMinGmY3150+t1jBbjcDZHUikrAl8zBdsplBZQ17jlckXQGzyWK
w21tDUhIepHOA4b/8FV0nxO/OkURX0rQiItKY3jN4WNhh+coxR/OfLMdTsbi
QHE003YpcnSkPGjoZA62enzbrlLFB/rk517RJ/F4ZrG2LH2/Ojw7NFs2nYuD
ZGuz7jcXFSKdLR7RvD4bPfMeD3SEjEivkgj7qYZSCP+363s2ZZCiaNtxmMUs
BzN2L0q6bitA+b8rvl/iqQgysFi395IMXMZsvsgYJ6Dog9WMYJ4F3H6H5AcN
HiOGNU/UfXQZ+3dhr4J8lhtq2j/kfqgWI0vZtY2ODJ/li7dZHGgWhvwA8/yC
cypUkmqkmFRNQX2ove/ExbXk4NrEejMtPTKZTjt0WaoYTD6Xx3rl3rXXRHw9
qmCbAeqGiKTOp5/b55Z6mbS8aAg4qxm3b81Ue02f3K7dB2gIUX7FVcCtC7qH
lBN/SCAiGkKu519ZouSv7EpZvEdDP101P/CnIGLPBfcNZKQijeqiXhioTj6P
PTlyV74QLr3/9k4ZCICJc+Lw6foU3BO+1sm7Uw78Rr4ciVzxyGdnesSSK4J6
kbpHbB4JOG1wXkVkjQ7IzIe0WqWTsMr5PKETpQo33WslC7v90Xp63j7bWg29
XFLxT/b7oUtkreXGbRok1sjOP1cqH7+PdaXHejHWK0JBJdEkAbvWbEjbG2IK
yH/+XnsvAOJrmONW1n+nWObR+G0z6KAvpYQdeddFmV7176b1AzpKWoMKUKgP
ajD7+w3xm9Gbd97jqJ0WQuQ/uGppREEhQ+2DrJsombRZnj9zLRXVD1p3nzqo
Cj/WbT8t78Ug65O/UKj3Lwr9yL+OYc00fPsplPzgrB4xtvnJtM6lAPtvvKNJ
sTN4ZJ6/bdUNDyQl9/fsclAm8gcGUj5MZmFkmY0BPqsY/eknWjyYA2oXf83i
w/F29w6LdbLv07B8zsdZEKoYSbt6s20oBEOR35ZzJBRRU7T3W2JIFCbN4rb6
ZUlgy670VEurDNy0klH+z02IeIZV6mwIyIbSWPbzEyeU0bJ+qnRJKQX7eYb3
bNNmAc977XW+slmI2Tg0bKrHDGWH1mNiIhloFFX+T5JFlSgmN5Q0MOanb9fH
FeWakuRUSlzZ6FIWCPMmp+BYhl9znXie378dMYHehd9XiwC6TH6yt2noVbc3
l90sQHpFDQoShXJwR3LL3+JNBsTBspZncGUJ1M9LdBt81yJNabtbzKeKUegs
4e78URTyh4//2Rofg4a/sobvzqqRileXB74eK8L4zx/9B9aNUPRbCycatsZj
d6bIlf/KV2GoIM+zb5mOEALFmzt/tXcF2e10zssBfkRH76AZw3OyMZm/4iRG
nj9lOqqgga6+u9do62i4+TQq1K1KGSPDl8WefQsEB49812GV9+0BnPZFa6tS
saSSmquwXYeYs1dP3O04C2VOn+dlh6UIj+HNjJ/M6Yh8Ls2ZOSxJ9rTMpf91
y4N46ja9Y09FsdBFSRaOToPjoQ9MZtIqJLZL+mdeSD5yjaYfcacpkrKb3nt2
fiyBXfDwhWVhBi/OqGse3Z2A3sIbxTZ/hbCQlzmvGRGPdsupF11GvEQ5dDat
gLE/5y8X3Fh7fg055svyy7e/Ep9DXJ+NFDGRmdyI3m8KdMj1ho0+sZdF/pe0
w8GV0XhSdk1BMkAFjq9eBNRSTuPR6lNnpyfVwX/Q4qiRVzCoFtfLU/RvU+pv
r5VIr03HArv8gN70EoVfdaBb/TUNLIrP/b+c4IbPR5efcwapMGe/4NJ4dIqy
80higGFYJmZ4Ojux2oBsuuJQsXu0ALsU/QL4suTI3dMx4zHxeaB3t58eMlIl
wjs0spv8CsFn39PH5slBrK+yvRFj8Et5uceWFg0xmEc4bQ66kYi/ZUppJ81N
iKBNk6SyQwl+KsWHxC1JkNEjg7h5Lh2Flzz9+UR/tI8Eab8Ns85C28K3o3uf
sJJEQariN/Ms2EwY1YXeMIJ8hdaFha3BOEB98zPKlBVMbmohDtcSMDe+8yTT
pAG6Avc+H7wSAW32w9vCy75RaClrQs0608GVNOufdZAD9ZyVn73+xuOpg4ir
uYwO8m9v1VX4EYyGXc+3hkorov51mczItnD0em5SJlJiUL89F9OxMg6Zkb83
fzkiA79a59Sff+IQIR/8QtWMD4kgLKYpKeCr2plcaj1Lob8KNr2imoq62lCx
swHfKY5RLUqtCjTcHbordWCRE6N/i9ar5ifiuAUz179YfbhxN3ruXh8FF9rq
P8kvGHnbp3BLyD4JW9JnBN3Kv1Gsnxs5MB9j8MCYvYC7mCqZrCq8KyZaAH2O
W71v+CQQEv9+Uq4lDo5/KxYDfnGiyfnO/M0vjP6Lsc3uvsRCQrDziEBcJiKu
3+Z5a/yxXVrwiPbEugQMLY+xSBoJE03JoWLNwTy8PFC3wNOsipqnycr+oQl4
mn6B20bPACMF+xNbtALxeoa/kkyr4oXtlSSznkR4nG1OFNVcBY7wSrUzu2lw
0nO+T7/IeJ53Ju89DAJhvr9Vt3KFFnqf7U+NPx0B2olDf8T2T1Emc01eW2ml
YXSfzy5iL0EcptMrG3WzYbjtQBnnn8l294KTkoJpqVg1qy/73tgETEdde9t+
rCfZts+8PNYqgZ78RctDKhy274Vve2ottw/f4XCLecTgx8uv/HpZuGA+rKKe
SEuD7VRCo/V7WZjzRWx+05WMTp9VqizTK8hXZfu0Zwx+d7Ngv57YoESss1nj
qx8W4PCExrkRXyVwJLK32JxOQFr1W/bb9nJwdDNituiMQa4r3xDCTQjHxBON
55ylUKmzMXJzVkCve8LaR/MxeD9NiXfKESat4sbudhw5cBZ8lcDH6Gsm6VCN
z/m6+CoQNKn5Rphcuh61tvoOHdIFIfdMxhVIqd+XlLsuDH+6UwRbvSqKw4uG
QAUXOtyH7ynkhvxu3zedZpMRn4VZbVntvyeUoO88xhO/ORZjUdSbRq8kMfLq
hEXXsSgExMR/qhHXgL7lhJ3BujMINdKb2EEESIAQ684tz7IwYatwp79ThNQ1
laZsoxbg3I+B8jst2piJTiz1jQrAlvefyjscBcjq9b1fY3bkIGHCZpW+ExP8
7pAql5uxaHnvvzHkvhwW7PnvXXTPwoMD3IT/niixXNPgl6mYi36aCvOFGwIQ
j1vV3J0dj7wa8z7LGm6ibdezMJKajQOWe0Kag5TI7Omeu6du5YDjZomtEduD
9rsdU07TjnTc3J+wdm6rHuEIsMEGjnwYqRbcukf5RSlby7S2tzYZpS+/vSdj
UxTty/Pro7dnYamKdZE6vUCRnV9lse5pBq68vq2mVGNA+s9t3LeewfPufZ/s
qQN86HUcqW7liMcWUclg6e0apJXnhH4zdyFEQjwWRZO0sTB8tHVeJg6C2WVN
K7bogyn7vUfXUW9Ev2gRrnVSgudw75BZYAxar5yjhraZgSnEVuuPngx6+4Rk
eot6KNJticlnL2ZBsLjE156DEwuf73x4cDoRypvipqglomTk4DexK655cLMz
/e4zKowIjrHsHpc0jOxvS1f4pER2/iv9cY3Rv2ylJvlzGX/a67M7BPl4MuD1
iyVahAigTO2bh+T3THh6rtCNSFBGl8xHJ5GX0dgi/XxP1BQ3xPk2tiezxeOn
Ji+rsa0O9CVXpHXvCIXVfTP712IMXnxry7u624ZED430CW1SJzVOs5ev785F
fYVimPCmb5RD22WlNnkx+ETHWd1U5Fa758iPs2WH00FbXNkhWKCGmZwzEysj
49GwgaxNmWVm5F79yLg9HY9TPqSwfP1N0dcMVVP9l4wMYRapbX+ZUX/0m53z
iTSUxEpvqx5kJaafVsuv4svGmNKQjMMZKdDei7sER6XCdoLV/ImuAeR7/px9
NOWFTrqXyuIdbqBcSaSYKQFtvH9OZOwQQFNk4su97YkYbP5e6f2cHS1NyimZ
15Pw4eLp8mE/I7Klib8hKbMU0umTPwPuiEP8jo2dp0A6fFI9En7YW5J8qgVr
umUFzkY95VywYuSDQd6qmTAafj19v2vc9Sfl1PbM45MedAQVPanz2yCE7E8/
DXYnxsNwJEPJqZQFiWLBjtwiSQhaU2F2l1saVImN/7noJEEyWK/I8Lo2cTl+
/UZ6Zz7mvffLu6+QB1Wt0m77I4avlCaPrfTTBvVBunOjVDA6ZC17/qsyBylz
Snk4vh+FbX7ab4kW3O6FVHoPn4JqhR2+/1QDnR46c0cyHnV9e3rKDxqSRXq0
DcfXQryyKpukJOsR0ZeD9tYBhXj43+/XTo5SmPSR5C0tjwbL1uQL7kyCiDh1
8cd9riS07Za5ktJrRBwpn8PKXEqQEXic2ypPHdL8duOqUfEIsfX0/hgiT4r7
8uwGruWiLmFLhK6EIdz0119e5xIG/eaK/MWZRYqjVIhapWYGsgIFvHa3KoN+
67Th5uFocNt98kgc0gZPadLZSBYqFrLO2t1+akhqp8tVT4WV4bbemNXMqBlR
ONqT4rS3HPp2tt+WHhJKNzy7qmpoUKqw/rdEuDGpfL/Trz4R7x6a+u53lCDa
+zqSbzlnYVmtTU7ejZ/Ed52MGlxkfH7LOzL8WoyU6WG9jygdtWEb6SdLeDDJ
xh9eIxWPnAmNLndTdQjT78uE8keBy8DKbV6fkd8X93mpmURB5sXuAltRBbjl
ePvrmp3Gj48KOgM3pFGfOiXz4nQqOgcMnsecEcfCxCudxG1xED/tUiP3hQkh
AY18xbUpCLvzbKSuQxP6/1TdFm6EInrn1EO1i+rEtdTCR9e8ENGNdM7rxeKk
0Ix2JuwlI++2bmdCozGYEjIOq23TR3tVmlv0Yw7sK09yS91Hh21Jjlv5dlUS
mXX3YvevEjxjfTjwjq5M5v7WJShH58NnTUhQWzU32bLbU/1VbyaOTY6zXtRc
SYT/rWNNXMiGmvB+T5E/kmT0IfNm6kIuBg5Ljr8q5kZTRLnJ8MMU1PEGKBZr
K2HBS/ZT5c5EGNu09tyXZSfSZjvOut5i+OwtU1aXMkOAua7KLfI4XMUPfUuK
1wME51R8LgSg+xpdsp+bD+Z5rgeO7E+GyaUbi84irKRUYOam5cY8XAusfnuT
okgchpLuyxzIR06/D5zbGL6XoundJJyBZMWFmjf+SsgXu5p1/y4NpiPvojts
ZJGoF/PsWmocuuTjC9re3Gmv74/8Hn4mDcrzhntHQlnJgqMf1wpqFpjVqksu
tgiCI5bpU4tYJljjNc9y2TPmZU7wjVuAI7pzuO81dgmSPUGXBzTdcnBKbV4t
u+tju/j1SHrw3TQ0dMfvU3yqjMmAvQcUDyYjbYP/5McvrBi5VBgbcioLm77s
bXG2YYdf9Z5izafpOOQ8yq99TpQM77tebmaajSoBLzvLEhHoL9UcnqTEIvEV
75X1VGX0ntF5Jn/2DEYnbD9x7l1BxC/ubTa6lYZsM+PvwXOiGDRB0JhJMuo0
0w52HtSDm4TkJrmW0xg5+X4lb8pi+9Ci4eNrx9JwrK/qllW1MCls6Ps27JoF
poGRsrBRBn/+F/Ld+/RJfN7X+OrdJhP0Pm7PPBviDT0fx93TJhpwlBz96r4z
AJPXgmsz5IUZ+fKCs0QkGpNHvuUct9ckhRt1v22dyocY02v/zo3ccHu4zuoQ
axI0BQOKV9/4RKm69mmPKcmEY2Vz3caXamRWV+HdV78COL1InMp5LArrA5K+
hpuS0FoWFWn3dBVpWTjN7nE0C9Vjw9dKlcQIbcsv2+S0TDz5MD4f0CUJfjvH
KakfKVhyev9cc5cMukoHPiSlxEGFM2n8SB4nmVnY/1b4VjKy27ivnGVXBI2b
/3bPhyRMv8o+vyqWnVi+3Bb7YiwTzVTNsh9PWEjVTtM/igcZ/HSTZc/t1bxg
PVWx99BAPHqXP9s46PAQh31Lru+7s9BkG6ci66OIfA+KTQgTDSu642Kv1Qug
gxH1yj+TobI8Wf/yuTbkN11pdt0bCmszJY5YHx4i38TfafeUjoCk2VpvD2nG
evLm/MyJReCq57f/nucBh0xcegE9DvGLHvYi0dLoYOsZTDqViptx30OoJZwk
ZIyzp2kuHSdtrnodOcPgUT7xXTWyVKTsLTt/6KswfCoSJqBBg+adn+fEzimR
0qvhcq6aubj51jyW/YMU1DU+034nJqHwa/EKURZmHHpPu+/vmIVBnF80PMNY
//ushg8c/JFdl2C2Zp0hiY86sVUyrxSiPevDfkswnq+Ei9dIjgaz41ryLEKK
pOab0eWVa/KgekitosbdjKy+anxyfLgUNJYEOZcFRVLXlzbmy5yH5kZR4TRl
JXQFSe3/eyoekSe+3FNIMCLCzoX77dRL0TXlvjDDIwzh/Zwzh2voUFz81OFr
Ik68Zg2P//ChI1KnQKHl3SKFVXs8qGJrBj6WvNqyzLxECRg9pbxBPgNXtf4a
vB36Q2n9g4nKZ8mIuFgx2pQxR3FZZXawqTwLIhMDsmJ0Aeinb+/eUJyKCwFJ
wv1eSiB1IrlHM6PQfObvsssPBdAst+66kB+P9btvpVxfYwy/HVWfIqlu5G7z
ppBBJy6EbLVyZKbFYMPZhlHXC9Lw25BdlsvgIZ2XgzrnbwiT0QeSpw+3ZkE9
Zue8yVaGv2m4jyfeiYN7yYrLD9sUQfX4F5zfGQfs/clF2AmFZs/R5e+YjdrP
9zLU7/OSpzZX4nn7cvHyUMM3byt+1DTnvj3fSMNgtE9ah/oAxbFR/VZQQTo6
nj2qTb0qSu5Ku54we5oNoT8T+hXS/yjaF+75myVlYMeT9uVpfzZi/HnUJzA4
A10Hkr4qVi1QPGeqAl+cTcHslrfyuY1yINdmNsrVn8HTb4M8/eW8ZDzlRuSY
FsPXNlyxmg4aa3fuT5D9VJIB8ZPxRXzPVzL8tWttcnU6NAo7zgiXcqB3j8wC
R0QScuJ9Rzj9OMD6b9ZfUT4TfZrdlodt2DAY6WIebnIa2r37QrY+1ya0NyoK
PWklYHHac/tgnyB52qW11nlHHorWpNU5CImBnI++tmU2HnJX85S/7hdAAOE3
WJ1Lg4Lk53CujyoktvXN6dOHCnG98ZRivbUAEpk7Luy2SoJ69OtI3/36kA9c
c8ZPJxiestqVmbOqoN24eSHjSjKWuT2u/ItSQZncrn77pEgktB5wCr8qBOMt
ItZ/1KLwjdXa8MmiJlwo9Q62x0LxgfmBSnk4P6FLepc9Pp6L4szBuEMnlInf
bp7D7l75YLXiyInBSiIq4vTi/+eHVVp/eiI5LI7BzykunWEMHmWfW+Js0Sfr
XJiyN2mdhT7fU4qqvCH4f5R+/73xFDgmrR8JyImSrwsaiUIe+egIC/3q2KIK
ev6iGvV5FLSW7B95RguC7iIxtS+cBt7wBIv4ICHwNbM6XkImCkufDA7v+kWR
L7XPDfDKxt6q1bY2A0akI2LDrebGMphfUT227hzDJ6QeMZlSN4N1dIXAr8dM
cLs0kpImlYRQ8lbuRJAxaiLprZHJMeCwj1z2SeYF3XZJ3ugEDVOzhuIyrxh9
cnfermwxFkp8Lrk87UpwNNtb9csgAh/GDxrn9zLyIu9R22OhWAwXVVlk5/ym
fB19KNRllQaj8L6SbY8UCEtvknXEYi7iZ9kGC08rk0NbEo6dOpiPSQ7TkVRx
NjL+OfbelXUZ4P+VHFpHF4PrQNflvjA6ct8paE0MixPBVe47vPbnIDRNWT2T
iZMwff3DQ3fMxKLsgX0y06uJ8VQ9H9/LCmRvJ4/331Emkyyq/52bLmB4/yW7
AU9t4jA6pVBSUIK7f0aX4uclyJ6y42ujwnNRYPbgWq2tGTn/yXf84KlKlJTI
PP96VBkz4vfLNPpOQ9r07I7LzX8psxza5nyDdFyW7NmbckIQLaeCqxve0pB4
+3zeiwpxor84m3F+WxaSc515u/b+oHS9KOKTkE7Gcx0F2aFvKnBh75Fo+hKP
oswkQ3VZhj8NSHxgl46Cul1roiw/G6EebIm6vJ2GI7/xL2u7CKl5sUbzFD0d
1ztUNzrncJF8ttaQ7+w5EPF7GH5zXgWEmS9T+Xsk5osPxK5JlSBMtDccSgwf
vaWQ6x40pojE1wNztktx4DnlI/Zpmwz56mJ17Y9lLrKe6hyduGpMQg7cl+gx
L0Vq6a1PZlYapF+ma9vlr0WoaVtnvzOlj8J/KdgztScdNcHMJ6TqVpMupeMr
U1+WYrL6Q2/LPS1Q7+nkvGQ+gjmz3nUWGxTRNXFxxXxdHC6+KOiY38OGGs1V
Tl49iTjF5+i4SBMk/DeyqvxyC4GB7lyVGoZvXRqp/zEZhJPPXs3OZnMQjs7E
ZPHkVGg5X7p8t06IdO8Y++HNz+ADtgpS4v2y3fJCV/aqQ3T4nF+WdzmsQRp+
C+/601GEG2TO656bCuleRzU3q8rFNt/9ro/8GX6VymPgWpyOnZlPZrePfaQ4
b3HQXfLKQFhijKnvaVkMVaZVO4SnYFrtZQqT+yoinzSbMjqUgx13G8fFVObb
XfgqPR5LMnjo31fHTQ9+U2IdfhSsuZ4I/sB24a8MHvQ03drm0p4CSw82pnTm
9xRqRemvkAPp0DwgZxMetxKxExFv3ewZ/hj8kU0nWQnq6zJe79Og4nNt1IZK
G3by4Yl65ybRbLgZ9D/x/a5AqEmRfxwlciB65r+J6RwZ1OzZvu6LKA1u04cW
jrwcofRy2K8zlUwDjSNIW0BGBuLfeTXWzKRD7eXGUlNHfcx88FWIH6XCcL9+
BGcsE8l/+PdFdzUd1yUmyP0oceLSGV/bxsjjx+6rVp68KQNly5SRf5IxWD3U
95nLRJaU/rvndGh/Lu5ZR6We+aBAynKXe6R+FmJZ4Gii7LgO4RAL14mxL8VY
3ezFO23GyK+WWd/LQcV/Hx42/VgjgxlfS/n13DHIvW/BoS2y1L4o61l+QTkT
M9Zn7j/TnWzvjhl8VxKUgYZ1xY/ZdRm+qiT3S3RnARJTih4cM1+m0N7UzjUl
pmH90eydbgNqqC9/eyV5ZSRkDe9U8FN4CH/C16iSTRmY5S700zXXAP+qkqU6
wUBcSDu86iSNGzSvyNuTs1mIvlNLfQl1zL3SOV7yKA6v/71sN3qhQi55cx8L
WijEUtWRNueNfORD72O97T158Fb2zbngakL+bXAZ/bynDKaLUwt5EWMUwbV7
93nty8CcY7Lmm3IxVOWGutwqZvhD8eAhow8ccFbKrWvrpiGkmxrg4SsEy9rZ
736sKaD2ii5VNeuT+QeCeaWtJWh0/Kttf9KA/Fn3sFXavRTZHiUsEYz1kt/M
JDFifQZJri0LhnOqkBfRlFrZHo/CY82tZodXkJqMmxwZxhmYWLViTaQqgweD
Hwtm3qDh7mYe7ZvjK9DldXZj8SgdQf+duHjlgSGJVfFaK/C+CJ2bN0adMWHB
vpsJFU0CWfgcIny8c0KAtKRPlvmZZ2NfT2DhwzxJskH8XeDVfzlofGybdriS
kwRYtTo2CtORY7rpMyuHAJi+rfn9UIiGe13rvjv8kAPtyNn8TAkaKoZjM+PL
ZTHaOmm9uEyHSy9OP6wUBZOueZd9TAo0I/2XJ5ZliZv3Zh1m9Vyoxvwbf8qn
Slb3y3qv/J6Lo02yShMPlcieE3PH4j5lQFLQ5v2SJaNvLmg/zTmXgC3jam9j
k9jwNXvXDpFHSVjj0yiutneZ0sVkxOG5i+Er6y3++lB0yMz2Lfn/lRdjjLv/
odp6VTJYVLk8LFYAm7dZ/I4PZAjPl9+s4YlZeJ22OMV2/Dvl6+XgWM/GRMRr
ptack1VAyP84OvNoqP7/j9uyZJvsu7HvS7KWmpddsu8V5aNCSJLKvu/rGGPs
O6VFUQhh3pYkqVRCSBJCskRC4jff3//33HPnvl/v5/PxOPeceU/6SPb9jQPC
85d/HgiskoWGwu62XidC/tjAYEgMPxr8yyy1/YkEF1vZ4x4eFIQyg+Xmuo+R
wHu/lSflhBiyNmslDq7ngp2Oue4uqwhqam6QW+wkwREH+e6nu8zoYZrYbpwI
Cdys3/2lT8agAsuoCzsUH/1ZenTgwBMpYMFdMdxySYQwoc+C5FkRWJ3ad1E+
FQ/r4hZBj+wPI5aLNCfWJcrgyGsrwQZ5DArK/0/pBYkEJcNNRs1TEgBNQrlJ
szEgjz0QHKF+GPpYWr2LeCLhRlFLJMciC5p6891sv5sIJibKtgJFRyBKsv5W
vrAn6k1kKXJQWCGnGBo/Y/5LAGpeQnYOKzsYnhMIPWj2v++DHZuccmSyupNR
UfNTIpzBNPG59opBnOz91pdno6BmaO/VYWcN1LumXN0jWwrPEt2WP95RBhYq
Rz/FIzFw6FF1zfY5aZg3Xs+0Z7kJfWxC9b8PSCGen2Mf0+yIMBUw1n3xqxqy
/JnzjGWwGPpizd49fLuBm1JIdt+fjQOPn4uXtCQofRIy/7Sfsn83Tifcp/qB
BbftMwZbV69Bn47qKIc0Furyhm8FnQ6DXzZyijq3JGDwU26t1+sM6MV5v96M
4UJe/LKqbwxzgJ5r5myhATcS0HlqewvygHbHpLt1cBMXJf/po9JwBrRfXc/z
zOJBm6/MVs5lEoGO7+rd15ajZHojh5nWTTzUTFIFXYrcJNf1OoddTMTDkk5x
ZPYIO2jPytyR6k4B8jdmfOtDdURTwK7jt1IEGjPLjWvRTIAJTpo84JAJzjn9
1NnBMmgohmUrVZIEI3eOhB8lUvzbfE6QRJlHf6LXUSYhNYiaPu7q+Oci7D/X
P2TzVgOiim1Ev62fQvxhE0YX1XgQjwKLJq1kLvR4H2Rgz5kjO9+M0aJlI8DW
rc8TuVliMLXhvip3NhF6jN272PSUAXO7MrpsKgQcxU7Gl/zgA8yTXwbbjrFg
rpNXHHKSF6k+2hJnkM+BDEHqtnx7Fii7MX0yaIEAsg0ey8eqsZA3O9K8fiYG
sF5vrqZdkIUyQafxfPMkaKt+9eRzuCLSnFWvUv1ZCOo3PKneVlB45NY48fJO
OIUnVqo7axQRybJtL5uUB60+Hbl2whTfOEyDou5kQF72SM06eRTnhZW4WPM3
FQ6m5d5P7OVCERE4HurEHBgLDUpvxvAC1QbvZVbzZEj5Nv1oMpIfkqLbQm9M
R4F1971ys8YtsvK8JWNCEgECO1lPb6xLwuBczOydwih4SJwRdag5AoOndyXC
Ym5Bu1yI0LscXYBDk5+XmwJRbZG6W24yE3joulnf/UQAQu3iszjBAxDVqPfR
uzYVNthNlor+LeNiov3InE+yQHL64vKJImU0z8BteU6Pwo8hzixyzMpISE/o
1c2RIuhavJJ/Io0HvLi12nUqKf30wr+1pnaPPOGe92WsMx0CbtFDU/4muYhH
7Ro9pb9k2EMURW8JQx957bTAeCJYRSnZrCmIodV+mvKhD3hQ/BA59vnfPm70
CEun+qNEMJU3lU9YxUCQnmLV1YYkGM5y1FU/JQxuYbYn1iZjIb3/4nnJOC6g
OvdFdyI8HnwuRM3eWNzHTZm45/XZpMGipuMH27ObuIEXttlNuYmQ8mzB5omL
CGDC/OWjZYLgbtx4+aMaZeSoF3nm9Gg+sPs17zh26MDqwFtZFgl/9CWmJXNq
DANxr6UyGKzwIOe6opFfs4sD88yGAPE0MPu4dzfm2AoZ63xtetKaBJb6wwdq
W0VREXnByO8yAY4fDH6aFC4BfC5Uz1OsQoFG8265lgYLUAXpXF3QSQb3ALZQ
PRsG1PyCTtvoTjZkyTFqBh7SRHvGLS7ncRUwLaZVxXkaA6vmjau12AwIO6Ml
w+ghBETplVsNVWlgO6Ko87qYG7Dx1ZXMUolQI6o37HdWCFbFR6NntGKhxKW8
VYiXEQyPWYuWJuFhJ58zlVAnjeacjn1WESJB2Xjs5x6Gj2TZU1vilyfTYVJj
8hPnDUXQFsYucD26AVEta85+3vfJfR9YnlvfywTz5t/X/YWlgOpXbtSwdDhU
Z2VcOVrPgdy8WjxNJfAgb05HJS3JDM4mxs+l8pIgy/KU6psNYaTb+YWs8zgL
vuj7/7qQLQn4nvcvk49kAj7kx9quJwMwphUcv0ROhl2jbP3iCgmYEmIVtuqI
hqgacVKbhxg4t98z7Y2Ig90cMzdYVIco4wLJv7n2gDfNHXWMkkQp4499Z9NJ
cEY6l1ajXQw53mtfKEUFYE13auROKCfUXZZ9dh6SIGgmJ5XrHhZp610YvplN
gHQ/EbtlPBbm9yQDv7ElgsOjiAv1cgrgNs3etPgpGH6v//XYbtjAodLa2ojS
TKh7KzGqekIMqMZ0H9xxy4R7L4Tmwu/s4HqEdZePHk8Ck8F+d8lEWcCKqtti
tn1hrNtyk5XCezMK49smyYVAb2yR8CRmntwWjC3RcqPw9hF7UauDEuBmvOca
l3oDWhVVy2zz+KGZflGRGiXAlsHt53UPxdCY/SPdxbJssDfeOJ3uzAk1zdWV
PVRxwH1ksNzJmBlk/X9Z6i7GgvprvzLrYxS/jRybpmLBwyaKtHRwF0TWyQ7T
zpdIsCzHI9rqcwjNk79IPSwhwPzNnls+vkfAX7s4uOXpTeh4YsTRQGRFBQuC
zi+2CaDY9kHye8sMLkk0lndwLQViXlOHPR1hQid0fmCIOnhIk7QeSugSAz4j
vSbhpWgYkfH/W1/LhyZua0kcGyWBIo7Du2lDAEHemfKQJwQIGuZ75nyMC9wW
NLybAiKhIt1ygeEJxc8Vx2fDZLHod5/ccE/yIbg42pslsBMPVNru6qw3GdCD
zXRdYieF5/oCmtpMRQEfk1STIRsEFmcWzTuIbGi4MKpHcCsbfpEtLI4zsaAI
+enqD0YE2Ki4y8LDJA/N8oPnwz2iQfERDeZpvDgYehU8e6+RDAIP3trcPUUD
uvuvBSbe42HosdDtIAUR5MWdZjDsTQScIGe4kf5vsr2hzii3UQ4c/CuiGUur
BFG0zuPez7yAL8PQ724GP6J/70E82ZsFIqsadkcNsRC1SX1dvzUO8m7W/TQv
Z4Gty4u89qYpcC6vu7W+VgImilbkp68nwND22P7zPzyIryfd4IofCQbjbtBe
2xQH006623eK0oEOozkzunYQ5uldIjmj0+BRhV4yu6Ig7JqZDHnKZcF6UH1O
SpEYunjW+lYCVwEkP//j7vOJ0ufQRHcinQhH3e6x+iRqQ1lHPb+noT/seslY
N2K1gOrGR53vT3TAnoH/gPFzCbC2ykq75B0KRt08xMB3Ozj/tpcT9ibJlPsd
zPzzRBL13/3S2Hc5Dzzf+RkaMHNA3ldSbH1eOuwJo4isNnHgmxspf9MXD+Ys
EvoNogqAKqr+k9PzBsYKv26eTVnULHpj+9F4MYQZcr+5i5VG76dWhJ605IFh
r/UrRxkq1NcZqWSxlQmu3OKZT16IQN/xar57Tsnwin/2OMtDyrzcJP8h/04H
sUtG7/pUNRBNJ52/lEoJMA0cJQgssUPQQnYm1jQN+i9lTBV68SOvpDm1vc9E
aE4E43fNiogrrOuY7I9CaLrz4KJ/xBSOj/e562kpCu99uOdN400FfMufrnyL
TgSSVevbGiosqtO/oNjZSAAXWrd1dyMB1Hv2L+6DfC4cdlxRI2NUKZ4TN/5t
3BJ+sLxUnsVQoYTZP+GfmPLA/em+lmKaJlCxSd38T5qSI94fN3T/0aDpXvbr
Ipl4KOxi+H4vTgCohlO7/vf974S74O3edyzgjP0vS9coAcTNegJObqjCVAPD
lSqrK3D54+R3IXlWiLq3Kf3lTyY4hL938TlB8c1Z51OVKuGw8Hru8Yl+NQBh
3tisimvAsfpugltBAhh5T29JUvi45qwffdU7LBJPbtqZqCKCf/XI0H8nJFBP
fq274cUcaIj82NNcKYb6hLTLHcXyILInPNT+qAyqKQhPuVCWB/SYvKHd/zhA
e3Kwq/N8AkzkumRc3xBED3YEL6kJEuAgzuZLzW15mDfqUsN/j4Q777wO5Axx
wvx89HFCRCa01AVqb2n8JreKH3Mcv4OH3ZYhiae2q7i63uO9eJ00yGuzqKnM
7COb7l3yLKnIhJRBIa44WlFkTX/gKEtjHnhncy/aCbABVWRdxcOD8aBxz+7D
NXtBVPAvZ9X4NcWvipupn89Tfv+jR8c3px1hLSuxzKhaBfrkdvP5TcJh6INc
/FIgB/hfuJda8C0DSGMLgf3yYqC9cGiMqJIB2TIW/NxvBFDZsyGPNx+ywZ/8
7HLlfidZ8rHfjfLzBNhJ2sv+w7mJW+WfyT1/NhsSWIrZiCpagHpLbGYsHWB4
S7FbtUEIGOM0+UJ2UsClc9/0YNwszjnjcESMGR5aN51Pr/VjACTf9u/QpMGF
vT1JR+8NnFeAeSStYzJ0BY389+LjIdi9SVWSo0+AVE9xwR6Hw1BW0dx70zIG
GpmkcftHOIBPpZuNxzAdmneOUP+wEUUzWsI/Dv4rBAnenOxND0WQPR+uo2MU
BBt2FnPYgT1y24vAbUG7bNBbfBKU03AEbR49qi3fWASHL1KFl+Ck0JQUdEpo
5YKC87v75vr0SDqn7DDbHB4Oa/adMQwUQgTBW7bvhwnwq0EjjC6VH1YD5NcZ
8ym88YGsZtCjigK8GirMHxVCwILSWQ+ubfKEooW/weUs0P/TdcY35A9u6sW/
tr/KKWDc1Ik3VuZEVPvMckJVGbCUd6Hx2iw1rJZ3BnVXxIEZj4jDrL8qwv7Y
v1LzpgA43ejHXlsKI6q+lHGHnjz4GTAnQsPFC3Qq+UNfFNKAvqXogKkaLQxS
VzZk+qZBiZzXy5U9KYC1GuqTQTFQdnisWj1JCfyXpB9eqAqEh4THl/z2BECb
84LbaFUMZJytFr/aIgfatGpcVVxR8MwYLyU5yYmEpHmesdnh4Z5fx4Ii5i95
9/JB2iGqLEioMPq0YSMB+HJh1p33t6BqItX1T4MsRL1IUdlrvw5pr834NbYm
cSwjXeb1V/Dw/fnJukDCYaBKuxw3PH0GhIuuXKm4xAVT8WXPe3nSYeDPncek
o2KoYLdxqPwkCW4HbO8JJSyQh4446ocRsqDuJJUr8cg33OiTyrOiQpR5etnV
KPcKg+gOTpA/WRCgv23cHHXxgr+9ijT10RQQSvo5uhjCA9bMz6y+GiVD0YuR
sTfnaUH7AhOOtxgP7MW3atlnVJFuzWWmV4kkmFzQ51CnEkMDHzWl86rygJpO
0fQ/HjbgE9hn0/NOBAbMu0hSiAygsT90j5ujQFFiS2TWcJ/s7edGz/SbAFSf
dJ2p14rIDXv7j1ylCMD4R91MckYNPeRL4f62WwxNrgPiin0qyP/zaVSUUQy5
Tyqu36Ljh7IpOfelt8mg8zU2WCVJCJ0TZVrmkMqBcKy5Hn6YHxHb2MjPVbPB
LuWerM1pWtS6mvxS4C0BUhS1+m8E8sKgA514VWIinCtizD/9QAFGVehLs6KC
4Zgfl3G/Pg3IxlTZVlHmY/UOu8/nf0LghYo71bLjgUVyOa1J9hA4pr+zqntE
hIAY41Txh8poyvVirMi/PHB+sc6pWbmF4/v07uDN+CSQZTtRdjuRF7TPfPD6
pp8Eq67yzpLXRZEi8z+RXMp++S1t0sB3gRe5EW7Ny+JIEHHpZUrPjBLMl2EE
xvVDICN3z9HgizhMReNcajhD4aDQBy3G/t84DDbo3+ZMOjwPqDdRVpWHPvsM
L5aRGOCkNTkQoMeCiH5dfLX1RKBy6HVq6GGEtjZprPHFVPjeuD77pYYLTQc3
fYphyIVxZ2PHy0cZUd5hotLoOBF8EqbNwlVXcfMHJWcU/lF4TdCb/S7FX/EP
bgzdS4wECbPt4C4qWXjwzl+D7kYyvOvD/Wu6JAaB002N75YSYePaa1XBOBaU
dMJO/TZNOry+gO3J7jwEpmz4u/igCHjt5xW3Eo+BXykd74m3KXkfTgxQ8WWB
X6M57l8O4CHs7oMfXMFMsCr77GvK3Qi43T9RG2DJD/jAxRyPoEjwsapc7ruo
hdTilqT2P1VAfMkJF9oOQahTFG692J4ESrdoPqrtycDgztGgo38iAIumqF1a
GJE2femJWOVskBb8YlI5rATYby7Py3MjgMB8hnsbIwqKBVJEO95YeHnWKi3e
TBkYqyYS+bsSKH3kOnCX4ltFi7Lkz//i4K77aRq2OnlYXR3w+37jFmj7/bIV
GN8gF+VU1ATuZ0Icidmbv4kHok5zbaplJ4Llr19GX9e40a+o8+/1CohQcdKM
qZBLGUbfZPvv9FwD9qiEXrscLeRjC2izswLUtuNexMwogKnMrsnMWiT4tsrw
vO2QBMwdjpu+p+Ihb62aOfHCO1wPyvAcGMiAjxqcqb2HpRBbMe2Hh9Qk4OZR
epbPxQEzv/N0apcT4VWF4I3e10KAfdeojakOAq+d91ixU5R5j3S+Tq0fC6op
6jd2X9MgLwFyoDGZCPMWuR4cHeLAOPNWzulkOuRc/eGxXSWP3pi/+i2xkAcN
Jz9ZYyj3m/rVqS31PQwkSnIrN2u4AC8wOmCoEQc7KU8FMT90ke7sgEqUbCV4
yWcGncJrojeGnVPbpHKot8K+0t2QRL2oT1XCoxCuvD4XM31NBj1sM3Exps2B
0vF7xhWG6oiV9hfrEqEMJu3KxFljdQCdawpzSLiAtnhi9xpDjsDUvoBf2TlP
cEn92hGjxYwe6wW7en3LAoMfXnc8djQA+3pClIXOGt78VNkSYZkhW9+lfV5d
nA5VwVq5USRagJ7x9opnqRAXaG2wWLaKI12PdBLxzYLbMvdb4pslYX5lc6iz
PQ2mw9tXM80PoOFr40tmiASmD8rvBwtT+ECvP2NbMgh+0w185m1ghNWPo/fs
g+KBFF/O9sdDCLnpXFAJoewvAqvnVt6qAoohcnzdWy6CvobWIBWtv2Q/GFQY
f54DV9TxmkF+kui2p+/eOTcS3DcW9dFxYAXLxydFnz3BQ51rVTOnxREwdakc
bMgJhUfPM55gz2/jJvTHut27soGNje7btJ8a6tG9IzTHUgFpKpHBsi6q4LaC
f/loIpyyfxgn/eqmyGVpdFl6gRmwX64ofnSZDpK6dv/1U+anpeGAwXiaDLjx
pq+0WnpC8o1vjmfuUyO6W2zR2WZZUHJW4t5vKnFAukaskY4xIDdaUnZOnQvy
zC47+c9lQc/FjOAD19nRiebSzXk5AogsC2u/LOcGvjgh3NxQNFjrMyQcLtgg
9zQXsUaHZQFtta+VoYkaRNWJjRTaWkPZyXQ7XiV6oOoN/OkcRgTdL08Lzket
4TZCGHh0KNdb7O7ZTvDwol5ihtrfegLE5H+8pp/IBoaH9EJNu9IoPkNvwrXG
CoBTcJCoj4cNV1qZhReCyF3M8sI0yoFEvf6Hj1J2cA/Gc60PvyGAz9XdX7vq
EsivjenUDq4A1N+0vnj/jQseUFfLLIVmgHrljtKb27/ItuG348q+UPqtjmbx
nDsW3GhapgUeJcAFAYwnw5YU+N/w8UcTcRAixynZ9YoH1O4Xa4XU4OHgx4jg
P9mLuGa1oFcHAA+BT5pOTu2IQpK1zkZ/azx0Md4sU2VSRjfTNsJ8MorgjUbS
pHsfHSL25jqefomHNqn9JVbtPVxTQvGq1lVKP2praPzdOAiqwu2WYQnxUOb+
cvrawjzO2jTytZtjNpiBUm1XIh3QDCuTlDOy4dDTL0ZzjyWhpsjQfTQ1ExTu
vQ4WsJRBhruTRL+bhSAYtxP3HjbIde3O4ae28KA39dJWkksS+OykCgdPJoFR
/Tx5skwcig5VlPzcT4fduWQuW2VR1LY80LYRRATtd2HYVz1CiC3z5S1vyAOh
/MRDXxaXcWWWl3mpGVPg9fttDvh5CDChldIl/CmAVf45HstMDwVqe1wjpnjI
Vamf8g/XRUHfhcu888thL1x79Ai7JqBiqd8kxmBo2mfnqsSxAdYwpN7ANAgi
9vy+PHf8R1YsHutVX8uG+VOTkS93B3FlWdW+KUop0O2tXiukqgB82h7vTRpD
QDt/pC9LXAMGk648LH9zBTRovKU/tWyRm+00xoRC0iHjRdQuJ1EVMO/e7dlc
9QHlTk77T3yCUDMjdSTxQypUewQ8I36hQi4vuRZttwkQlfPBrdZwCEdnsdIX
EEcAadenNE++8iNfunOSf31ywa+p/Ih9ID/qK7X06WHLBm0FguZGxSQ5cA4Z
nr+JB6NAGkuLx9xA1XAgc0IiE4jpLlfNlRmQtcjTlNxBIvwO8RjxYeWBMq/K
pDhZSn4dM0rX/CMB/j+Y17mFw4DUEtOvbEPhw0uTYma87pDKgAkdaNjHNZjx
6i6Np4N2ZlDqpJwkoN9WX52SY6By9Uwr1xkqaIjl6bqVmgWK73R+P37NjFy0
BP5WTxIBbLFS793kgaoxNOaMOaUPBozHK/cQbrDd4t9nGwKMDmaEbPGvk/P6
nK91nsID7cDPqBwBHgjT0vB7WJIG3198/Vzy+zeu77P9tkliKsyMl+k/smIA
e9KpM4S5DJBxvtq5cVQSBmefNwZJxoPZ+7P2Of4U/37Pon9XPwXk90bE23OX
car5S4bLypS+L31yQzZEDrDzThHMSqGgr6cV2pNED5j/Tr/+JZMBi2bPDzgx
/8X5Gxg/IC5lgn8XS70V/QyuI7rCR+8/PJwu1zxpYikJfSn4t6tLCdDvapb2
7QcGJd14K/F9Jhu+un8Yk39Jh7R15Pacu0jAetFtULNeCrAmPw4+QiEgZzMj
HBhBiyK+iIXfBxL83riZWXCUF5asD3wdsEkARoeXnh070+SLtVvHecKzQXf8
3ynmE0wUn3+6SPWUkleeQ/nsRRwAEbGD106mQdZLNrJpqyxMLf6lWRsIAqe4
rcR7kofA3PJsy69PieCqTKCSfIsFLuLX9S+CaaC8yrMvDALowYekWva6LHAw
yCeZsx4C7Qr26N1VPLypwzA9aN3AsX18ihMqIoDzlWZJBVc5xFHx44xHcAGc
kbw94muhjfy77OuLpsvgVemc7TWPA2D5TG/VmSMLSi+9dmp15YSg3Pp1YcFY
yAxaUsT/EoPmzPeC8Z5x4CSWn2W5zYTUGffkfKmzYW5Ty/H4JQFgvHLX9WRU
OtzbXT3cdV4eFeDorPFVBdCG1zh50YLSp0r0lc2ilHnZHJasNfqIk1WbUz+j
TemDyh/Bv7UmyZj8u/F1lHlaDhjhydKTgLJT8s227pFQFHplmbVDHZHKrCUb
JYvg1Ymoff8SLBrLNZLgpaf05ezJj8fvi8OgulnsM8o8X0ma+RfILAmrVt6x
H8QiICb0XleOJj8Ky/ak2b+bDUULzJ7XdOfJD/JvjhMXCCAZV3+jnVEKYcKb
TzPV5sOo5w8R8VdY8BXmn9J4nggd1u89vf93/kmy69eJSA9QTyTmWdGJASaG
0aUTmwAspAcVXG8lgA+R2y0oeS9ZYXhCtvInTr26vXjcBQ+Ekfv63E82yTfP
xyKxKiLgW4TOZ5gJAlbGYfyXSwpMfGYzzr8pBqgrhqu4JRZ6y/+u5TmLozft
bwN8unPh4u1Q1orfGEQoaTW/RsLDqLdmncZhToS1fTO9opAB//rV20FcFMV0
Riq9ZcuF0mrk5+MjAKMbr6y4HlP4qlqA9qT4ESTgrNbrdqEYgu44kSqQBOoq
5SjyE8qH7YZlablXgiguW2Ch26YQgsR46g5WfMXlsakX5VPmifW3dMV7PRlk
/S1fuU8zH1Ibzjm99VQBqiopG+k2I3i81HhE02oFp0gVpOfyIBnWfCXSaE2l
YfW/woydE/GgWtyNYyhZI0um3LZ2O0IA70AvlisPhaFsbMCnxS0eggQinrpE
/8Mh5ab6vrRMOM1VyDUZJQlUCzXx5w0i4Z1Ik7088CL9zqB9rzo8VJoxaboH
iQPw95gNW8TBje1QBZ80dSRZvm3m1l0IQ/dz0oZqRnDNXvU8gy8yKTmEb65T
54Tm/+TxN+yTIX6OnWR6WwbiWH7/me6KAvvF04P9lfwg+12A/x4lX6K3OeM8
r8ogd6uq4RfhJJiP1zvtf3YEx2dwcPvX72j4Vzcd+NeCG7YUouf0hPBwHPeH
v1xsD7d1TDLNyjkVbNQir356KQPNLFmFVMNRkO0VpbLofAR5//ETezhUAHQ8
6gnceqIw36BQXUSTAadHsJaKs1jQli27n5KVAHFTan3LZlrokd/A9VFSJdxR
sKmQeyoFjH06kpc1osCBU9wxPlAF/Uy8OypwuhxalE5kcthLI33n2GLMSj5c
Xf8QdHDxEEyVa89adCbB+MMx23H5fdxSwCuvItV0+Ppn/pG5oTi4OaX/XasI
BxKPjY/xhBYkVQy8I20GoHP716s0MnfIfIuvR5sWc+BiCObtp2xOxEajRXzC
R4ArGilXqs9hYaALqg4EpcJphe+b1H50iKovkym5NgVUPTlYfnMqIV/um52W
2kXwddNV6XkqGyyljb+6vp4CN08yPb/uy4Wsu1t8q1dy4POir/bncwrg3/b4
J/OwD/QcOCWz0sCDDir0z1qWE2DLsrr+y9FDYI3BZX++kAmbqjcGTcyx6GFD
JcMZ22yoS+E+4C4hiiaQdzbb4XywEB6ZXHokheQnMyydvHMgvie+1lJOAOnn
XaJj4CJBk5CuKA89LyowqmPOHiJClWOGbspHZhAClcwBfDbk+5m+8L6qi3bP
X1Dyu1QOC1a/EryZ+VDzpNkUy+9seFbz78Nre4ovvGy0OX7sGnTs/HuimngU
kF998zLJBTkash9/J8MPbh+bOaNeRMN3yY/XPwfyQZAjh71BSjz4M3V+pmF8
SS77Uzasbp8Fld/275sV/SMzHp2wDH6SBlNitcrHU/mR81PhrV86BPB6p0Ao
ztgiG16e2g6gJgBRrayIy3Aap1uwnUpvmQkJSlxKT6nkUNvxwlOM4RS+CA/y
NNfmBC/9ffODjGngcoa8lHOKH5yvunCsM+Lhnw6p92ehMMLGZH889SkHXstO
FUl+5UJs5dxv0sIJkOS+PFT4nQ2ZWsR+ccnLgFdusyxPGBhB0uk/v/VLSfAh
8PL7LEc5RONeTX9iiwRO0zTVfxaFwJSVWmy7PQGe/9RPdUyWBYyxKC3MhwGc
X5nfmM/DzV96ffitcwo0D/blhWBoAGMyZXRpJIHCe6MmJXNz5KnwLVQtnQq9
nnbRxyZpgC9drELKHA8/HzAKDJBYwPqD+ds/o6nAFJlw/IwrBmSLdna58ckQ
gU2eCLHmR7Krzx4KymXDgIP/zuagEATdDL5eqhoDmYouxIIFVVRxVkf4+24B
sBmXzm/USKEGZuXItytEEOdLHCKK8AKd2iv0ejAe1qpKSF+XVQFc+mfy2QHq
eFrN96VfkSeWre3OUOfAIqdRgvkAK/LSYWWt/5MDa9K18RoSqmjghWSwpHAe
YOVj3utUyiDxZQLjs595QBPsvvbypBw6aFthaPslH4K873+4kigN5s9YdqQY
4yFN6WZeQR0favW5cy2tjQQMKi20TFNY1Nzhm/2iNBNW16uC1ufZgOVsIw5/
IAu+f0znu/KFEWFTglV7/8uCmv7MQ/Rr78lNpi/r4/eI0PzwinLHeQmoi+Q5
dN01AfRPXzXxPPQHVzHUsHs/jQBC4v3FWlfFkIdIZGU4YyE0/S5ri03YwLnJ
uFwvDs6ERk+bU3nTomB6nR536EUcDK/Uuer3yiDMxgIns00++Dfmz1y9RQMN
P9VMxIwywf6W9HG+PV40acLktrifB5tHXptZrTOiusiHDaeAAA8uvU79FkLh
TR8T8tPEJHg0FmzOzYgFPGG57VhaCszpdpvQ8FKjqUTaq6ZeRPDefbhnqi8B
8/TpNLPtcXAqlPWNRr0a2qwaTxAYKAdxFNFmYLNJDnERcD7zMht2H9/qnJHi
gItzdM73gtPBWfdXRMr0J1zQsyMQrEQA8JVnmwpjhubwtgQf3wzASBj84pCU
QX0E8jktxgKQa17N8JGWAHOJF2FBbZS+91A5p1GBRbYstlbLZ3OA68wmiqOR
pngnrczTAymw+vmNHFaAGrGJ823LfSAAoosXIc/mkGE0HZfbkgGqobT/9MKX
cM3S6VwtxERIbm088k2fBzCHnW9KOSbBn9udWwcrhaHtNglXsoyHE1xFWw7H
GUDb9F/XbaMMmNIvzdf7wg11Tar9A05pUFNGErtx+xCw8LV2t1tmwBHXkWts
RyRQZYmv7d2ZMpC+9wSzaTODmzP1a14RwMOF72cztk5LQd3LQkX5Q3GwVssa
LCEpBljPyP31k+Hgn9S0a9SIBVObUK/YojR4aHDabSTlIESx9njzhmbCSS/5
+1Pj0uAWcMl/8XQYaM9Smb4VmCHP6Ecoypyn5MNv0n5jnzSSTnLsvxeRD3tb
GhOG/Uzgr7JNT6udAreOGr0PmhMHzO6Vo8lfY+Cl+eZWpwctUn7OmpoXmwUR
z8J5ntyXhqllPU6z9lCgOsOeijmhgt7XiDQETJKgpyf3YcU6E1hbKRXxyqXA
0p27eb+1psij95SpsJpE6IhNMb9mh0HGmGtON8RIYMvGyJN/mBFWeTzuH/aN
g4ofnBUhg1IAF4XzPHejQcHM5utjg6Mwpdhm6mPqh4w8NntuPqPw1/VGA9mD
6WCYImZOjP5Dbs6Ois+kTYR8DQbqB0Z7uN3fP01cC/Ggy+YwtYDWyIzvuM5t
2sSDoDzOnUdOGrnk4qauv8kHgYveyfuLYiBLeGvbcTsZhnCNbNRWGkjz7Zgm
PXcpnDnseVf79CEU0AJjRBECrO3WJRywZQNDY+fofFY8xMjhdoS8JCHppVOC
GU8UbNjPkGZ1j6ANr6oFpf5S6DWsbhGOl0B7sgXPJ3SKYZLB4VxakgIg2jv3
XlhegYuBr9XOG67g9m6dSGCaIoCc11sNDEkEfKPb5XWdkoGvtHxR6uZf3Mxb
VqqjBXjAPtflmL3BBBNuvnYecZmgrnIv6uRjZlQgzTJ+mJIPlnzzg9uqGCSp
IL8cFEsE6eIOavcxOVCNZl+YHI+FNHrJqfyTWKB69P7c7zexkJ7negKFKIC1
nxI1yfAmBFYNhgfv8oFL1vH1CNMEwCQIfAvll4HV8q8+v9rCoK1EuLDAVgVU
X0XaX84MB1YXsc/vaGWhLr4QQ5AIAmMe+5SzvZs47dQeVfL1TLjoVW4U3i2A
GK15iJEORNhnDPOKIu3gnNMFG6RiMoBbVu6wefBfXPOdx/p+R5Khs0jX9Yjv
Fs7LbdtlfCwJfF+IpzHGT5MlTytvX2wlAKG8qUUikAlxzGHC+e/ngNl338qw
i2JoVPlDbUNcAYTb+H6OXaP4x6dHjae8kuGl/NsdqgsU3jnBSHpxMQl4LDeV
XvL/IZsSWDJGprOA2jvy65wGJ9q0vEJXU5EDURpN9RWoGudvotH4ZiYLLM9n
M17hEkUBignu2v9yQCOybHZRUxGxfT1dQDQqhIiU7JJjuuLI1k6O8OltDiTt
18rIHfuBS8tf9+jlzAJtxbDgaAtGtGQoeHpNPwu+EUPC7nTLQBSO+mR9WDwU
vZNWWfVfwimGD7zmVciE788OSH2pFoPVBY/NJbpbYKZQuWJ4WQGhuf7T2aUF
EJJV7oUx5EN1l+9tbx3LgYPiIbS3FsSgxlb/6xXNaCBOdHuIU/xrkMo0co4U
B5dzupdPSzCCfe/kfc3SDJhRxzryYP+QuTDah0SF06Cz94qLr4cc4vvZbPeA
Mx/aXtIvtIjxA5/P6/CD0Qlwnnjty/ScMLhx2Sh9yEqB4btUMv8ZiaI6R4Fo
Xb5cyCO+6/A9ywpVPNeDj/7LBDrDEuOzGjLgfybcOcQ3GlaDhbQXLq3gsCuJ
QtGfU4FnTOtcLcW/phLbr2fdioHdXfKnc9ekwVoFE3o1KAGaGgIDKluEAesK
20JV0UCvS+fnFXsYTXvdYX1/uhT+KqtRyz/jQ6bUNPu3KfyjbWrucSBhkjzl
ZHJnqSsZiKcLgnk+juDcqPZ42yl5vjnR+96jRxXwJ/Jd3JqvASb4alhAkDhK
6B6PMTxQAIEPGARUjzCjN9n8tq0yRAh/nekW8pAJBls4HFm6U8BNDeOc9kwQ
JcT6M50JI4K2da7geL0EmIocaqQ/GQXY23bcN1IlAJ1wVJU/4Q9pJKrhbz83
cT3B7aW3+fCAd0+1FaO0Xq9givO7WiI88CGrxxurIlLsiKWZQRm0Dpn/DFTE
IMUnJeOLPSTYtX/wQLMYC30CiceC+KNB5NJ3PQ8MP1I2myTs8RIgyGCjK5vi
s0KxrITI47FgfkrvQOgiM5z7KUdWScADRljuPfcVZuR1zW39k/j/5o9bmo1G
Gm3esnHSYcoBnjIlm6AKKXQz4F915nw2TJ57ckGtVwMQ1veLR4InTEXeV2pj
7SQbZye8j5vD//95vEpKh0CxVnDy7gAedn26ttqecABaM1Atrs0Aug42navG
Ukg9MrfXrYYEe+zZJHXCbzJLy92X9DvJcED9IY+LHCMaVPGla3PIgT+vlhJr
r8sBeHJ/WzKIguvjjtfd9dnBf7rWJM03CxwPGrtZKdGjVSnMHSJvDkwY2ev9
+i0LePlh/HuBa8BxJ9dIFMcFUz2O69qiadD93yOmIrVjyLfp/rDAyUqQLb9q
eWVSDFQTTLh9GdLhhK3t5btyYhAV5cPAdi0EprL5t515DgHm4c/r0uRsULvB
S397Qgjhd5SSv13MhWdxLTGW5dKAyu99HI4LgaKXbxyGPihAmYPIB7fXl+Hi
rJh2b+UhgNjqeBHmGDhzXCdG5JsKcux/fLSjLB92RVPfvnUSRHWnftAFT+SC
rcQVAetwPhhkebWOeRcDknpih2y+86G5PaUA6hASpC+ykV6USiM/zk9/tLgL
gP/FTZrnnUoAahnj0U43QKC91O+nByf08DKs8HHGgKFH9AWj9W0c39gPp+Cy
FKCynKTpOyaMxt4H01A/JQHfyq0K4udx3FQlfyh/dAZ4ubmXCQdzAN/QfYtv
pAzQt7aM+pNNDdrUz8121jOh9I5g9PfnWKCzePf9Hi4ajFDqqQlbSXCrLfyC
/xIFcLSuz/ecPHh1ai1t6UfA848cxAaCCvTY5WrU7sWAY1c1+ZO7LmJn7Fxd
PVIJ2d2r//L1D6OBn9tPbrMXQ9Hqg+8J6xgoK9wTKjufApvOd5XNT/7FRX0e
v/8Glw4qg94cOrLicFE74lvu4UxQ+PdIrue2JOSFbnLqx0bBhftarzIs/pBV
WVQaFf2zgGaJz8iLVhyVsbMnSbEWwNVPDq+ezcmC/wXv2oiHkcDbniE5dpKS
r0nkv1Xx12E4itUiSlsQ1eiOfbCMJYGmDQvx6gQGOU+mnVg+mw00/4XM9S8q
QBSsT4XsxAKp/N9mQpUi4CcvrT1uCoSoERamD8aT5J603OW5hSwI8M/O4TLj
Q+/Jdbd/XCqExJAjlu6jTICMR+ipXeJAQ9sVFf2UhSAS/Z1fUvGgkfLIMj1H
DPJCAi0EvTNh6xvfw/fHp8gVnw1P0aYS4MaOvtLlCHlkarbDIX+oALK25nVv
KR2GKAbjqgJdB6QtgESCKX7pr2U3aluTBpJMfkoZY8pIX0Z06MpeDuTIBHSE
3OBHbQu0Hdq12bCyFeD6z0IGYYnNJSEEEqh0Z2a1qrLDzAwu05jiY3nmt/gi
mudxRauFj1/s4iGtqcQ+CCj7Oaf9/M5iLByVeuRc/0MWPX48GfZXiwj6fUVi
5qIaoMo/kxLodAE9fh510yyAFzFaarxtJBPhs0PEb8F4GTBlu5iiMxgOMZsq
Vv/4pBDjAtH00ud82PSQCNwVkwSX2eYNn8IEio9eW0i2l4SGCgLX+bPxUPOE
4cK8FSK7bNIY353Mgv3f/apRZAXEk2G91HiqBMZE2h7XRXAC39xDfUXuaNix
EonMjFaHsskoj8n8y8io12JpkooGRvnJt3m+pwJ3y1m78SVRaL5o9udKVwxw
0JUlxcgeRvTHOiOP5ZZChdaP/mT/Q+Bval9wczcJFFNlUMIlAcBLHU3JakyE
uNVDtzIq1SHqwrdjYjXnoOPmpwzzB9vkBr3HAUQ5PAzMfvrj78oPeec/MTxf
iIXHC4+H7m1KIO/v0T/MpklwuMD+YcAcFzBu+5iqaCZAf+CrDRKDOLr3OqWA
6uj//u/yrJAK+yZ5KXVdn2xDgGPUHwKxlr9wgVEaVe5aWVBIK/voyB9GcNsP
13gREg/OPlnMK7+4oWcySrz6Fx686uIyeFVVwfpSv8GFfzcArmR/kqHFwLJU
cpNtaRZsHLN21d8TQIa5HAa8//LA8Ye3fbgOP2gXJe8xJ6YCzbLD12PONOBl
OZI6LZcOI3cSvmwcEISyeyWzQukpMChpwCA7PoHTVr7450phMvQ84z2RdVgJ
sM1PNYr2w8A/vv1JgKkcDLLJZ8kNRIPvlGQbrQQGnLsPsjqRk0HozDjtbXFh
GHw79mz7cwIUJrZrXu6lBa/Mlh+YyEwgYlp0ru8cBWwu9YF4Zm/UPLc4kfaX
F60KLe1nU/p4nCGGx+rBAeQ9aSVHOJULPXdCb3Z0SSDTWb7qvjdE6Ov4dZzB
mxHmTYQYsqiyYOyYPpY/nxkVbc0Yu5YTgC+mlDRaJIp6yU1FDRm5YKZUyDZD
Kwlb3nrSVJWRMJNWLKVasUTWVRT7NtyFh9D6beaT2loQ9UrGRLhIE+6xp6VV
hKyQywS0VM955wCJU/M1U8xhoMpR2p3a9gN1qXOC3oQRctEL7v3+gExQtpPX
jFbmRRF/nEaWKf4rchpHZiqSBFOL1ByBS9Fwph3T/JtPEagcsvYSaK6Cmm+P
npcEE2AuR/9kxmTA81oZqXR7MaTJn+e4DPng5p7Sv8jdSr44/DbIXS4J/hsQ
H7H0kwC8j6HJn8oIwIQ//ChcRY0oua7llJID85d+qLXbSKDNaPsqYzoKDzLL
iHs+PYzmuaq1dv3KoRXMDJ88wULUCae2jqBE2P0WgVMIkEGkwr5b4wWFwFPo
ZDsntIrjuz/mXkPJgznWuMnvYoehLK79+kFhX2gzEmfXG1GneJ7BZpy+Nxxr
Myp75bWGw0+9p6kSyIB6p3iMGCcnEt/drj3iTlmPs6V67tuHYFeoWaO9NQ0E
P/+n1c4hjSbtuFs+L+cDl43H26i/HCDLPBmELY2HJ4p8sZNJUuD/TDenyyQI
7Gym+HjeCaKwwFDZuF8EoDl/yiyonZKH7dWPv1FZApk3R/qYLzUUtE1cilMh
QDW3WryRuQAEZvKTbANjQcREdPeUiwLUfbxGU9wdAbfXv75I8REC9GzlguF4
AujSmUkLXuOGXtnLv655ZwFcLa/PCpGFVRb4+O9+OHTr14WCPheyF97kvf2M
CLKHlXuHj/ODaX3pgbqjcWCJdmo4xyXR6A/deuX3lPUKfcDLPkzh7UsdNuWZ
0eD666PLAVkuWJ3nfRxxPAlqXGeFdL8oopmqsMqfQUXgfFlJ95qGJGxsZuqe
uR8NU8MFCyOm73GtHo4pT0LwIGnSW6qK44Ckk3FSL97FwbPJ31+1y1mByrvD
1PdnCgz1ZvT0/PxHdon9d6pXOBuKRZS2r4vyguzJket6/AkQ7Z5y/kK6PKVv
L+jqsl8DKY44XNwaPYxmpEvJYNPg66MYjDGXMngphj64zhgATfynt39psyHb
r5WSPTTZgP29YzCRKwzO4V0GcUGZMLJd8rR/RgVxPRb4XSJSDDM3So66Eil9
a+H+aagqAMZzQ6URMwaZ+8ta+FPWK/aHPj2vkwQMGV9WrTSNAlWdChNOsio6
6C879W20EIaqNA3vtnwnB33U62qoyAaqb6/LHm9rIYZnHWP5S2UQQIM54+7E
AMBSrLnZkwFD2ssVpj1UqKY20675VAZUaBJt7jqwIOxPZ++auWy4ulbb0uWj
DFP3nTLgazgk1W9JxlqxQNnZ26nGlHxT58+IP+O/SB4U1NhOKcWDfv31gpPN
3DDYvfHu+X8Uv2bJ49gEWsCseSt58mQDHdM7rTX9L+SgY9VbQ6/SoIT9cmE/
tRqUCdthHvb+B2cNPIp2PVUBmzW88IjWE/pVEKnnsRQMEp73f5tNhjOi8Qx0
eDEY/O4QcvtoOPz6Z4kVfyuGkEdnpc5HEnhsH/piLaMCXnNntL4aR0Fbh2lx
yBSlDw5FrDzMyQG9BykiQa+kwS0h5f1AvD9wfOUnB4rRowIaty8/SHgIslZR
95o5glIMl0IlrUqgO4idNfQBD+yOHC81QxlA86zmUsUrGRjNmmSaoo2AeSbC
UDabGOqxdAXulRwYKplSzn4sB/6yxaYtr0KBqpFq3SEJiyo69K2Yw7OBhBcq
DpheJfueG9VZj8ODWkdjr2m8EDKM/paXL58N1iFH5fiMxYGvCRO+VBYHwdj2
Pc/fypDHaE8vdi0aMoZjNfc+sKI62SIm1stEiCg6ef+nxQz54r20s6LDlLzd
um24lKCJzn2cqOT2LYHR/XtPYm7/JEf5BMmkyGYBS9mE1ZCLIFRZsObn3IqH
5VIFapM6MXhwVjHEbjweFPKNAzfOSaG9M7lPPv9HAq6ml9v+w2vkJc5ktnya
TGh1WZc88VMZysKc8zSDKO+v4dm7q1wLZOfT/0WcPI0H2isrthHFrEjEXKNi
hZ8AnEP5TuULFH9Zr1mTqM+HWYx4bAKVJjq/MU3qKy2Da1qvPxeeEELeAXtk
05sFED9AZyGowIvsBTf0lfhzgLrtQfp2KAZRFT7FB1P4aoZ51HbITBmorknY
GLwMAhO9cDVchzREZTkxxlB8HmP/I1TeThiSLETrEkLjYHhaLzDTmheohthD
PzFTeHzN45DRrCba3WO8GX2wHJR9+39/j5VFVS6RJtmNBRAmbndMyH6JTNTW
ohbZyQKrAtxit87/zkO1VMvhoPBz86C+OZ4RnIPtH8f/ygBF5kwt+hOCaIrD
3qLiAAGwlg/aHwtwIGJz2FCIDwE4kufkI0s3cViDqJFAnkRoGVjCeBGlYP77
nX4H9wg4JBl5aChOEplJr30oyC2Epe5TFk3vVRHbn/4k/atl8KHdmb7jshjq
OJq6a3s0B5ToI9yVvlL6QtbtvwEjNfT4Dks/64YYlI1nBD45mQzKq6/wDVv/
cHFsDtf86FLgy14ch9gJyvMTaO8nRWdCbKT8iQGtddxB65q/Bz5nQdu9Awnf
6UbIw0Is5UuvsmB7p8N3U/gPuerVItXGTzzIHewQbGMWRDeb7SIqu/OB5+cx
/bgOCcCI0e93tYaDmuVxkXxJdRRm8u0X0imBNM/vjQOpFL9zfMxzMjgUbKjp
mSu/SyAM+2ZthWYeeNx+n3w7WxlkZ1wzpbkj4HqSZVT/Nzk0xuF93JS9EJr9
yk/4fdwgh414DHj8IgKVzQUS/WMs6GZ1L16+HwVU59ryhZnKcUHbH+JWA7LA
dHfJ8sh1FXTUwvKv5rVigD8ahrdzOUDgRe6GqVg2GFye5B3l40B7Dm0sn/8Q
wNjuIs+TCHHwX1m98V9/HNg5aI/qT2vCVJ5F4+u/5yDkjM+QgSgf9PQev4qh
+PI+D+tTtY5DyGMxWY1JmgiG/1EZc5PEEFeJD1cwZb3iNo8Ofv++Re4iygwX
MGZBTOezcvX7chDkcCAuXD0Kiogy4K8nDG5j7kKnbsbCQ/apK80UPhgV6yYl
pRWCDZ4rv//FKrkfF3RJVhIPxHit/Z9hu+R5j9GCyIsZYMgzqh33SAB1XMtv
2k3JB/G40PAXTuIwyGl8WMozHlZ/qLsOq2Egj27aw4g3Du5f+pUkRJCCrb80
UjX/xUCjw50dj1p6YFR7CftF8TC/JGvTIaMEU3ZhrYMWgaAdUZK/1E4PZbtF
ZY89k4Cg1/fi6Ig8Wvo0eb12hsK3f8d3Hw5xQt99Q5lOmWTYO/dwtMrlAEqT
Lfum8okIgsXm56gFd8l5ft3qU91ZIOHgyPTbeBuH0Ttv6aqVDhWtueGZdgxI
5Gy/ZUkCAYZT+WT9ZXghaSLRhjM3ClqDbPObP1OBfK+tEANPFlicC27QslGE
idGTWp/ORkNR+9pwVdR38vCJ6uPFPURAjH4HpL/8xLkoz32rpPilvOc1uSyY
I3N4SBoIcWaB9U9Hz4RxRG79Z1JctpYFTsUXT9G2HUFx/jqCV1ZKofjUO83W
gyrgf+vQ7tKlMPD9sv2cxkEZsC7CRwxiPSEtZaqnb1USiY81lJvv5IERA4uf
/IImepg0e7fhdwkY3T9iPRctghSFqziT3xaC0LoHLZ3LBK5tRqBmZQ0P4qrG
2lfpxJF2VPOZr1/zYP+tveXdHmVUssVFEhLNg97wY4aejyg8I+rZmWcVAgl2
V3M6oqUBLv5rGpGOhpc01wZo/9sgYwaaXXcs8dD6q/OQ3FVOUFUT4Jx6mwBe
LHRiv9lYENI74v/cngA7q6WtjhL04GXh1JMlnAR8WEO/e29ZkYvhWH34QwL0
VJNZbYuoERf7DWua79nQMPK0bf4gFg2uMH6OT8mGDaUsBa8dRqDLWKBXLEuH
mJUozLGrcqDqGK17Qc0TjmPvNOZ+4QJnLaWwiXtxYDsWe0ZKjQOm5gn1DTeT
oOXdD9PKKizi0hpQaevPBhEC22QCMw+ULcMhVaFUeH7m1noLhR+iDo7PHT0X
CGYj/l9Kc8WR11uG2cizJMh1X1kfSpYAr8VabvfvEdDS9FOr2kocyt4b8A1e
iAEHgb4Cv+eU96P4fTegOA72hrWvdtdQfFhQnWbNIAWsZgqVrnzkRvZPV+8Q
svDA1l+n+omKAU0qxl1uoiNAGccrbCRZBpBLz2rB1RhwS3x2b7F/lmyJF6Pv
dqX0Fe7DiruVAJJv+lESZIAHe8fZ05cZBWD0AQ/X9/ZECKpPm7zWzQFx49tE
uxuxoHxM8cODAiySX3wEdeIkMPJlJzdkHAWqiBZqj3p/VJb90uVFggDCtgec
e8SRA3NIy5G0zIyWXuqwXhsnQcbKW4OlOxyUPG96c+AOAcCDiWakZQB328nZ
KtmWAB2RoZ8at8SQSP9xqTnXbAiqKC1e3cKAqSLdwinnJJjVvyLLEkmP+s6K
vhYhZQOZKjpUUVoKhjgErO1aouEh3GSYSv2Gm3LSKveAVEh5YjPPw8MDXrwy
rttqmWBtJKcgTc0CSXboauaRdNBxP1hH+nsY8NJRvVz2ISBIs716SYji++s6
n10fpELaj3/kx5q8SHUfs++SmgVNd0/E3z7NiAbGbr7zWSQCdWmWakTCGi6q
rMofr5cOB6xy2PMfaCHG/L17io0lcJ/uIJ2ZECVv3vv4t8QFwz1jsaqsK/RI
1e6X9tcZArw0k1fvFJJAeUP3udM6SHAmvaJEfXofJy/6mOdsehbUOi4RuNX/
j6Lzjqf6++M4Uvbee6/Ilsz7VopK3JDsVFaSkZHt2pt77T1afI1SqYS6J2Ul
UUn2LntLyPjd35/38Xk87jmfc877/Xo+/zkfJhRUbrpuUZkOzcxV/gcbJF9c
j9petlFAH2OwOQWdaxisCmcvG18SMDsI0ikNLhPb9evn/7NJAcYemnnDP1Ro
jynzVbcDiQ8/vpi8cZcZyFj/fbeijYUp/f/8SfkEpS21SYHmAXAQ2ZDk7MkP
wxeWUpslY+Gid5wgxzAZWlTcrMC6psDCK/rdiRQaGP9NEeN8JgpSzQO5Ffwk
wZLC+twL7QiQzDG/9mdAGhn6Ew6SbbPh0+ev0l+2pGDVa+b0AZMPnO2SP6bm
R/Lx+9mOZ75mws58v8POFRFUy2w6x4wlvT/5R+dTR6WAu3bqs/43HFT3iA6Q
ZyqiLxHWj/nV86EqcnxvgEkWkblzaCb150IPWdj4HSZ6qPfDqVWdTYFUV9Hl
l93ccCrr1KqJTCyw1V9ovjqoivqIZ/3dpvNh62VbkbicIIwH2WrRt/iDXSfL
89wheqjY/eT+wfj/vE5/SduOH4BhBHv1dirQr+oo/RujA+m1vy7VXYmk/P9w
4Q+fEnh1ZDWdX/WCZVHtQbayHcxs/eMlKtJ6UBIjChXNeJF2QW+yxb90UDvX
EG/vIgteNBNaN3IDAH9rseO6Hj/ywu7+KPmRA/iqLMpcN1VAu1hTwX1PUNjD
docgaUR9eDHJujQf6MdYK/gMTyFjWoVjCZhieNSe+X3Wih0CZgU4LpDycX6E
OuWljzxa7xs6Ra6ZBy8eXJ+g7FBGIa92KnTEi4HyuogJvywPtNfjMeHxsXCs
pgSdl1snGjZe+HA3IBO6O/d7C7llYPV51DyfcAAcX/1FMcxzHCl3l2Fx2/kw
/aCXvQRUAN16tyR41gmkJMJ/3iuVQ4JhfH5MsrmwzfetSSiZG6RVBGqLm+Pg
mMB0BNsLSjiYqxNZvZkOKlcSZRZwIkAd9qV7cysSrKqkHcOuykFpCbOsNm0U
2NqF3VFYJvH6Wcm0xor7QE2jm60ZxoDux7Bc/ixE4hVBzSCjQEZ097+T/D/F
0uHC+h5Bc4sXhBd3XpQEh8Hdkbm9tmFJUD1HHJY7EgPbYQX9DXgJJJ9r084V
mAkCQv9REz0l0f0mH7beT3lA+VYW/5CDEiL3aTY4BwkwpRJ7nFFkG4On72UP
/ZUErg9+fBHbE4dSX6b40cZowKV+C1hjIvFGj+OV2YhIuECrEXKykx+40+76
PX8dBaoiK0dOc0ij2IgF/eLkQjhLxsJ1MpIOVQQ02vE6pEAz/YviNoIkYuWG
H2aNWbAp8sFrzI4dYU05bit9yIVRtqCu/RB6sG27PN36gwAjORjr2G0ZEB53
XJ4xdwLTgqSbKqwCIH2DY9mOOh7qj8T/533sGMnX9Rdw9vFgeXmeafy/KcwW
euMrR0aAxD8g7bLKhrjFjX2YK7KB62mX+JMXpPEtYnZmKPOhWblApJ1OFsC2
oO6lnA+0jWNGX/GQfo+9mm7yuA78OpRVCtwiQNaeOpYnHgw0hPkS/zJ2RDaH
Er99SgH2cGmyITUJmL5Z0tbWGQ2s+kic6tosMaCie0KDMxmIh6eoPGj5ILdo
QltFLAbm17w2ttXYANtWbWOsHQvx/0VduMEvDtzJvymNZuPgfFzu8QIJPpR7
Xfp2Cn8G2O0Z0VHOiCDnH9EW4yE5UHPu8Z2dJClweA8CK0UeYG1w6OWlOkl0
V7ygJUydCf3kTZfKHeXBoTMKq/8pGNJMAwxopGTBPC/WRHQAB3WtK261UaNE
dEW8e9gvFcZrj36oMpaAio3wijDbaLj6r3dqNfkUoFR2MukWR7AQLCL/UScN
2w+/Y3SfB4Gd4tO3tf58qHC447NQQh5Evxm5YbEvCz0Hzs//qgQD4bSrXrmI
OuDy2Ebf2xkhpxMDex9nuMC2putn7P0koM4PW2eiEIBT2Os6Pu/j4cJd59tJ
9Sdg1VhC5OVBABhebGaI1OeA7fefsLFn44HaKaX2q0U/RvpaBHbBIw7sZyWv
Do+rgRdR9nvRuiecv0f0P5ogCT2HoQFBH2PBbdZUQTJiFcP+mWyJ/R4eDsQc
jT4OCiF9lz5pbHIuvLlb9GyxmFR/acbOHQ1RgFe/83UmiguqR0WX+aIjIHu3
adGQSgaw51KxpmJhoB/97tQzNgE0SXh/9vkMAeo9r45/fsCHdvTbr+eZl8KH
+GfTuSsnAV18pJ2sh0XnSuvzLMskkIOt5xgrsRBe1P1eiJgXg4eUvBf8hyJA
erHvuroEIjbfYy3SDc+Ep+duzW0JSoKwS5XtN7cUOMfRXuGHFJCxcKKZLn0R
sPxsEFlxFwKkJ3lrLTsVbIe1i4qOiqHP0Td88TZ5MJ4i0ko2jYhk9534/PQS
gdq5PFoc8w+DjK2vzXxIhb/R8aMT/hKIPeLbpSHKXFgoEONfpRIG+Cx8z08s
DiZbZC/B5yPA7NsttfQtDm5KRq56C9JA/Y7IjmpTMjDPXGu5q86ChgmRZawk
f2IaDjpQEKNDFMGWXz0Os+Fr+Zn7cUbyYGm00tJ1IQp8p/r/rLOQfDDmn3YC
mQ+U5ei3dNiwgGuwSODR56ngyTJ6LumVPPqNr18tnM+HGz5HbRjOCCDs4L0L
czYECBtVpvA1FkXRHJ1zWpNZkB7PKoh7SwGqyk06Wafx8Lt599UHfVrA1ZX7
+OulgecOZ6QTrRDgQny7BxNDYbklLJAsiQt98VnQuSyeCW7NupYNJ+mRZI46
8ztCOmx2U456vmGB+j0Xrb33caR9e61ldUkUDKkiKdnmIuH06Zf7rw9EIHcl
/BBDGwHRv8Rv6V7nBfYlMboXJzOAuedpilesNAhnHQQbCjpBL9+2if44N3Le
UHGSic6G06OfLHosuMFQhizXXj0SLPmsI4/YyoAhzUQHm0AIqM5YnBDo4oTx
1x8+WqkFwcdXmd5bz/5/P721wse+WJCjXWv8VSuPKP+IRTSOFsN777TxtlA5
mB3y/yPuGQEvf1edDmCTRPy/97iuuOVAa02h+/Vja0TRcs0xq3Q8qF5z2uHo
/0P8lGEjsRCVAQO1N2ieRYqiL1KH/bNpGdAWcrVibYkVmI9+aazHhsGSAtEu
sUYYrUtjHly/mwc/RM4FshgIwarifGC6XAzsHWOIwKdJwakBFh2drxHQdzyt
+4YZJaKUUvZ1eZQNCtZUp1+PKgJ6UPNv9rYrxDfMWXDLdhIVVc3dq76mAUV8
FrdaMxtUPItbafVOgGQlFivREkr02WpgsGo/A6gpTR+YfOZE2o8wk+9ps2D/
QdG+8agcmuT8qmkpkgPjk+TIhfgNU//FqGOcJgue3hm8fuOZNOCC7lIVpd0D
+l7JYw5DpPkmH5xQcYuHXoqs4MdOW8RS6Ydmz54lw3xmZovNY0WYlQ1pMf0T
Dv/9eFNgWy4Kub2GstPMofC4y6cyTIcHmjiD9E/eSAHVtyKpH3SE0OmxubW/
lRmgdEW96eYZTpIH9vn0dyeB+qPclY/2goA6Vg8kN5MAe+bp02VnfhQLwjWu
t3Pgt270uxTRFcxiLIXsZwU8/PM20uztZIW7bk++DBTiAa9BlbcSSeKl0mRX
lj9eMM1geOdfCAfqa+pgvr1NgGNzL+YkvTiA7NqHpV2RWLB9kWVzep8GmiTn
O61yk6HvZZJ2muYOptaot94oIwXeJy16mmqKwOzjPhUTZRyA1uyN5RUedGGP
6nTGiXR4K81n4WwkDLaAmVuNiYBd8VHJTB05AMLkjHOsN/wj95hgPS4FuFyN
0ec6wRAhyM2ru8gBltj/Isa3U4Bw9u1f+nkBwOEafek80qDwFbuGSQgPVDSr
N35ejIIjz0ea9v9wguWeu+rKvxj4YTB2+Po0NThoHcHsW8VDpOUN/Q4vEWgP
FRUz4yb1+8RcUQrLCSKZ5J8/10IzIb4rbYp7gBU9r8GdWDHIAYlzeY73K4SR
Ppb+atZVAjg9ZzfjP3UE6mxeqhG+pIH5e25lmmVRdPzBQoSwdRaYjPsSX+pK
gHQ19hcriV8aPg4YxqWRQWqUQRivAwF0bdi63/UxwuIbqVhDvni4ETLuaTMo
jiQ/RFqZj2RDwjnsen7aEaQa/K9daToNsu5+VqYwFYD4Kzfe+bDFQNrkcY0C
R01QZKgpeZnrDiUnbvWsHGVFhuz371Do5MLE+JWZtcA9ouK5rRnq5FTwZh1c
csliQT17Edfil9Ph7OhTj/J4JcTrJ3KXcT8HMp3Kb3rOS4ADtip1ZcwP2kpZ
S7m66ZEhGb8lw8cMaD+UezSrPILZdkL9fhIpEPBvg+O2uBJaf42R0v5TCg7x
vl+jAweI3OXhBH6vNJDziHJTsBJD84WO/PGQB16CmSmNcUMYznU24aO0GcAV
VNege5ML/FWDn0Z/J0Bm9zUeZVN29KnAA83TZ8LykDM+3m8f40qx60Z/PRnC
92Ju6+wyIsoPCgsRculQZEEp87CPGzVVlPBzy+WBsNefOw8ZBVH1m40Sj+c5
sFg3JcXnQsrvb1vf1KQ9wOLN+aUbZEeglIafrNU6HS5d7rl0K20bQ5svc1am
JhPaX2pVB7ZwoYeStkLkAdngsXXdkd7pGNLmLRYLZ80EmYsBB+W+5GBodBDZ
whAFHBnhVxg3RcGrm3hfIiQJvn1o3ViS5wejcPI9nmOpwE+twMr/gBa0Y5hj
BaRTIf1XRn8jBxkq3aKk5ODNgEFBj79Dv/4RU7MXRrDv0yHr+Lt/emoykOsy
5YglS4ZLLJXqpnh5IPvlr49PcYMvLUJBbPosMPs6D+PflAgZbuGMRzQ44NTX
BE+9v8nw2a8tYHZABPYOte/VBieA0Xhmno2TGLgKN/OdIyRBWPYtu+juCaL2
g/WgdWM8HF9MahpknMG437l8Z1QPD5ddOp4Gs5LyhuMpiH+NBI+dBnD7roqE
Xyyf3F8uAoqLD0NE5JkRZ1VWwfKTPHhvNHJe2k4G8Pw8KXTq0RA/NPZTrJoO
sC1m6tMJBIh1+7Vj4/MLIx2a3ZAWkgzm6qPnz3FTQg+v4K6TXQLEb/drKRz/
SjS/wnHjUgIePrlSzfd4zBGh4BZ3XBsB3l3/S4iTpQH8U1XjHvZkeLZ4ovM5
ByMyvyDREvUfHgxQqu5XBynol3LaD1aIhhdhX/wYQ1TQMeEBQm91EShfaez2
YWQEx0/lNw+4U6Az79JkZ6ogitasEvkzkwGd/zAdDdJMMHuh/KuMcQqUcRYV
/qhmg88lZZdY7OKg/uLFQb8aVfDirA5fMHAFtztsxgbpwkD236iE5plgyF7/
bjgfx4ZSf3PNrf+XDpTeZXone8ihtuNSjjdPMgykn1JJ8JCG2XkXvT/dUdAe
wELlSzoftZUGu6md4fAclxrzapUc3Te7LtqeiwewGyPGunKh2IPvAyBFgPu9
T3u6eDkQ7VWT8zdKMiE/U6XnbIAUYIOSOYzkomH195Opzw/l0ReWqyUVF3Lh
uPDYF3UdKpR893XNFms6+CfprT/M3CZurdkadj/KALolRJuRwQTMEisT3ykS
oHpEL/HROwawHFsZJxNMhr9RTR1hCTTQ/v1w3/hhCtSfSF4UOfhGZE5s8Go0
ywRTh4bfkZWkfkwdcOyRfDx0mBzDslSKINFXo4+SdvJB//uzH40L+xiw3s7r
FU+FiIg3dNJ3hNF4urZm4Uo2VFMsbjt1k/Klij+/YcwHDJlch4NTZACy3gd8
bouA0RYvSzjKDnCFb/SxZRxY2E1IncQKgOKvW7lfWqNAmXIcU70ghZjjGZoZ
8fmQW6b7Wm6cAcYzaihEGVPBuWfmfeQJVsT/6dP6xmQmeEZS+F9P44HonUbe
2pVUqPrTdvXfZQ4IUDnOGatD8kW+gB+aDC8xFY3NPI8AD9srCzeLPZjBYVGJ
PGonEXprFS4TvOigX/wqf5ZAEpAtPTkt0kGOVrX3eY7+zYDdTa/yYTE2MMQK
ub8ZTQWNfAJ73oYKgN92O82YLbwSSDka0EsP2rnTY25hyeD792pLbT1pf5W2
qvgasiHL+8mgrpQS2lv1+emklgeodaRtwYsZSnUbafKIyWDLwM7qLbGAidX8
p9z6PBPkX2RUT7hyogb8hKpFQTZMqqceeSWjDLgx5tiybmMYPS1l6Om2QSwU
E1PXfZYOAZKYZ2HLtND70KtKWJz0fhf/DGplNBPD8u8bPjJIBxxV7bDqk3SM
sIZ8X1dICsisbv5XfUUOuP9z3Y98EQjRUgdqDjePQJN2BPWDn0mg8SUF6Gfk
kJeTlp+gbx583q2zG1KiB6yt2+PwB/HwxfOeBg3bCai9Q7/O14+DkadpPFsq
rFDY72CkKE6AnYsqhd+7KFBIs88cgZSPbhbZI3nDx8Hr4hUj3XdhMCrCPqFx
iQm4B0qk74/jgNLi/SDxITWMXxuwOCTxTWwEXdRnKXLAx3AW7PGT8vbYWOTP
OlFk/lDzbYt6LnzoHzqrnkSOls267/7izwPZpdXTBd2iSDCk6urSaD4cGJyX
ELgpBKXIeaRENBEMuzlEKS7/xGD5tZS2MYlAdKN/Irb///vWDIIcBLxhuSa7
JpDIhIbpscP3FTJAtIFuUktTEtUZJx5UWObC64l7l43C5dHBwh9K08JCsHcV
58UyMKN66ixz7iUCrK4wa+q8ZUEOYwtK5ObJkOo4dUEj4BSMu8pUlp9wQ5id
UtFfiUKolygQNhucCdj6lL0s3C+io2wvm78hHhKzcsbUpmQh03X0raghDgaj
WCnuEMWhVlRqpNMsBD739Z/V0ucG3Cde6grhZJgcjpydhaNI/BZOg7o6E+6V
rwlp3ZOHHv2NupsWOFD8Gmqa9poPOfsYaeWn54L9365A4WEVQI9/aekPXEGV
ZrWyf52mifLPNKVFk9Kh++jzgHZBAcAq8tPe1EsB2flvrqy3RCCAbsnmaXI0
/E5W9FLRFYP2A4aIjmdRUP3O9VZw5QpmHCePcckggPb3l7ejLu1hTq1vnZFg
IsAaxdtWma+MYPk4va0sKwGUi1LeXxWfx5SuP6+PupAGPkH5bMoWUsB8Gee2
cC4cGgoSnGn3t4i5XPiF+PNp4G7NcrX2Eqn+r1k2LnBnwccjH8MDb9OgG6+e
HIpOpYPAma1bzD6kvP7OeXYHxUFu67uaQjcKtCn0+Mc9QwK4n7sxaz5ODbNL
LrFHdBOgRXPCLneJG9idaaGiMQbatbxTHjr/wOwpRYzebEmAl5g3Z8Kfb2AQ
Vc21iYYY2LzXOR7IxAvLM7znPpjhwdTZrD8zjhvtvZhxOr6eA9N/pg7Hji5g
+m+tbR2JSwWvAwK56RUKJHx2XjDgEh4UOUQnu25ywLBSAV7QIgLMOxeMx/2o
0V7g6rdKNjycvdRupNsohnZNRJNMnPOAq0m0sneSBcWuHRwWz+XBhZ2MQHHF
OSK2uLlt4G86GHotc3p9lYbFzkduibnR0HCT5+K+jiJgf9y93NcaCKtzL5ee
HgqhQsX5unH2TMhqUL10y4gGPn+xWZuuiAY70UihO32CgBN8LzYRHgcX1Jx+
pvseB7j+XyFDvx8YZb0O643nQfV21l/ORaTDE+94Ms83hxhmkGW9AylgY8qh
UzlFhShcii5/N08HfjM3IW5vZaR42snM6nIx0B+dy5gNXcUYEXU30u6lQbt0
oZT1HVZIfjCjefgzBi5o+OBM4zaI9ijJcCIoHVK9CNyBrXywzb7If10jEaRW
FL0P1zaJw5R0zScsCfCbjoWz4jwH2o6kfWR9LhOS2qKCImgZwejRZI3qKQLJ
B8UcRPZFoTTtg4EeLgrWdb+wWmCFUWk9Md+oKwsER1S4o0q5EH+w1MVj/emQ
w/KshHhOBkqbdTQuk7nATu0/9vvLwqjh5u6bFp1syN+7Z96iwgjDT0QEtjjx
YLJ0N3GL5Lv9aycNVRMioYdvQWtUeYqomNbaQiOWDI83sl/iLI7DagFMMASG
gcYvclkaE2b0is8vHOlmAaOspThrGCOgMzxhnYz/v5+uFvOoSRPInjbRXn+g
CV6ml3bakhEGgs4XeX1OAs1v12/9DuYCcbKaLOcPCUDJ7VzTqiSGLE5jbezp
csHr/fv/hpWEoeewasU5MRWszcIIj67IwGpS0/xEfAhIy4neojH4TWRWxqAX
DalwwTQ34+QjBURruEU3dqcQfI0vSkAeM8r9UlSXLJUEZRMsWlHX6JAXm+tp
Xs50WCjPkqAzUEKI5V5LwFo+/LZ9TLu1oQqlZzwMlHMjYdLzS6d3qxBU+MlU
SFrGQ1X658fXCWTAvfXf/t3cNKgM7nwftj6JWR/5m6N9nwAJmo0GIY/lkG7D
rLHg0yKw1SYsXpbrw2Az3jWsCSdCgl62jwy3OLhu/2mwskwEXEGA97hCHNE8
dPiHNx8epPMefw/LZEaWG2bpxVaZsPefXPHqe3JwfWEWNZ0RR5ofw4zPpCR4
mb2OHqv2h5Cj2T873/Mg47tX09jysgGXeSzVUo8V+Y6y5Y5NZMD4I+USt4fP
iAHRl22LNgjAlR8Om19I+fspcS/AOgX8NgI9b6zLoZCwU8cmrxfAJLVJh+Ib
Jog/csqImSYFdKI/9Mg+EEOKaUs2aoz5ILAsm/XtDw/U3V6/ck0nHYKkxrfb
lFkgYP5gUvJ2ElzYXwzx/qOGODNDPW2WS+FD06xL1L4GGvUOKOtJuA8CkXG/
zlRzoSCD+zH9/ZnwT6hY9jknC/RbHjvOFZ8Al7jqkk4aSCB5bYEMx4f58Djp
/YN0Th5wTYmJ812NgUf/9szloo/BsMck/jx9Iryljfj6wEAG9XUkeyccZgO3
Kccngw06cLz6LmDjSyK4bASGW6keYHzHDdMH7ydC6eCxDU+Howjrbv0w+3Em
xPJy3yJWU8Kque7zp8rJIMUphrdSo0fyr7v856sygPeE5YpB/wlAQsgsjOIW
uD/1TqsN5ELjsifXHxWng6l7z8OPpP6Oo66JeTycCrdvtpWuUR+HeDkWVmXl
CPC9kJNRpbtPZO6Yb2RrTIKERbEHnfWcKPcoByXmB4l3XDmkvfUo0PEIZZMx
lUxgb8ZI+M+ReEclgezkniP4B4r1/+sSQXvXbDLeZJLqYTNW33+IGUlbGoZf
o8oCce1Yi6moeaJ4fb7j7j4ePrN32lO7CSN2GgfnnWPZQJMvrBf69pCI5M3K
/kymAJ3O/Do3/ybxVLDOj0u38UAdbxRCKOcByycb6g/WY+BT9Ksg8oeCqPc8
5X7tYS50hawRj+/8JYYsPbG64JQOkjWcfafmFGF8Mi1mMi8M+i5SHGNikkKz
27rsVJR5kGhSzal3igmdm9EMsa7MBs/zod56N5SQx/TTwwXnAnj4m/WiAqMS
ms4/KF3kLoLunXXnun45mGWLxlw/EgD914+S0z3gh34l3YVB/QSo+EmxKTG4
ivk4Oc7poZ0C6qzfhmReiEGhjPlSolwEjIv+iuM8ygGG+d8eX+xOAHzTSE6F
lhS60RDELTmXCzcT0oI9YqWRx5sNBjrZXLgR6k5h+FAOHOh05bJz7kFrVLjK
Jwdh2MZ9y8tIjIJ7hwfZZnKUYG6yaE+jgIe0t0J5OVZyiP5dmCrNVB7sdHcN
0gXIQvx5z9jJyghg+B02aDCiBD0e/Ew1j+6BZvkOZdRJdpgF5saw8/EwJlzO
//qBNIyTL7ioB/mB8t13D/Eyx9F8v9PE8NMs2L5JWaiXzA3J9Lcm+nxTILUs
Je87Xh59tOcfdwwj+d0C0eNfITkUTsSX1ZinwqEdq6BBpDRsG0zH+ldGgbPL
78UEdQVwoE6/Vc19B6rdhJ9xC/AhikrtbwccuZBOO1Sdc1wCtl/RNH6tvQev
/LjurI//xeTqcI9IfSb5temM1sO3e8RixrNFAw8zQb+xCa/44geGUqEusEcm
DfzNVrb+VRwQp89N1KVWE+BGDLV/ZRI1yjxSSfj9PQMGXguwLVCro5fIS1EE
XwrNPEwfNuMFQdh28vp1+hTYQvWnvbiFodSg8of3NonntmNvcYgcEOkvKuAJ
PZlA0yb5JSGVDR7S/OLNkUgmMco1q7thLKi3bmaRnz4d+koEylveH2Lg1XE5
2/BEuLP2PuxslxKAGkHvPdtNGAEWMeMXPOiTqLZraCwBZH/pmD7YFIHxM/Z/
NF5GkcbnNWLrWcTs9fZvbsSkw7R58AnYWMfg8YbB5YLxcFtf9lqpjxC4uStN
1w/jIWBXsrdU6RBzSui8qvBQCiwwz5UluDIgI7L3TXGVmWAx5CmDdRIC3Edp
LYrQaPjz+b1h8ts1zPjk75MDaXiIP2UZ6PmdA5V+qGVHLjnANy2fmSnLCLUP
ejKXy5IhMLFvmkClAeNsmNUtwk0UcMi+Q67EBfjVLgFXpTiYfeMp/onrBAg/
6Qo0CHAA3I3xqKlTL4nI51t5rGg2fB1YPfFDUxy2dckEBThCwLy8cOPGHDXs
4X4+4vqdBvRcPbsC7BRAdumx40hACuCuaNDfGKUC1yMxwtGQCpvnztDbJE5i
NmM/yxicT4HWGht6kTUe1Lf468hzJhJfpm7RWZwQAuG8kfI4lwS4WD6061Yi
DuN1Kd/7bQMB2x+aE3VZDdWSVWt20ZYBZUD9nUE1Zlhl2SuauxUH0fX1fdC6
hIES8t+PfyXBFPXQei4nIzL9O61uH5sJTEeFYvNeiqPMF8ZmXhFZMN88fetg
hg5yx8vKXr1Ih1ODtrWpK3Ko1l19hpXkMw53WTUUJT8Qtd0+CLzmSQfPHu9d
XMghcauHnLbjXDao3uiTWsqkRnKPJi4Q36dB3d/wgdzPYoBdFnSxEU+EmdBg
1X5REr9/CwuTeREPlBw2dfW3eonZQWqG51zwsLerMK0bTAYB/pIZ33vjYTmn
Ueamowjg7fGlV37i4IHTdgEbqwzggm3G6jXjoS0mMl1Oih9V8qtyapP64+Jy
SImUuTSiV6HhOKwrBg/vkzP7DtygaFPw7eN6MhBkKV7q/5FBH8eSjDQUC6FJ
6qW0t6IKkpekyQg/XwCP1FyThLAnwItz/3m4kTd4XZkpNPr5jpjL8jY2RD0R
fg8rxrtRyyB2PfWqHP884HzHyjPapQqg0eGTkWsJQ/q6tQO+SqBY+CQ9eywA
+njobppckgTFoaaBU4yxgMkqKX/ZIo+uCkuNPTlRBlVSEhcbX0hCbunKctFd
EguQZz1TrORAXlQtCSyzeKBv7jTpkBMA4L9I6fAhGIIzkloN9sSQ9d9u4Vat
bCg7fsr/ubwIqifucPXKZwPh2n4Fy1VxqPa6CTpzODCusP2xsyIB6EdpMvZD
NNi6T8Rn57DBYgnd7TR6PJyoE665zaqFYgfd2HNy7oPh9LDJvWc7GPbHY0ld
VilArVg8Y5rKi+4nnkyjDssAy7QflMcsvxHnRbFhlGMknx+Y4xFenSZK24Ve
phBPgRJVwVKOWFZQLC/NoC8LhZcLRbwKRxlAzrPcWu9TFLz7MvZ9b0wUYI21
ip09AU6fZWg4Rz+LmY/I/1iljoftWVWqJKFfxLs+KwmX5AhwLfMU+2UxSoS3
fEEeUh0L1U8KUw0MKeDjarmrfU8KtNy/xtp/lg99Syx+9yskF54w305K8JGD
Hv8mKnrmCHhQNLiTWiwG3KtOjyQ6o+G891bauTE6qNb6zMTrh4fM+gMepWhB
iH603SVblQi/6vZdaxSpoP2+AsUKdQpMDtZWPFz4S3w405bJlZIKJnevv7Ve
OAnYjlO0obw3obH0jVyHPzfY1nS3KAMB6jUzVp/WswI+k3FepIjkN/8eFjkn
0oE+n/PFp77pUDvB8+m5tTigBYvLEfXhcMmqXlfyKS9w0+Ns3LpSwE175G29
vQhgc0otDS7dBbU3bTezraRRWEjIWff5Erg44HC36LMyWqfQCt/iLQVtSetW
P09lQEV69hvFV+HRRV9Hm29UIN2bbH6mKgWu5mpI6ZjKoum4kA+qTHkQstHq
oecigI6XtLmHd2WC0TG6oZgL45j40rV/s6T17yvyJOx3HAXHHWtew6ZUgJlz
9fihz0RBU6Zj/LS5YHFtV+JAZoLoy3KfNog2DSZc2+tp3wij4XyGSJvKHLhJ
e88uOUMKLD2Cg8txsVDRZBevZMWHODMMTDzqMmGuActVQUaDwtja7nVYZMJr
tav3dMxEwWvg+XM9a29g5Hn486fIMWQZmOZa0J4NVkHUmKmPHAg55HvqPU+H
XycLrbJopNFWlLJJREYWBP2gvTyfN4Ex1HUUSCL1m3waa6GwNzxA5h28u70Z
C+euP3TaaJRB60KfdTgIhdBdtXjicZU0MKvH5weH4qBfwNb73k15wD6odXhb
FwZ0ywyxNCYkn7lYQ74ndhfGPc8V4Q+VkP0a7o2CRj70TCUyp1VxAbRQVb6k
IeUZ3dbdvGNTRHM1So2BCwQI67c7e7KYGWq7XCS7STw36/If99YRTlilvVVL
9TsWWJseHHrlHUWpOeX5U8MEeBhWrybwUwPJNv+0uH37Prixz8hQMpD6z1LJ
iG12KDzpf+M8MEaGRPsPhA2rMgG38yZCQlIMDE+Ye//bCgX0XOtQ6gUHmhfV
nh6pIT3nVBVz+DmBoXYUZRv6//cGy5gnKNZFEaunq8+DW/kkPv7JxqT9CzOt
UfXsVRQe8oobgPc2J+DgH+vThlhwWAozmZIsI+L/zl3PdUgGA4WXTwip0kg3
BWuzdpANmV61ltmDi5jkN07ofTGpPmoM5X3ZyVFYh5hIIGl/RXXFU767kerN
dM5PQjYStggHlhflD4m48xp3tAYT4VxI6HNnHB+y3W0TY1bKAk7iMmLCUyDB
ZQXKTwMZ0HzEPPk/YSXkyC5481pFMUj/+6HC1L9BlGMJ8jEoTgL28zq8sef3
MDi+6tdHNPAkn1wJmiQTRXu/aS9JaxAgMSlBQTSfE8mtHC07KMkClADEhQAy
tJdAGGBbzwBdodKbPEyMaFJKQqHEJAdqi9MTru7+wCjm6t0fgjQwEnp7mGTN
imjbi5XrJLJAzTrQdi1eAlwbrohhexPg3WE0hX+/CJIMHsDlpWfAkvdqURkV
O9q69iiYxZcAZ3k6Gkf1/mACilhV03NSoWBxJbx95jhabanEGJwrALBuLvZR
lkSnp7mfhizmA+dc/b4BrTSsiizl6p30BUPrrFxBdnEIEH4SnvYuAkqbiw/I
P0xi+s9qT6goJUNHQkGl8aOTgFvK0qgotkSjbxkK+OZkAcdB98XY3hmiS/I5
zxxRBjIhucfuF05BpFHz3kYMHcKTH2qeekEA++6XGk/ukXjt1O5Ta24XpOvS
NhpqzY5oyf37okh5ciTUR8HoiiKKN5Jt9yvNg2mB888q5r4Slad2KL2eEKBk
dLiZu58Zcp+JsGZdT4bKF0lBmnWiiLFKXVHYKhdQGXVO/MwjItlDLnRwDw8O
PVQpyVp04CAx4BJwLx4M6qzyc6qpgCyV/pXRJTwo9Dl2LFayQEi11Q+7qzFw
+o2p/QkJJqA2sjJ+uxwH2z7GRwY7yIGs3tZ0ivR/Z27ij1DoSwFuUW/NauUu
fCn/dfTwrTLy6gg3GCslrW/WsTFRbUUQDn6zZ3blHvAlfV8dOUkBxmihs2eJ
ACbhUb8fnaRGq3n2Zfpl2aDcmxOazyiDKAu6q+JMC2D38jGWN/xSSFo005HG
vBDgClvZW8omYvx4G8OYYBzUtb/P0J+UB7J/Nks7WmaA9/LXUmAdIpp/32zl
cSKAFPf0A4VSdbRcwO2FZymGM9FHde1eHEfjxJwb/yoLYGdBtrO1RhSEJ390
b16MhgeBrc6xv9aJ+pJ3BW0WUiHale/wVTIjjHcxfhl4RPKtdN+KHxRiQHZE
UpquIhayVj1fFZTxgte7h9fYlcNI6+uAN74oBrNn+FUapeLgo+HpNfUMCVQ8
NfL83lYeFApniC3lcSILMhEnKr0cKB3ZF2VxEUXGKvS3BVyy4QA98Ul9J4cc
F/z+3vqZD6up9X23FKlh1bn+r39HIty/t7dIixiQ445ekjZtNnT8SeHUkmFG
kmr9q4Nd2aBQ9qrBLUoUbXGYXPZuywf+iv0BdY5J4m5B6yDVFAGMeE5YULwn
+dX98fbVinwQrPxRdGyIDhVepmZzjUuBZtxQqdV7btiOEy2QpouE/zrL64fi
pUi5s1WNY42AY7dFQ7BJ6iSvfK4T5OoGsYxP3FTOyCIjzZeybLL5IJ3w/VIV
BxNg3+41+hpkwGDTuzHLd+zI0SXGeEQqGyQ1BON8kv5guCPmnrEypYCGRn/K
[truncated: 229,883 more chars]
